# Supplementary material for: Endogenous itaconate is not required for particulate matter-induced NRF2 expression or inflammatory response
Source: eLife. 2020 Apr 7;9:e54877. doi: 10.7554/eLife.54877 (PMC7185992; doi:10.7554/eLife.54877)
Supplement: Figure 1—source data 1. [file elife-54877-fig1-data1.txt]

Gene	baseMean	log2FoldChange	lfcSE	stat	pvalue	padj
Acod1	43465.71229	6.326515147	0.183497239	34.47744062	1.75E-260	1.83E-256
Marco	7517.223199	5.676060373	0.174221261	32.57960794	7.98E-233	4.18E-229
Clec4e	22094.69364	4.503579488	0.139984413	32.17200679	4.35E-227	1.52E-223
Cxcl2	3923.52171	4.877082087	0.193216603	25.24152695	1.40E-140	3.67E-137
C3	20494.42611	4.455201427	0.181498741	24.54673456	4.69E-133	9.82E-130
Clec4n	2092.017262	4.162228287	0.17604949	23.64237633	1.41E-123	2.47E-120
Tlr2	2722.422144	2.43652613	0.104314233	23.35756159	1.15E-120	1.73E-117
Cxcl3	2504.80545	6.31393013	0.284631513	22.1828218	5.03E-109	6.59E-106
Fpr1	5183.673539	5.915697551	0.270002584	21.90978127	2.10E-106	2.44E-103
Gpr84	995.0824575	4.396162334	0.208715177	21.06297396	1.74E-98	1.82E-95
Acss2	712.5000462	2.752207805	0.134771793	20.42124503	1.08E-92	1.03E-89
Nqo1	458.9766646	3.665511115	0.179891245	20.37626187	2.72E-92	2.37E-89
Mmp8	4939.960837	2.469256706	0.127492409	19.36787234	1.44E-83	1.16E-80
H2-M2	2579.370757	5.950421161	0.317561104	18.73787777	2.43E-78	1.82E-75
Mmp14	2780.471362	3.984267417	0.225245396	17.68856319	5.14E-70	3.59E-67
Treml4	305.901949	3.370031053	0.191149038	17.63038459	1.44E-69	9.42E-67
Ptges	2727.840387	2.517528924	0.144356617	17.43965036	4.13E-68	2.54E-65
Saa3	88353.02087	4.176631845	0.241344324	17.30569738	4.26E-67	2.48E-64
Ptgs2	2202.292645	4.77958147	0.278676222	17.15102002	6.18E-66	3.40E-63
Il1a	9687.133715	3.95177313	0.234682067	16.83883722	1.27E-63	6.63E-61
Ifit1	31933.21359	3.284278176	0.19739209	16.63834743	3.68E-62	1.83E-59
Sod2	20500.83403	2.146387846	0.129960501	16.51569387	2.83E-61	1.35E-58
Ass1	1623.115633	3.849193809	0.236219096	16.29501537	1.07E-59	4.88E-57
Tnf	3650.149372	2.523209412	0.155533551	16.22292677	3.47E-59	1.52E-56
Slpi	333.5114029	6.807124355	0.419896585	16.21143061	4.19E-59	1.75E-56
Nfkbia	9013.422293	1.945600255	0.12123666	16.04795327	5.91E-58	2.38E-55
Irf7	48355.02192	2.34996661	0.150877273	15.57535183	1.07E-54	4.15E-52
Procr	4862.037401	2.655501099	0.171009865	15.52835037	2.23E-54	8.34E-52
Icam1	6968.688104	1.680059707	0.109366005	15.3618092	2.95E-53	1.07E-50
Il1b	8551.095778	3.951503687	0.257290874	15.35811833	3.13E-53	1.09E-50
Ralgds	2377.848702	1.715782394	0.111881832	15.33566591	4.42E-53	1.49E-50
Ptgir	1350.325263	1.729540785	0.113166314	15.28317682	9.90E-53	3.24E-50
Usp18	9935.091333	2.636965602	0.175740712	15.00486468	6.82E-51	2.17E-48
Gpc1	3307.144082	1.410655258	0.095055209	14.8403782	8.03E-50	2.47E-47
Hp	1214.238923	4.354079452	0.295093176	14.75493099	2.86E-49	8.56E-47
Bst1	7454.556525	2.003081537	0.136523874	14.67202392	9.74E-49	2.83E-46
Ccl5	46196.80803	3.756621628	0.2579001	14.56618909	4.61E-48	1.30E-45
Fpr2	4449.287094	4.628558294	0.318365077	14.53852395	6.91E-48	1.90E-45
Nfkbie	1897.164899	2.040517384	0.140888997	14.48315642	1.55E-47	4.16E-45
Slc7a11	2686.299409	3.315672936	0.229282306	14.46109384	2.13E-47	5.59E-45
Gsta3	833.4180449	2.898904262	0.200799692	14.43679639	3.04E-47	7.76E-45
Cmpk2	68592.26246	2.383575374	0.165846088	14.3722134	7.73E-47	1.93E-44
Lpcat2	3122.438558	1.893495296	0.133705175	14.16172037	1.58E-45	3.85E-43
Mx1	22728.31778	2.105321602	0.151780068	13.87087007	9.51E-44	2.26E-41
Gm4955	9568.579849	3.875948904	0.280353135	13.82523834	1.80E-43	4.18E-41
Hvcn1	3639.911663	1.503863061	0.109437784	13.74171706	5.71E-43	1.30E-40
Serpinb9b	1674.438384	2.3782521	0.173241885	13.72792788	6.91E-43	1.54E-40
Rsad2	125998.7373	2.411921173	0.180832065	13.33790646	1.39E-40	3.04E-38
Ifit2	105003.3878	2.463595032	0.184982839	13.31796528	1.82E-40	3.89E-38
Hspa1b	245.5574327	3.596614171	0.270261694	13.30789474	2.08E-40	4.36E-38
Gclm	7338.813215	1.645238464	0.124413236	13.22398257	6.38E-40	1.31E-37
Mcoln2	2631.8816	1.492834063	0.115131558	12.96633252	1.90E-38	3.82E-36
Il1f9	143.464197	5.412751738	0.419624427	12.89903874	4.56E-38	9.01E-36
Ifit3	26615.28382	3.185708963	0.248901325	12.799084	1.66E-37	3.22E-35
Serpinb2	3812.993963	4.574595194	0.359800337	12.71426045	4.93E-37	9.38E-35
Slc2a6	1858.26536	2.345951676	0.186711591	12.56457438	3.31E-36	6.18E-34
Gbp2	30887.87731	2.139196157	0.171280927	12.48940086	8.53E-36	1.57E-33
Zbp1	9487.442441	2.358467512	0.188877858	12.48673372	8.82E-36	1.59E-33
Oasl2	17653.52157	1.549042404	0.12448299	12.44380782	1.51E-35	2.68E-33
Marcksl1	4791.628941	2.233582812	0.179867717	12.41791941	2.09E-35	3.65E-33
Acpp	555.5425865	3.343693076	0.269867456	12.3901308	2.96E-35	5.07E-33
Rtp4	9456.02463	2.034574548	0.165047003	12.32724321	6.46E-35	1.09E-32
Cxcl1	290.6037239	6.064412862	0.492008852	12.32582064	6.58E-35	1.09E-32
Oasl1	10395.50126	2.54719224	0.206737788	12.3208837	6.99E-35	1.14E-32
Traf1	1487.876741	3.204342918	0.260263536	12.31191649	7.81E-35	1.26E-32
Cxcl10	29477.73131	3.654007763	0.298448962	12.24332543	1.82E-34	2.89E-32
Gsap	3901.942627	1.568884691	0.12856862	12.20270306	3.01E-34	4.70E-32
Slamf8	3868.586742	1.768221816	0.146220401	12.09285297	1.15E-33	1.77E-31
Gbp3	12769.76485	2.080712592	0.172864562	12.03666366	2.28E-33	3.46E-31
Olr1	223.9341365	4.346163867	0.361140566	12.03454908	2.34E-33	3.50E-31
Ifi205	11226.67967	3.683414713	0.310892716	11.84786429	2.21E-32	3.26E-30
Ier3	1442.257703	2.059781427	0.174474355	11.80564002	3.65E-32	5.31E-30
Gpr141	1008.030518	2.025533848	0.171814975	11.78904135	4.45E-32	6.38E-30
Pla2g7	17078.52515	1.752553517	0.149299862	11.73848052	8.09E-32	1.15E-29
Gpr68	208.5452576	2.143567316	0.183342048	11.69162961	1.41E-31	1.96E-29
Nptx1	1148.882531	-2.342135819	0.202146131	-11.58634998	4.83E-31	6.66E-29
Relb	1825.742072	1.6892988	0.145887738	11.57944334	5.24E-31	7.13E-29
Hgsnat	6164.789858	1.08235515	0.094160045	11.49484525	1.40E-30	1.88E-28
Csf2rb	14105.20402	1.293361338	0.112530093	11.49347079	1.42E-30	1.89E-28
Ppbp	155.2831067	2.969794322	0.259945865	11.4246646	3.15E-30	4.12E-28
Dnmt3l	179.9119016	3.231539056	0.283292982	11.40705652	3.86E-30	4.99E-28
Aoah	5830.359274	1.60140843	0.141030496	11.35505066	7.00E-30	8.94E-28
Arl5c	723.1571879	2.428714418	0.215459023	11.27227992	1.80E-29	2.27E-27
F10	5239.329906	2.198315537	0.197167377	11.14948918	7.20E-29	8.98E-27
Mt2	1492.373596	3.214500509	0.288637113	11.13682325	8.30E-29	1.02E-26
Cxcl16	9254.662537	1.976284109	0.177934992	11.10677607	1.16E-28	1.42E-26
Tnfaip2	13821.03195	1.083371091	0.097995274	11.05534014	2.07E-28	2.49E-26
Tarm1	1073.312073	4.705085866	0.426055172	11.04337225	2.36E-28	2.81E-26
Nes	7766.454118	-1.03066034	0.096192885	-10.71451742	8.70E-27	1.02E-24
Slco2b1	631.1168004	-1.936496444	0.181898575	-10.6460232	1.82E-26	2.12E-24
Slfn1	6597.37741	3.200296619	0.304055907	10.52535584	6.60E-26	7.60E-24
Cdc42ep2	728.9817152	2.217041164	0.21225927	10.44496745	1.55E-25	1.76E-23
Mgst2	317.6050447	2.201860678	0.211017567	10.43448993	1.73E-25	1.94E-23
Sqstm1	35349.9696	1.285904871	0.123261517	10.43233036	1.77E-25	1.97E-23
Cav1	253.9013708	2.188462716	0.209839143	10.42923967	1.82E-25	2.01E-23
Cd302	4043.261048	1.492518958	0.144324315	10.34142414	4.58E-25	4.94E-23
Ly6e	27057.67375	1.883716645	0.18213509	10.34241479	4.53E-25	4.94E-23
Gbp5	7799.163567	2.678171779	0.26100151	10.26113519	1.05E-24	1.13E-22
Isg15	21888.20529	2.549582407	0.248614698	10.25515559	1.12E-24	1.19E-22
Serpinb8	1385.652501	1.236815633	0.120868015	10.23277852	1.41E-24	1.48E-22
Ccrl2	3870.632265	1.463239305	0.143752827	10.17885588	2.46E-24	2.56E-22
Gstm2	162.454683	2.399496595	0.237344981	10.10974232	5.00E-24	5.14E-22
Hspa1a	222.6447497	3.42483626	0.338873869	10.10652213	5.17E-24	5.26E-22
Slc39a4	110.48508	3.408445617	0.337842775	10.08885157	6.19E-24	6.23E-22
Il2rg	3005.313624	1.619699053	0.162191827	9.986317345	1.75E-23	1.75E-21
Alas1	17585.42803	1.170187355	0.117606075	9.950058714	2.52E-23	2.49E-21
Clec5a	1542.14399	1.088051334	0.110004202	9.890997966	4.55E-23	4.46E-21
Lgals3bp	41530.58879	0.839453538	0.085294794	9.841791008	7.44E-23	7.21E-21
Fgr	286.6665627	1.830323075	0.186154583	9.832275137	8.18E-23	7.85E-21
Ifi44	8603.249949	2.703275553	0.275237142	9.821623394	9.09E-23	8.65E-21
Pyhin1	21611.55609	1.501874672	0.15305933	9.812369331	9.96E-23	9.40E-21
Igsf6	13532.252	1.008915027	0.103569097	9.741467852	2.01E-22	1.88E-20
Gsr	7478.733731	0.946012873	0.097650444	9.687747823	3.40E-22	3.15E-20
Plpp3	903.6978465	1.335942051	0.142051738	9.404616006	5.22E-21	4.80E-19
Pydc4	4740.901173	2.933893857	0.312039462	9.402316728	5.34E-21	4.86E-19
Flrt3	191.3662549	4.533049534	0.482349803	9.397846763	5.57E-21	5.03E-19
Nfkb2	3687.922337	1.044858283	0.111282035	9.389280864	6.04E-21	5.41E-19
Ikbke	11703.99058	0.916655871	0.097962806	9.357182668	8.19E-21	7.27E-19
Tapbp	30781.58587	0.928131114	0.099394975	9.337807178	9.83E-21	8.66E-19
Gch1	2735.980679	1.274855639	0.136739545	9.323240298	1.13E-20	9.85E-19
Srxn1	9655.728984	1.162978282	0.12614999	9.219012065	3.00E-20	2.60E-18
Slc22a4	1071.459955	1.311318332	0.142641716	9.193091394	3.82E-20	3.28E-18
Sgk1	5603.00619	0.956733194	0.104137538	9.18720769	4.03E-20	3.43E-18
Mmp9	7861.135295	1.402198978	0.153141403	9.156236965	5.37E-20	4.54E-18
Socs3	2421.241057	3.426481867	0.375401624	9.127509447	7.01E-20	5.87E-18
Sema4a	1584.399965	0.964125723	0.106186787	9.079526303	1.09E-19	9.06E-18
Gss	1002.320223	1.596582758	0.176090432	9.066834219	1.23E-19	1.01E-17
Sdc1	5709.499166	0.802094743	0.088670582	9.045781857	1.49E-19	1.22E-17
Birc3	3145.61306	1.179479621	0.133269385	8.850341918	8.73E-19	7.08E-17
Ezr	2368.287299	0.937221687	0.10675353	8.779303959	1.64E-18	1.33E-16
Unc5b	188.195975	1.739010797	0.198488592	8.76126322	1.93E-18	1.54E-16
Prdx6	6398.534863	1.646099101	0.188285508	8.742569314	2.28E-18	1.81E-16
Plau	27900.0785	-1.162155673	0.133006116	-8.737610752	2.38E-18	1.87E-16
Plxdc2	897.544097	-1.106169348	0.126849228	-8.720347527	2.77E-18	2.17E-16
Mocs1	2065.291088	0.888715321	0.10251804	8.668867698	4.36E-18	3.39E-16
Clmp	531.565005	2.135953364	0.246517614	8.664506083	4.53E-18	3.49E-16
Tox2	142.9668078	-1.844937737	0.214095625	-8.617353759	6.85E-18	5.24E-16
Hmox1	109709.2382	1.105804163	0.128826439	8.583674065	9.19E-18	6.97E-16
Uchl1	718.1023286	2.075533378	0.242468197	8.56002314	1.13E-17	8.50E-16
Mnda	6525.869076	1.335779938	0.156855515	8.515989625	1.65E-17	1.24E-15
Enpp1	592.9921053	-1.134988117	0.133416331	-8.50711534	1.78E-17	1.32E-15
Ifit3b	6023.944942	2.985580966	0.352441643	8.471135643	2.43E-17	1.79E-15
Phf11d	6480.283469	1.231433381	0.145467629	8.465343064	2.55E-17	1.87E-15
Ifi47	9222.93783	1.330481795	0.157276653	8.459499685	2.69E-17	1.95E-15
Pde4b	1273.055738	1.700316847	0.201043274	8.457466942	2.73E-17	1.97E-15
Ahrr	376.5400157	1.73771225	0.20561011	8.451492249	2.88E-17	2.06E-15
Serpinb1b	342.1986606	1.5759915	0.18925365	8.327403443	8.26E-17	5.89E-15
Naip1	460.4743527	1.60000011	0.193370725	8.274262359	1.29E-16	9.15E-15
Gstm1	4348.161952	1.437552473	0.174048707	8.259483759	1.46E-16	1.03E-14
Lox	348.0088378	4.345220127	0.529540415	8.205643995	2.29E-16	1.60E-14
Oas2	4138.304564	1.286965617	0.159033173	8.092435	5.85E-16	4.06E-14
Pdpn	557.0403544	1.793823451	0.221900796	8.08389824	6.27E-16	4.32E-14
Gem	132.7764016	3.19351143	0.396154757	8.061272444	7.55E-16	5.17E-14
Hmga2	5055.934078	-1.1869985	0.147810203	-8.030558636	9.70E-16	6.60E-14
Clec4d	39664.82574	1.65794428	0.208109337	7.966698186	1.63E-15	1.10E-13
Adgre4	122.5596258	2.01835336	0.25421057	7.939690933	2.03E-15	1.36E-13
Rnf19b	7690.52538	0.816835179	0.103557996	7.887707492	3.08E-15	2.05E-13
H2-Q4	7592.616219	0.884626881	0.112412387	7.869478658	3.56E-15	2.36E-13
Rasgrp3	1027.129424	-1.752551007	0.223680156	-7.835075947	4.69E-15	3.09E-13
Angpt1	313.7265252	-2.04920113	0.261929902	-7.823471531	5.14E-15	3.36E-13
Car2	148.6383386	2.413013203	0.309361111	7.799988809	6.19E-15	4.03E-13
Gdpd1	1830.606729	0.837268096	0.108052367	7.748725192	9.28E-15	6.00E-13
A530064D06Rik	2849.799681	1.173147182	0.151670169	7.734857748	1.04E-14	6.65E-13
Il18bp	1794.492895	1.751006055	0.226553678	7.728879404	1.08E-14	6.93E-13
Tsku	217.6236853	1.375158598	0.17840965	7.707871162	1.28E-14	8.12E-13
Wnk2	272.0656073	2.44009011	0.316708842	7.70452159	1.31E-14	8.29E-13
Rbpms	372.7996254	1.526886969	0.198446377	7.694204298	1.42E-14	8.93E-13
Pgd	26675.67211	0.890460826	0.116489948	7.644100119	2.10E-14	1.31E-12
Ppfibp2	1395.416724	1.058849873	0.13856734	7.641410088	2.15E-14	1.33E-12
Met	1404.628759	2.241061162	0.293678573	7.630999898	2.33E-14	1.44E-12
Pcx	158.1094309	1.531941794	0.200801422	7.629138179	2.36E-14	1.45E-12
Fas	546.8420697	1.772948433	0.232539078	7.624303172	2.45E-14	1.49E-12
Tnip3	4139.143726	0.917696558	0.120391254	7.622618154	2.49E-14	1.50E-12
Xaf1	5169.900022	1.398819039	0.183512393	7.622477259	2.49E-14	1.50E-12
Slc11a1	20100.41562	0.731135358	0.096310817	7.591414748	3.16E-14	1.89E-12
Cat	19666.11106	0.909919581	0.119909108	7.588410883	3.24E-14	1.92E-12
Irf1	8252.955775	0.905048171	0.119266079	7.588479278	3.24E-14	1.92E-12
Cebpb	2767.035752	1.318707955	0.174894235	7.540030999	4.70E-14	2.76E-12
Smpd3	94.73634106	-2.119767621	0.281364819	-7.533875878	4.93E-14	2.88E-12
Mt1	4049.475017	1.876839158	0.249610967	7.519057289	5.52E-14	3.21E-12
Cyb5a	6616.089202	1.409362546	0.188153065	7.490510693	6.86E-14	3.97E-12
Ednrb	352.3709691	1.607100566	0.215284723	7.465000515	8.33E-14	4.79E-12
Slc9a9	692.6640316	-1.294784812	0.17374175	-7.452352757	9.17E-14	5.25E-12
Fcrls	188.0616328	-1.698509683	0.228078486	-7.447040327	9.55E-14	5.43E-12
Nanos1	333.8997541	-1.239948342	0.167036265	-7.423228356	1.14E-13	6.47E-12
Me1	212.1423327	1.63589267	0.220614369	7.415168273	1.21E-13	6.84E-12
Sepp1	26896.31996	-0.92116987	0.124674154	-7.388619347	1.48E-13	8.31E-12
Ifrd1	4899.21219	1.062505411	0.144041232	7.376397712	1.63E-13	9.06E-12
Bcar3	2043.284642	-0.811441775	0.110168958	-7.36543027	1.77E-13	9.78E-12
Flt1	554.1296677	-2.106942883	0.286295552	-7.35932803	1.85E-13	1.02E-11
Ifit1bl1	22123.06719	2.072700502	0.283260086	7.317305202	2.53E-13	1.39E-11
Adora2a	316.2007193	2.281824304	0.311967294	7.314306163	2.59E-13	1.41E-11
Ctsk	545.1833549	1.350596502	0.185126342	7.295539293	2.97E-13	1.61E-11
Ehd1	13218.43147	1.07343743	0.147228237	7.290975239	3.08E-13	1.66E-11
Ccnd1	21041.7911	-0.87877195	0.120570294	-7.288461521	3.14E-13	1.68E-11
Slco3a1	2154.427278	1.458769682	0.201225964	7.249410815	4.19E-13	2.24E-11
Ptgr1	5686.506487	1.462744015	0.201985227	7.241836621	4.43E-13	2.35E-11
Slc31a2	7991.119103	0.874062941	0.120720282	7.240398446	4.47E-13	2.37E-11
C1rl	246.430388	1.616548966	0.223672942	7.227288881	4.93E-13	2.59E-11
Mlkl	3913.317593	1.022075953	0.14181373	7.207172043	5.71E-13	2.99E-11
Mcemp1	71.36924185	3.296086537	0.457477038	7.204922353	5.81E-13	3.03E-11
Tgfbi	15917.44254	0.659900051	0.091815895	7.187209243	6.61E-13	3.43E-11
Cd38	5002.096439	1.537619695	0.21448763	7.168803602	7.57E-13	3.90E-11
Tnfrsf26	1352.409718	1.130595972	0.158795649	7.119817057	1.08E-12	5.55E-11
Nadk	8503.951612	0.635405872	0.08962176	7.089861601	1.34E-12	6.86E-11
Gpr176	384.5750389	-1.187203127	0.167502583	-7.087670544	1.36E-12	6.93E-11
Vsig8	162.4708224	1.321941024	0.1865582	7.085944363	1.38E-12	6.99E-11
Maoa	1074.816242	0.919880988	0.130083208	7.071481406	1.53E-12	7.68E-11
Spic	341.0408256	1.76605061	0.249721146	7.072090753	1.53E-12	7.68E-11
Pir	248.7860977	1.328159123	0.1879431	7.066815007	1.59E-12	7.91E-11
Slc48a1	23311.94784	0.859678498	0.121751689	7.060916411	1.65E-12	8.21E-11
Irgm1	16181.08586	1.073017727	0.15252046	7.035237947	1.99E-12	9.83E-11
Dhx58	5273.749059	0.780011018	0.111538746	6.993184399	2.69E-12	1.32E-10
Ly9	15959.87886	0.821338365	0.117640865	6.981743681	2.92E-12	1.43E-10
Cmklr1	518.5191242	1.166891842	0.167613286	6.961809938	3.36E-12	1.64E-10
Layn	1235.875821	0.794304996	0.11432316	6.947892269	3.71E-12	1.80E-10
Pgm5	117.5302045	-1.641170945	0.237663453	-6.905440978	5.00E-12	2.42E-10
Zfp36l1	842.1152771	-1.101410438	0.159689093	-6.897217703	5.30E-12	2.55E-10
Klra2	1228.46506	1.048000433	0.152290555	6.881585204	5.92E-12	2.83E-10
Panx1	1160.293755	1.153535452	0.168094838	6.862408536	6.77E-12	3.22E-10
Slc37a2	9827.9267	-0.763934948	0.111600821	-6.84524485	7.63E-12	3.62E-10
Tfec	812.7038528	0.811378016	0.118624821	6.839867151	7.93E-12	3.74E-10
Hdac9	1073.999794	-1.636168592	0.239265835	-6.83828761	8.01E-12	3.76E-10
Slfn2	37886.30012	1.228949344	0.179735647	6.837538161	8.06E-12	3.77E-10
Kmt5a	3323.640979	0.660679966	0.096729475	6.830182494	8.48E-12	3.95E-10
Mmp27	1078.427259	0.845926721	0.124113784	6.815735455	9.38E-12	4.35E-10
Clec4a1	3594.152827	0.904566193	0.132900057	6.806364212	1.00E-11	4.62E-10
Cd69	4231.7428	2.51232418	0.369169546	6.805339729	1.01E-11	4.63E-10
Fgf13	381.3204304	-1.452993227	0.213819427	-6.795421944	1.08E-11	4.94E-10
Ptger2	683.9889997	0.929896866	0.137404724	6.767575682	1.31E-11	5.96E-10
Stat1	11338.0516	1.118953278	0.165595199	6.757160151	1.41E-11	6.38E-10
Arhgap18	3590.010669	-0.812482085	0.120339827	-6.751564325	1.46E-11	6.60E-10
Arrdc4	2063.392752	0.794316175	0.117777132	6.744230923	1.54E-11	6.91E-10
Emb	3439.138105	0.781046673	0.11622915	6.7198863	1.82E-11	8.14E-10
Oas1g	2440.205582	1.426943884	0.212648287	6.710347432	1.94E-11	8.65E-10
Lcn2	6061.468685	2.4298721	0.362198999	6.708665975	1.96E-11	8.72E-10
Pydc3	3125.031631	3.309405805	0.494117273	6.697612061	2.12E-11	9.36E-10
Lgals9	15768.49249	0.874157386	0.130824538	6.681906906	2.36E-11	1.04E-09
Bcl3	951.7432508	1.113005031	0.167080228	6.661500567	2.71E-11	1.19E-09
Cp	1202.873425	2.004771446	0.301179836	6.656393316	2.81E-11	1.22E-09
Ppp1r15a	1641.109463	0.988729641	0.148932223	6.638789258	3.16E-11	1.37E-09
Pim3	512.3913986	1.026568766	0.154901054	6.627254874	3.42E-11	1.48E-09
Agpat4	1433.677278	1.031478979	0.156031896	6.61069309	3.83E-11	1.65E-09
Daglb	4416.355812	-0.577327533	0.087402615	-6.60538052	3.96E-11	1.70E-09
Psat1	1873.587562	-0.82561464	0.12547322	-6.580006774	4.70E-11	2.01E-09
Chpf	337.4383182	1.332444852	0.2026328	6.575662251	4.84E-11	2.06E-09
Ehd4	14831.54573	-0.628417277	0.095587931	-6.574232413	4.89E-11	2.07E-09
Tapbpl	2437.925325	0.799444276	0.121783153	6.564489902	5.22E-11	2.20E-09
Ddx58	11736.95588	1.149253832	0.175263116	6.557305709	5.48E-11	2.30E-09
Txnrd1	15008.33882	0.879174328	0.134387487	6.542084721	6.07E-11	2.54E-09
Chn2	270.4308314	-1.039830056	0.158985003	-6.540428564	6.13E-11	2.56E-09
Otud1	612.1689094	-0.98827507	0.151204673	-6.536008774	6.32E-11	2.63E-09
Gbe1	3142.199572	1.131218887	0.173470836	6.521089713	6.98E-11	2.89E-09
Dab2	15127.24116	-1.104133872	0.170201534	-6.487214561	8.74E-11	3.61E-09
Hbegf	498.6595789	-1.136792834	0.175315607	-6.484264866	8.92E-11	3.66E-09
Bhlhe41	2250.691168	0.724907146	0.112237561	6.458685855	1.06E-10	4.32E-09
Herpud1	840.6587398	0.855758942	0.132709441	6.4483652	1.13E-10	4.61E-09
Irak3	2911.033281	0.755401001	0.117346452	6.437356956	1.22E-10	4.93E-09
Creg1	35131.31934	0.699377349	0.108684577	6.434927265	1.24E-10	5.00E-09
Casp4	3659.98264	1.24122743	0.193182348	6.425159668	1.32E-10	5.29E-09
Mfsd7a	776.1774136	0.994326157	0.154755575	6.425139503	1.32E-10	5.29E-09
Sncaip	244.372716	-1.151674208	0.179627471	-6.411459247	1.44E-10	5.76E-09
Tnip1	5262.784492	0.784488825	0.122741612	6.39138438	1.64E-10	6.55E-09
Il12rb1	121.1480954	2.500429322	0.392361742	6.372765364	1.86E-10	7.36E-09
Pdia4	5413.697489	0.622249837	0.097666255	6.371185596	1.88E-10	7.41E-09
Cd200	2404.129997	1.033272648	0.16247613	6.359535075	2.02E-10	7.97E-09
Ms4a6d	32007.47043	0.788469112	0.12414002	6.351449838	2.13E-10	8.37E-09
Csf2rb2	12779.27536	0.712479504	0.112424802	6.337387204	2.34E-10	9.13E-09
Kif20a	768.5415744	-0.804897809	0.127341918	-6.320760853	2.60E-10	1.01E-08
Rab20	2748.16852	1.120309256	0.177293323	6.318959111	2.63E-10	1.02E-08
Entpd1	2377.298183	-0.882639682	0.139763314	-6.315245813	2.70E-10	1.04E-08
Bcl2a1a	256.5405559	3.310621642	0.525791277	6.296456005	3.05E-10	1.17E-08
Chchd10	112.2129275	1.498224409	0.23818724	6.290111962	3.17E-10	1.22E-08
Sox4	751.9645578	-1.423437626	0.226497274	-6.284568481	3.29E-10	1.26E-08
Tnfaip3	4987.946332	1.030324069	0.165008145	6.244080057	4.26E-10	1.62E-08
Ccl9	63259.86718	0.806686835	0.129262749	6.240675209	4.36E-10	1.65E-08
Fam20c	31175.25205	0.620982798	0.099600824	6.234715439	4.53E-10	1.71E-08
Oas3	14627.00762	1.584591674	0.2543176	6.230759005	4.64E-10	1.75E-08
Ifi204	28098.77491	0.84659922	0.136078956	6.221382362	4.93E-10	1.84E-08
Pf4	15171.42569	1.515558768	0.243586817	6.221842331	4.91E-10	1.84E-08
Trafd1	10845.83343	0.599589168	0.096497195	6.213539873	5.18E-10	1.93E-08
Tnfrsf23	929.3375595	0.951129923	0.154153151	6.170032324	6.83E-10	2.54E-08
Gbgt1	101.609044	2.116716511	0.343188427	6.167796882	6.92E-10	2.56E-08
Papss2	1159.01061	0.919732983	0.149755591	6.141560227	8.17E-10	3.01E-08
Col18a1	4479.599564	0.664529101	0.108514908	6.123850757	9.13E-10	3.36E-08
Oas1a	6272.606544	1.199689664	0.196623051	6.101470101	1.05E-09	3.85E-08
Orai2	854.1022871	0.820074724	0.134630775	6.09128725	1.12E-09	4.07E-08
Prdx1	163454.6793	1.333081663	0.218836372	6.091682341	1.12E-09	4.07E-08
Ly75	118.1031365	2.364286616	0.389100135	6.076293482	1.23E-09	4.46E-08
Gas6	4047.492127	-0.71796921	0.118317888	-6.068137478	1.29E-09	4.67E-08
Ankrd66	204.647523	1.745435592	0.287776886	6.065238995	1.32E-09	4.74E-08
Cd1d1	703.2732379	1.08577625	0.179680694	6.042809745	1.51E-09	5.43E-08
Lrrc39	158.3448034	-1.388561286	0.230408404	-6.026521878	1.68E-09	5.99E-08
H2-Q6	2089.570947	1.961825417	0.326396882	6.010551954	1.85E-09	6.59E-08
Nrcam	180.0955346	-1.162231413	0.19360549	-6.003091207	1.94E-09	6.87E-08
Cln5	5687.998959	0.608846153	0.101498883	5.998550265	1.99E-09	7.04E-08
Slco4a1	101.3181666	1.466904322	0.244807483	5.992073059	2.07E-09	7.31E-08
Tor3a	13072.1291	0.67733568	0.113232796	5.98179771	2.21E-09	7.76E-08
Cd82	2539.518202	0.870443194	0.145735792	5.972748248	2.33E-09	8.17E-08
Src	978.2078842	0.89677819	0.150247004	5.968692655	2.39E-09	8.35E-08
Phf11a	1987.74449	1.244876699	0.208953494	5.957673521	2.56E-09	8.90E-08
Igtp	6465.982625	0.852345144	0.143451915	5.941678389	2.82E-09	9.78E-08
Ttc12	554.4159424	0.764343761	0.128735962	5.937297908	2.90E-09	1.00E-07
Lama3	273.8091489	-1.799173679	0.303163194	-5.934670555	2.94E-09	1.01E-07
Stx11	1460.207023	0.761440865	0.128647922	5.918796458	3.24E-09	1.11E-07
Cd274	30949.67001	1.284098469	0.217315183	5.908922019	3.44E-09	1.18E-07
F7	1490.490088	0.95193912	0.161497252	5.894460186	3.76E-09	1.28E-07
Prdx5	31855.52046	1.389803117	0.236199343	5.884026171	4.00E-09	1.36E-07
Frmd6	438.1181779	-1.12094261	0.190594217	-5.881304403	4.07E-09	1.38E-07
Col14a1	144.2681865	-1.206892179	0.205470701	-5.873792078	4.26E-09	1.44E-07
Pde3b	474.9010256	-1.180492877	0.201258198	-5.865564167	4.48E-09	1.51E-07
Gpr132	522.4934232	0.908363705	0.155334536	5.847789743	4.98E-09	1.67E-07
Itgb7	2581.995955	0.98520262	0.168835157	5.835293053	5.37E-09	1.80E-07
Parp9	6677.467036	0.707216849	0.121343988	5.82819849	5.60E-09	1.87E-07
Olfr56	1617.404004	1.729862039	0.298833283	5.788719457	7.09E-09	2.36E-07
Rnf149	11670.42855	0.819671337	0.141654552	5.786410137	7.19E-09	2.38E-07
Raf1	4452.94843	0.632573436	0.109463417	5.778857022	7.52E-09	2.48E-07
Ampd3	2451.538729	1.00245043	0.173514657	5.777324214	7.59E-09	2.50E-07
Nab2	1449.965761	-0.70004224	0.121718407	-5.751325999	8.85E-09	2.91E-07
Gclc	2167.710507	0.894896172	0.155636253	5.749921099	8.93E-09	2.92E-07
Il21r	4203.027872	0.615189987	0.106993909	5.749766444	8.94E-09	2.92E-07
H2-K1	68734.5661	0.996770396	0.173685842	5.738927158	9.53E-09	3.10E-07
Fzd7	3058.029333	-1.11237145	0.193895447	-5.736965293	9.64E-09	3.13E-07
Exoc3l4	121.6742683	1.641568852	0.286318241	5.733371527	9.85E-09	3.18E-07
Csf1	560.6805445	1.00587813	0.175503267	5.731392609	9.96E-09	3.21E-07
Vasp	5859.212921	0.528349314	0.092238539	5.728075481	1.02E-08	3.26E-07
Mapkapk2	8922.565108	0.617018225	0.108006273	5.712799896	1.11E-08	3.56E-07
Stra6l	1553.988013	0.884664058	0.155507356	5.688888816	1.28E-08	4.08E-07
Pnp	16736.54254	1.01091615	0.177913281	5.682072453	1.33E-08	4.24E-07
Csf1r	48036.94488	0.579074669	0.101979522	5.678342636	1.36E-08	4.32E-07
Neurl3	11055.76716	0.495804756	0.087346618	5.676290226	1.38E-08	4.36E-07
H2-T24	4447.924861	1.355077803	0.239211503	5.664768559	1.47E-08	4.64E-07
Fam78b	1117.396841	-0.80033096	0.141747108	-5.646188998	1.64E-08	5.16E-07
Kif23	827.479519	-0.740927254	0.131454092	-5.636395513	1.74E-08	5.44E-07
Inhba	181.0378761	3.526646783	0.625850024	5.634971076	1.75E-08	5.47E-07
Lifr	133.2603544	-1.231030028	0.218545807	-5.632823833	1.77E-08	5.51E-07
Mmp19	2287.971136	0.620789318	0.110210643	5.632752912	1.77E-08	5.51E-07
Edem2	3782.862787	0.842536651	0.149848999	5.622571098	1.88E-08	5.83E-07
Arhgap25	8690.934064	-0.699898331	0.124620042	-5.616258181	1.95E-08	6.03E-07
Efr3b	1308.919475	-1.175475599	0.209707365	-5.605313861	2.08E-08	6.40E-07
Egr1	281.0847706	-1.200605346	0.214294668	-5.602590857	2.11E-08	6.49E-07
Trim13	363.3106198	0.845407826	0.151532701	5.579045441	2.42E-08	7.41E-07
Rasa1	5339.568452	-1.130943056	0.202812846	-5.57628906	2.46E-08	7.50E-07
Pilrb1	369.5788559	1.063101165	0.191056773	5.564320747	2.63E-08	7.99E-07
Slc11a2	3194.950866	0.661537106	0.11888279	5.564616236	2.63E-08	7.99E-07
H2-Q7	1056.017818	1.945297397	0.350062477	5.557000598	2.74E-08	8.31E-07
Ivd	1858.610966	0.670953205	0.120767681	5.555734782	2.76E-08	8.34E-07
Abcg3	244.952459	-0.86731013	0.156418708	-5.544797922	2.94E-08	8.86E-07
Ptpra	9524.118236	-0.464946133	0.083863074	-5.544110282	2.95E-08	8.87E-07
Tap1	10680.75885	0.586720228	0.105843123	5.543300405	2.97E-08	8.88E-07
H2-D1	87496.40773	0.849987926	0.153504016	5.537235755	3.07E-08	9.17E-07
Itga9	490.2876959	-0.94696022	0.171273057	-5.528950289	3.22E-08	9.58E-07
Cbr3	698.88761	1.394659982	0.252954974	5.513471269	3.52E-08	1.04E-06
Tma16	949.662027	0.881023944	0.160004754	5.506236054	3.67E-08	1.08E-06
Cybb	90286.9495	1.139781595	0.207789552	5.485269043	4.13E-08	1.22E-06
Surf4	13345.30003	0.52767885	0.096416538	5.47290811	4.43E-08	1.30E-06
Slc24a3	345.0820704	-1.128138055	0.206211652	-5.470777445	4.48E-08	1.31E-06
Nucb1	9068.229107	0.598335181	0.109401949	5.469145555	4.52E-08	1.32E-06
Gatm	2528.385521	-0.734137498	0.134541497	-5.456587872	4.85E-08	1.42E-06
Parp10	4267.822196	0.656777951	0.120567704	5.447378776	5.11E-08	1.49E-06
Ly6a	385.8155405	3.396923933	0.623748977	5.445979167	5.15E-08	1.49E-06
Emp1	11486.13638	-0.694168327	0.127657378	-5.437745454	5.40E-08	1.56E-06
S100a8	327.298073	1.627087206	0.299904856	5.425344644	5.78E-08	1.67E-06
Lmo4	2809.092242	0.719609531	0.132715784	5.422184974	5.89E-08	1.69E-06
Samsn1	1577.235826	0.61852111	0.114198687	5.416184096	6.09E-08	1.75E-06
Fcgr2b	3728.806304	0.647699306	0.119978524	5.398460359	6.72E-08	1.92E-06
Bst2	27238.47382	1.216012733	0.225463543	5.393389632	6.91E-08	1.97E-06
Ckap2	266.6424781	-0.907295575	0.168453457	-5.386031187	7.20E-08	2.05E-06
Vegfa	3732.170725	-0.626851657	0.116950798	-5.359960499	8.32E-08	2.36E-06
Ccnd2	1594.412647	-1.186187796	0.222860668	-5.322553363	1.02E-07	2.90E-06
C330027C09Rik	695.8466743	-0.694883093	0.130667143	-5.317963469	1.05E-07	2.96E-06
Tspan33	213.1508028	-1.051131612	0.197790623	-5.314365241	1.07E-07	3.01E-06
Smpdl3b	1139.412568	0.838679122	0.158408462	5.294408589	1.19E-07	3.35E-06
Ccna2	1470.801057	-0.60494674	0.114417597	-5.287182705	1.24E-07	3.48E-06
Hpgd	140.3179742	-1.258125583	0.238031634	-5.285539415	1.25E-07	3.50E-06
Zfp503	365.2722637	0.865633067	0.16394283	5.280091039	1.29E-07	3.60E-06
Il4ra	6877.726904	0.53036163	0.100474738	5.278556972	1.30E-07	3.62E-06
Tgtp2	1499.955608	1.886263839	0.357584011	5.275022885	1.33E-07	3.68E-06
Znrf1	2271.779794	0.765728892	0.146075774	5.241997843	1.59E-07	4.39E-06
Nfkbiz	1050.38312	0.93118724	0.178560491	5.21496797	1.84E-07	5.07E-06
Slfn4	14121.93073	1.259726353	0.241740997	5.211057991	1.88E-07	5.16E-06
Mgst1	5543.84964	0.786819931	0.151143942	5.205765594	1.93E-07	5.30E-06
Osgin1	695.6464909	0.714348494	0.137432284	5.197821587	2.02E-07	5.50E-06
Tpd52	10373.93279	-0.461962116	0.088879266	-5.197636492	2.02E-07	5.50E-06
Pcp4l1	741.2171958	-0.864784845	0.166454691	-5.195316758	2.04E-07	5.56E-06
Mmp13	30497.71267	0.681570682	0.131491991	5.183362683	2.18E-07	5.91E-06
Sesn1	2280.666124	-0.607984772	0.117451004	-5.176497026	2.26E-07	6.12E-06
Mturn	238.778414	1.261389926	0.244389649	5.161388516	2.45E-07	6.62E-06
Chpf2	3761.667744	0.574398037	0.111342699	5.158829836	2.48E-07	6.69E-06
Racgap1	1114.221086	-0.600343924	0.116540677	-5.15136808	2.59E-07	6.94E-06
Il1rn	59974.77745	0.700504272	0.136073066	5.148000964	2.63E-07	7.05E-06
Grina	16803.46503	0.640361368	0.12440279	5.147483982	2.64E-07	7.05E-06
Rgs18	925.7746794	-0.585349067	0.113800265	-5.143652929	2.69E-07	7.18E-06
As3mt	121.7303666	1.167730847	0.227390582	5.135352739	2.82E-07	7.49E-06
B2m	154854.4668	0.796147453	0.155055883	5.134583985	2.83E-07	7.50E-06
Msrb1	5592.878666	1.178457678	0.229807157	5.128028631	2.93E-07	7.74E-06
Rgs16	180.7483642	-1.245283751	0.243157815	-5.121298485	3.03E-07	8.00E-06
Stat2	16140.03554	0.783959633	0.153713102	5.100148399	3.39E-07	8.93E-06
Gbp6	680.6955056	2.909019854	0.570784804	5.096526453	3.46E-07	9.08E-06
Nfe2l2	10660.00027	0.474070695	0.093052224	5.094673436	3.49E-07	9.15E-06
Hpgds	5691.030301	-0.635372198	0.124734126	-5.093812059	3.51E-07	9.17E-06
Cep55	415.3292	-0.751807057	0.147886184	-5.083686898	3.70E-07	9.64E-06
Calr	48952.73578	0.750707461	0.147810867	5.078838084	3.80E-07	9.87E-06
Rasa4	9558.220424	0.587249346	0.115635782	5.078439711	3.81E-07	9.87E-06
Pparg	931.344768	-0.672164181	0.13249255	-5.073222449	3.91E-07	1.01E-05
Mndal	12303.10202	0.631889979	0.12471079	5.066842874	4.04E-07	1.04E-05
Pilrb2	405.364537	0.958984954	0.189275783	5.066601447	4.05E-07	1.04E-05
Ms4a8a	106.0610602	1.952978952	0.385864628	5.061305985	4.16E-07	1.07E-05
Isg20	3036.298958	1.49336536	0.295307456	5.056984951	4.26E-07	1.09E-05
Mef2c	1817.498744	-1.236901463	0.244587808	-5.057085516	4.26E-07	1.09E-05
Cenpa	705.927801	-0.737505218	0.145891573	-5.055159809	4.30E-07	1.10E-05
D16Ertd472e	98.73075075	1.282872323	0.253946103	5.051750377	4.38E-07	1.11E-05
Msantd3	332.3198077	0.884559618	0.175318325	5.04544871	4.52E-07	1.15E-05
Rasgrp1	572.8319753	7.376536146	1.474391417	5.00310573	5.64E-07	1.43E-05
Ubap1	4522.514722	0.555927595	0.111174887	5.000478179	5.72E-07	1.44E-05
Chst3	292.1750486	-1.173445655	0.235521418	-4.982330968	6.28E-07	1.58E-05
Cdkn1c	151.3999582	1.03381288	0.207536636	4.981351238	6.31E-07	1.59E-05
Psd3	1289.251927	-1.583376898	0.317987348	-4.979370753	6.38E-07	1.60E-05
Etv5	1427.20115	-0.796203388	0.160165341	-4.971134092	6.66E-07	1.66E-05
Bub1b	949.9431106	-0.551252038	0.111130622	-4.960397292	7.03E-07	1.75E-05
Sqrdl	2783.626657	0.782311017	0.158066568	4.949250342	7.45E-07	1.85E-05
Lpar1	157.3560735	1.579155473	0.319151364	4.947982842	7.50E-07	1.86E-05
Zmynd15	194.7965255	1.418725939	0.28671862	4.948147205	7.49E-07	1.86E-05
Lrig1	78.89848346	-1.335141973	0.27000953	-4.944795732	7.62E-07	1.88E-05
2900026A02Rik	304.4232818	-1.008693425	0.204016741	-4.944169869	7.65E-07	1.88E-05
Gde1	5343.192969	0.765928098	0.154942169	4.943315975	7.68E-07	1.89E-05
Hmmr	660.6420396	-0.909555636	0.184256412	-4.936358116	7.96E-07	1.95E-05
Wdr91	3882.557586	0.436595881	0.088490633	4.933809016	8.06E-07	1.97E-05
Pilra	3055.694187	0.86347681	0.17504384	4.932917427	8.10E-07	1.98E-05
Sp100	10716.52378	0.601480143	0.122293073	4.918350083	8.73E-07	2.13E-05
Ifi35	4502.404931	1.076505441	0.219106947	4.913150661	8.96E-07	2.18E-05
Tuba4a	1369.509628	1.013396071	0.206490456	4.90771384	9.21E-07	2.23E-05
Dennd2c	210.9022585	-0.925251926	0.188550437	-4.907185261	9.24E-07	2.23E-05
Sgms2	245.2487989	1.169885059	0.238654833	4.901996096	9.49E-07	2.29E-05
Cytip	604.7406617	-0.657858028	0.134344829	-4.896787121	9.74E-07	2.35E-05
Ifitm3	29225.29448	1.019260031	0.208307429	4.893056551	9.93E-07	2.38E-05
Ms4a4c	19328.96363	1.322207657	0.270679191	4.88477763	1.04E-06	2.48E-05
Lyz2	370472.2075	0.950208582	0.194586456	4.883220567	1.04E-06	2.50E-05
Unc13a	178.4756745	-0.925133238	0.189710117	-4.876562476	1.08E-06	2.58E-05
P2rx4	15777.42872	0.50131854	0.102907732	4.871534248	1.11E-06	2.64E-05
Pdxk	9304.910458	-0.697400201	0.143170437	-4.871118756	1.11E-06	2.64E-05
Zdhhc18	2142.320133	0.479207706	0.098389215	4.87053083	1.11E-06	2.64E-05
Ccnb2	514.9012707	-0.769150994	0.158143347	-4.863631679	1.15E-06	2.72E-05
Taldo1	18273.57874	1.029131256	0.211701998	4.861225985	1.17E-06	2.75E-05
Trem1	85.55764343	1.357776128	0.279378643	4.859985399	1.17E-06	2.76E-05
Trim59	418.4788536	-0.737194522	0.151888554	-4.853522552	1.21E-06	2.85E-05
Atp6v0a1	10100.72024	-0.69314701	0.142959111	-4.848568268	1.24E-06	2.91E-05
Gpnmb	479851.6196	0.421200234	0.086922785	4.845682663	1.26E-06	2.95E-05
Fth1	851845.6177	1.05968681	0.218976164	4.839279257	1.30E-06	3.04E-05
Anxa4	26981.0124	0.522296798	0.108039885	4.834296148	1.34E-06	3.11E-05
Pirb	17864.33547	0.736157892	0.152473535	4.828102757	1.38E-06	3.20E-05
Zc3h12a	1781.005265	0.561710926	0.116428467	4.824515341	1.40E-06	3.25E-05
Prkch	2558.324548	-0.457215908	0.094821709	-4.821848412	1.42E-06	3.29E-05
Wwp1	8768.427384	-0.933082071	0.193555212	-4.820754037	1.43E-06	3.30E-05
H2-T23	13677.80337	0.774539941	0.160833144	4.815798059	1.47E-06	3.37E-05
Gbp7	5291.797346	1.398842211	0.290554152	4.81439416	1.48E-06	3.39E-05
Prkar2b	1291.683138	0.721667627	0.150044353	4.809695356	1.51E-06	3.46E-05
Rin2	12004.80502	-0.494235111	0.102821337	-4.806736841	1.53E-06	3.51E-05
Nampt	12740.75842	0.648414433	0.135071082	4.800542222	1.58E-06	3.61E-05
Serpinb9	5271.6344	0.800631841	0.167207571	4.788251133	1.68E-06	3.83E-05
Ncf4	6810.331424	1.011718898	0.211336829	4.787234208	1.69E-06	3.84E-05
Herc6	7212.688757	0.688968828	0.144081725	4.781791928	1.74E-06	3.94E-05
Tmem50b	2039.637267	0.455804421	0.095486232	4.773509331	1.81E-06	4.10E-05
Lrp11	731.3846869	0.732642352	0.154003258	4.757317212	1.96E-06	4.42E-05
Mvp	8100.708656	0.811585422	0.170585897	4.757634941	1.96E-06	4.42E-05
Akr1b8	3652.341257	0.859884955	0.180919544	4.752858283	2.01E-06	4.51E-05
Acp2	17944.94653	0.482205726	0.101702437	4.741338933	2.12E-06	4.76E-05
Clcn7	12221.01529	0.515144841	0.109146638	4.719749989	2.36E-06	5.28E-05
BC094916	928.2910973	3.065827175	0.651233347	4.70772449	2.50E-06	5.59E-05
Gpr183	433.4253419	-0.775118865	0.165158268	-4.693188368	2.69E-06	5.99E-05
Stap1	7058.479714	-0.521670937	0.111535043	-4.677193148	2.91E-06	6.47E-05
Sephs2	2144.332523	0.544908775	0.116546746	4.6754525	2.93E-06	6.51E-05
Magi3	502.1278657	-1.183431914	0.25326358	-4.672728369	2.97E-06	6.57E-05
Tpbgl	122.1132372	-0.973153331	0.208252774	-4.672942949	2.97E-06	6.57E-05
Lbh	1332.008806	-0.532193544	0.113951427	-4.67035435	3.01E-06	6.63E-05
Cd83	1284.474091	-0.777043424	0.166425441	-4.669018267	3.03E-06	6.66E-05
Uba7	5649.818918	0.494844612	0.106195982	4.65973009	3.17E-06	6.95E-05
Mmp12	298020.5838	0.589815143	0.126891505	4.648184641	3.35E-06	7.34E-05
Fam46c	767.7228642	0.964288713	0.207480226	4.647617419	3.36E-06	7.34E-05
Batf	362.5985447	1.097088953	0.236302067	4.642739558	3.44E-06	7.50E-05
P4hb	28656.53395	0.520583615	0.112205332	4.63956218	3.49E-06	7.60E-05
Gna12	4612.97625	-0.443360595	0.095711584	-4.632256389	3.62E-06	7.86E-05
Ctla2b	2037.102472	-0.944997359	0.204083013	-4.630455731	3.65E-06	7.90E-05
Msr1	53045.02029	0.564841395	0.121983953	4.630456554	3.65E-06	7.90E-05
Riok3	10260.67986	0.422822391	0.091351072	4.628543299	3.68E-06	7.95E-05
Reps2	1049.640705	-0.990097554	0.214160646	-4.623153571	3.78E-06	8.14E-05
Spag5	488.7486249	-0.646373758	0.139941055	-4.618900122	3.86E-06	8.30E-05
Slc25a33	212.2276548	1.100354842	0.238892782	4.606061491	4.10E-06	8.81E-05
Cenpe	1074.954571	-1.020426911	0.22165137	-4.603747363	4.15E-06	8.87E-05
Slfn8	9725.50855	0.816781444	0.177420926	4.60363646	4.15E-06	8.87E-05
Prc1	1222.208179	-0.724396032	0.157481814	-4.599871022	4.23E-06	9.02E-05
Bcl6	2591.057494	-0.513748143	0.111801736	-4.595171435	4.32E-06	9.20E-05
Dnajb4	2214.551135	-0.622889908	0.135654542	-4.591736487	4.40E-06	9.34E-05
Rab7b	13433.5931	-0.415539607	0.090805355	-4.57615753	4.74E-06	0.000100404
Acsl1	16018.37131	0.700239071	0.15328357	4.568259137	4.92E-06	0.000103962
Rnf128	25426.9875	0.475537138	0.104101478	4.568015259	4.92E-06	0.000103962
Phf11b	6443.466056	0.900027209	0.197507674	4.556922736	5.19E-06	0.000109384
Ifih1	10609.56047	0.761903199	0.167456878	4.549847151	5.37E-06	0.0001129
Blvrb	10415.58258	1.048140532	0.230827381	4.54079809	5.60E-06	0.00011762
Rpn1	11335.23537	0.595605259	0.131440233	4.531377077	5.86E-06	0.000122744
Notch4	190.0135676	-1.015627891	0.224175166	-4.530510267	5.88E-06	0.000123003
Fbxw17	1680.970724	0.560993958	0.123923204	4.526948476	5.98E-06	0.000124845
Rhobtb1	344.590182	-0.867497538	0.191957592	-4.519214531	6.21E-06	0.000129235
Acp5	4162.375262	0.907203036	0.201014113	4.513131067	6.39E-06	0.000132473
Armc2	75.61964774	-1.189696228	0.263601429	-4.51323892	6.38E-06	0.000132473
Cdca2	330.3951715	-0.692178846	0.153725776	-4.502685653	6.71E-06	0.00013865
Clstn1	580.1940591	-0.601799203	0.133655348	-4.502619685	6.71E-06	0.00013865
Abcc1	6658.044936	0.867527527	0.19276114	4.500531203	6.78E-06	0.000139744
Apobec3	2899.967398	0.475760201	0.106124494	4.483038561	7.36E-06	0.000151411
Btg1	4073.846139	0.426212974	0.095095788	4.481933242	7.40E-06	0.000151899
Mxd4	1817.897636	-0.540111985	0.12065185	-4.476615877	7.58E-06	0.000155426
C1ra	207.0893504	1.170030942	0.26171801	4.470578632	7.80E-06	0.000159566
Stab2	134.6429208	-1.120850475	0.2509453	-4.466513125	7.95E-06	0.000162311
Aspm	406.0058461	-1.363549819	0.305574299	-4.462252958	8.11E-06	0.00016525
Parp12	8232.144796	0.65888458	0.147825539	4.457176903	8.30E-06	0.000168882
Spsb4	501.1245682	0.63790031	0.143311304	4.451151402	8.54E-06	0.000173355
1700112E06Rik	675.5047883	0.909900727	0.204482604	4.44977083	8.60E-06	0.000174135
Il6	125.7899093	6.613839414	1.48708053	4.447532787	8.69E-06	0.000175619
Rab3il1	2274.937023	-0.617266078	0.139053315	-4.439060502	9.04E-06	0.000182324
Havcr2	2025.295615	-0.621825034	0.140128788	-4.437525258	9.10E-06	0.000183276
Cst7	397.735053	1.711744702	0.385877404	4.435980658	9.17E-06	0.000184241
Plod2	295.4368659	-0.861924985	0.194426216	-4.43317266	9.29E-06	0.0001863
Tmem206	3544.365	-0.439860513	0.099277156	-4.430631663	9.40E-06	0.000188148
G2e3	624.3188432	-0.902136564	0.203684094	-4.429096777	9.46E-06	0.00018877
Kif2c	384.4499875	-0.645280002	0.145685055	-4.429280711	9.45E-06	0.00018877
Pygl	4048.089575	0.410261264	0.092775346	4.422093584	9.77E-06	0.000194625
Idh1	10993.49299	0.404941043	0.09158133	4.421654969	9.79E-06	0.00019465
Ttc39c	653.5438676	0.645889309	0.14609923	4.420894679	9.83E-06	0.000194967
Gtf2h2	1057.63776	0.527347528	0.119603109	4.409145649	1.04E-05	0.000205459
Lrrc59	8406.380692	0.383383894	0.08704988	4.404186346	1.06E-05	0.000209819
Calr3	63.9179152	1.351583898	0.306944406	4.403350809	1.07E-05	0.000210232
Myo1e	11545.493	-0.748340119	0.170734682	-4.38305863	1.17E-05	0.000230376
Ift57	704.7324529	0.606959363	0.138594443	4.379391769	1.19E-05	0.000233847
Iigp1	2234.992114	2.864451044	0.655310706	4.371134205	1.24E-05	0.000242414
Cdc25b	899.1236365	-0.536993345	0.123072317	-4.363234228	1.28E-05	0.00025087
Serpinb1a	221.8721773	-1.150685301	0.264676063	-4.347523107	1.38E-05	0.000269022
Esd	36100.35265	1.010287418	0.232411172	4.346983021	1.38E-05	0.000269183
Epsti1	6248.330776	0.57059699	0.131305735	4.345560289	1.39E-05	0.00027043
Ldlrap1	5726.26607	-0.415330632	0.095595448	-4.344669556	1.39E-05	0.000271026
P2ry14	1390.744244	0.753542961	0.17365534	4.339301971	1.43E-05	0.000277216
Nfkbib	1552.102594	0.897942164	0.207286095	4.331897729	1.48E-05	0.000286177
Rap2a	4305.127897	-0.565528605	0.130624193	-4.329432342	1.49E-05	0.000288866
Clec4a3	1554.452108	0.522429608	0.121046423	4.3159442	1.59E-05	0.000306518
Glul	13694.79936	0.398411485	0.092376276	4.312919943	1.61E-05	0.000310171
Slc3a2	17049.03204	0.539311405	0.125197824	4.307673947	1.65E-05	0.000317035
Nt5c3	5068.801142	0.721894891	0.167745261	4.30351883	1.68E-05	0.000322451
Acot7	1697.850587	0.842076992	0.19571461	4.302576046	1.69E-05	0.000322836
Ppp1r9a	68.99541082	-1.231223241	0.286168302	-4.302444511	1.69E-05	0.000322836
Ccr2	246.9164816	-0.988718934	0.230981604	-4.280509432	1.86E-05	0.000355067
Hspa5	52890.7623	0.589388785	0.137691314	4.280508106	1.86E-05	0.000355067
Oxct1	3716.056637	-0.474167694	0.110825039	-4.278524941	1.88E-05	0.000357595
Abtb2	638.0529765	0.791278348	0.184984903	4.277529318	1.89E-05	0.000358547
Psme2	4774.796376	1.085606485	0.254041599	4.273341418	1.93E-05	0.00036469
Klhl6	387.8151425	-0.631040324	0.147719207	-4.27189081	1.94E-05	0.000366408
Pim1	3131.087331	0.536238316	0.125658415	4.267428601	1.98E-05	0.000373139
Ppp2r5a	4264.042233	0.407166748	0.095580044	4.259955637	2.04E-05	0.000385142
Ap1b1	6486.367105	-0.475645565	0.111832456	-4.253197866	2.11E-05	0.000395533
Rras	1761.692776	0.726566524	0.170816983	4.253479433	2.10E-05	0.000395533
Dlgap5	631.6012222	-0.521944466	0.123125939	-4.239110547	2.24E-05	0.000420432
Card11	781.528088	-0.510488085	0.120535134	-4.235180792	2.28E-05	0.000427089
Itgb2	57619.34603	0.388093991	0.091844809	4.225540842	2.38E-05	0.000444995
Gprc5c	221.8027007	-1.214994721	0.287594353	-4.224682112	2.39E-05	0.000445901
Gadd45b	1972.857277	0.796114	0.18855794	4.222118681	2.42E-05	0.000450202
Prr11	375.7364226	-0.810659416	0.192120733	-4.21953115	2.45E-05	0.000454593
Plekhh2	126.1450606	-1.193862778	0.283039093	-4.218013719	2.46E-05	0.000456852
Mfsd4b3	242.8414855	0.807305225	0.191467859	4.216400751	2.48E-05	0.00045877
Rilpl2	3901.558667	0.826471175	0.196019431	4.216271684	2.48E-05	0.00045877
Lilrb4a	50018.45229	0.570290198	0.135379008	4.212545263	2.53E-05	0.000465586
Ak4	575.1071386	-0.566439496	0.134478613	-4.21211585	2.53E-05	0.000465652
Ect2	518.7888927	-0.936762779	0.222490256	-4.210354169	2.55E-05	0.000467608
Nod2	731.9859745	0.81362506	0.193260956	4.209981546	2.55E-05	0.000467608
Tsc22d1	1456.958248	-0.571315419	0.135692596	-4.210365459	2.55E-05	0.000467608
Gm4951	981.5209606	1.882670861	0.447391212	4.208108717	2.58E-05	0.000470676
Ecm1	3525.816472	0.693810008	0.165011157	4.204624823	2.62E-05	0.000477152
Vcan	511.5442973	1.668199223	0.396843225	4.203673187	2.63E-05	0.00047833
Ipo13	1799.201397	0.420161941	0.099977831	4.20255107	2.64E-05	0.000479874
Gpx3	220.4297604	-0.800378395	0.190738509	-4.196207667	2.71E-05	0.000492651
Pitpnc1	3634.422208	-0.820620237	0.195596689	-4.195470998	2.72E-05	0.0004934
St3gal6	143.306407	-1.323747674	0.315587258	-4.194553619	2.73E-05	0.000494545
Afp	448.4143083	1.246656954	0.297355331	4.192482273	2.76E-05	0.000498223
Ncapg	668.1278734	-0.577846973	0.137918725	-4.189764467	2.79E-05	0.00050336
Maff	231.2864106	0.916460034	0.218954104	4.185626201	2.84E-05	0.000511739
Psmd5	2237.316209	0.499404332	0.119529956	4.178068413	2.94E-05	0.000528132
Tmem38b	1342.488496	0.502226065	0.120281218	4.175432166	2.97E-05	0.000533371
Atrnl1	222.2528069	1.146934077	0.2752191	4.167349125	3.08E-05	0.00055169
Rnase4	1610.796887	-0.757774523	0.181864444	-4.166699697	3.09E-05	0.000552319
Ccr5	10218.94453	-0.596769519	0.143360445	-4.162720886	3.14E-05	0.000561077
Agtrap	3558.551268	0.459551921	0.11051439	4.158299399	3.21E-05	0.000570104
Eef1a2	316.6477752	0.865619353	0.208153269	4.158567182	3.20E-05	0.000570104
Asph	10192.04184	-0.878290077	0.211343435	-4.1557481	3.24E-05	0.000575527
Nuf2	490.7868462	-0.585903311	0.141017748	-4.154819661	3.26E-05	0.000576036
Pde7a	729.4958682	-0.551913488	0.132838453	-4.154772019	3.26E-05	0.000576036
Ets1	281.7670613	-0.695153057	0.167519453	-4.149685582	3.33E-05	0.000587993
Rgl1	3957.526086	0.551822531	0.133015154	4.148568909	3.35E-05	0.000589873
Srgap3	170.4853802	-1.130577696	0.272605576	-4.147302168	3.36E-05	0.000592149
Rnf114	6925.447756	0.461271481	0.111297057	4.144507443	3.41E-05	0.000598411
Slc35b1	2389.263372	0.635231977	0.153336868	4.142721753	3.43E-05	0.00060208
Myc	733.8941266	-0.531148885	0.128237501	-4.141915434	3.44E-05	0.000602873
Rab31	7131.394656	-0.4787227	0.115587341	-4.141653361	3.45E-05	0.000602873
Bhlhb9	92.12598962	-0.972690008	0.235137311	-4.136689333	3.52E-05	0.000615032
Mtmr14	2318.557566	0.615843091	0.148936394	4.134940265	3.55E-05	0.000618083
Tfdp2	449.9142044	-0.622604499	0.150577095	-4.134788896	3.55E-05	0.000618083
Eepd1	1120.529474	0.750115203	0.181547728	4.131779633	3.60E-05	0.000625194
Hsp90b1	41168.17983	0.483257173	0.117127392	4.125910801	3.69E-05	0.000640293
Enc1	800.7744047	-0.933953787	0.226745679	-4.11894855	3.81E-05	0.000658856
Chst11	2644.466654	-0.998199809	0.242597759	-4.114629145	3.88E-05	0.000670207
Sipa1l1	944.6051418	-0.651485718	0.158489661	-4.110588113	3.95E-05	0.000680922
Sema4c	898.0459759	-0.599463923	0.145916504	-4.108266759	3.99E-05	0.00068667
Fyn	1471.760016	-0.491362829	0.119673036	-4.105877524	4.03E-05	0.000692667
Cdk19	1966.741887	-0.821708175	0.200742653	-4.093341224	4.25E-05	0.000728827
Noct	733.8501588	-0.57564353	0.140621893	-4.09355555	4.25E-05	0.000728827
Tmem176a	94.70964183	1.408314667	0.344543599	4.087478828	4.36E-05	0.000746264
Fabp7	2129.767977	0.794533876	0.194467197	4.085696143	4.39E-05	0.00075079
Trim30c	1085.152416	1.550909417	0.381490244	4.065397327	4.80E-05	0.000817895
Misp	119.0318452	3.630715949	0.893393076	4.063962491	4.82E-05	0.000820901
Nucb2	2465.892043	0.771100408	0.189749394	4.063783249	4.83E-05	0.000820901
Map6	154.4656007	0.775838897	0.190933233	4.063404174	4.84E-05	0.000820903
Mvd	638.989334	0.85764757	0.211143221	4.0619233	4.87E-05	0.000824792
Cebpd	288.8106103	0.85850917	0.211464398	4.059828398	4.91E-05	0.000830883
Maml3	142.886276	-0.806728057	0.198763448	-4.058734461	4.93E-05	0.000833438
Kif20b	634.545679	-0.76685487	0.188959546	-4.058301833	4.94E-05	0.000833638
Rhoh	591.1763326	-0.684981018	0.168890977	-4.055758513	5.00E-05	0.000841407
Tpx2	2615.059256	-0.535520428	0.132092752	-4.054124231	5.03E-05	0.000845951
Tpcn1	2097.685322	-0.693343931	0.171055929	-4.053317159	5.05E-05	0.000847515
Tmcc1	1236.057651	0.558840018	0.137904208	4.052378289	5.07E-05	0.000849563
Smtn	160.0463916	-0.886798652	0.21887057	-4.051703486	5.08E-05	0.000850657
Rnf150	2048.327772	-0.989403027	0.244226938	-4.051162564	5.10E-05	0.000851266
5730508B09Rik	1636.46671	0.499886455	0.123406508	4.050730082	5.11E-05	0.000851483
Vmp1	8563.717228	0.61971226	0.153065594	4.048671176	5.15E-05	0.000857641
Kif11	1069.448993	-0.848964816	0.20988851	-4.044837014	5.24E-05	0.000870415
Itga6	7392.364185	-0.917686612	0.226946264	-4.043629518	5.26E-05	0.000873526
Cass4	151.8531946	-0.977855218	0.241880505	-4.042720257	5.28E-05	0.000875534
Depdc1b	68.62048549	-1.115801228	0.276202869	-4.039788695	5.35E-05	0.000885148
Scn1b	175.4532872	0.949500199	0.235371164	4.034054911	5.48E-05	0.000905609
Trim30a	13695.15123	0.748012518	0.185600466	4.030229741	5.57E-05	0.000919024
Slc25a13	1428.6611	-0.632659312	0.157214489	-4.02417943	5.72E-05	0.000941488
Cdc20	334.1857181	-0.660528127	0.164447899	-4.016640714	5.90E-05	0.000970579
Pik3r6	778.7597778	0.515973	0.128555214	4.013629508	5.98E-05	0.00098151
Adhfe1	85.17984659	1.296443872	0.323171039	4.011633822	6.03E-05	0.000985213
Galnt10	1262.468522	-0.425799322	0.106123783	-4.012289349	6.01E-05	0.000985213
Rrad	111.9908055	1.081607626	0.269612287	4.011714886	6.03E-05	0.000985213
Tnfrsf8	91.31844079	1.158002192	0.28871154	4.010931441	6.05E-05	0.00098661
Pnp2	383.4743397	1.385834774	0.345914775	4.006289626	6.17E-05	0.001004626
Plpp1	477.5902257	0.84348871	0.210638529	4.004436952	6.22E-05	0.001010959
Col4a5	472.5127167	-1.060358163	0.265337589	-3.996260634	6.44E-05	0.001044879
Cenpf	559.9454715	-1.42486954	0.356765589	-3.993853628	6.50E-05	0.001053915
Cyth4	16572.41357	-0.541362535	0.135571215	-3.993196742	6.52E-05	0.001055206
Ctsz	71013.08543	0.841009125	0.210640893	3.99262039	6.53E-05	0.001056143
Lfng	1610.39562	-0.516624661	0.129428452	-3.991584935	6.56E-05	0.001059131
Rnf31	2014.722456	0.460414941	0.115377298	3.990515903	6.59E-05	0.00106228
Adap1	2864.686684	0.523311917	0.131417622	3.982052861	6.83E-05	0.001094101
Igsf9	798.7575866	-1.009479768	0.25349196	-3.98229502	6.83E-05	0.001094101
Pdlim4	765.5363964	0.923442463	0.2318467	3.982987314	6.81E-05	0.001094101
Tiparp	3128.502927	0.731660435	0.183724556	3.982376939	6.82E-05	0.001094101
Nek2	316.5082511	-0.803797613	0.201939194	-3.980394274	6.88E-05	0.001100082
Nusap1	863.7104464	-0.470002944	0.118095273	-3.979862457	6.90E-05	0.001100865
Sdf2l1	2768.139395	0.796631307	0.200358028	3.976038876	7.01E-05	0.001115306
Tm6sf1	6066.187993	-0.459140555	0.115468306	-3.976334048	7.00E-05	0.001115306
Rffl	634.9292847	0.617977533	0.155468861	3.974928037	7.04E-05	0.001118824
Cd74	361.1461914	1.121350899	0.282774442	3.96553129	7.32E-05	0.001162069
Kif14	188.6641271	-1.00226569	0.253032238	-3.96101974	7.46E-05	0.001182457
St6gal1	1838.763498	-0.618320428	0.156616505	-3.947990197	7.88E-05	0.001246794
Irgm2	6180.932969	0.716140445	0.1816099	3.943289677	8.04E-05	0.001269578
Fbxl5	5410.624855	0.471245168	0.119665107	3.938033223	8.22E-05	0.001295753
Fabp3	306.0629092	1.257792402	0.319801236	3.933044219	8.39E-05	0.001320965
Atf5	2361.951996	0.571975625	0.145530882	3.930269759	8.49E-05	0.001334295
Thsd1	82.90876652	-0.94240836	0.239873094	-3.928778934	8.54E-05	0.00134058
Axl	3902.498324	-0.608542511	0.154982176	-3.926532237	8.62E-05	0.001351132
Gsto1	2570.515591	0.62369735	0.159617144	3.907458406	9.33E-05	0.001460147
Fam198b	3012.607174	-0.650966208	0.166677154	-3.905551497	9.40E-05	0.001469514
H2-Aa	88.33927825	1.206528089	0.309130906	3.902968178	9.50E-05	0.00148308
Pdia3	37549.65768	0.578853913	0.148346493	3.902039763	9.54E-05	0.001486566
Itgam	17164.01983	0.389422092	0.100012916	3.893717985	9.87E-05	0.001536238
Tnfrsf11a	4447.353692	-0.736719422	0.189234693	-3.893151982	9.90E-05	0.001537544
Trim34a	1288.338294	0.512959943	0.13196962	3.886954768	0.00010151	0.001574979
Cttnbp2nl	3530.37507	-0.723547708	0.186841105	-3.872529601	0.000107712	0.001668733
Ank	1249.856252	-0.555722572	0.143530278	-3.87181423	0.000108028	0.001670995
Pif1	77.87049653	-1.010357423	0.260974489	-3.871479652	0.000108177	0.001670995
Abcb4	964.829438	-0.477142408	0.12335079	-3.86817472	0.000109653	0.001690636
Slc30a1	3376.036056	0.583537076	0.150866156	3.867912406	0.000109771	0.001690636
Emilin1	3318.664039	0.442983344	0.114857191	3.856818555	0.000114872	0.001766605
Anln	946.0888946	-0.800896455	0.207944132	-3.851498221	0.000117397	0.00180279
Add3	1258.300283	-0.628346033	0.163253055	-3.848908264	0.000118645	0.001819288
Rims3	723.006361	0.54671102	0.14208326	3.847821476	0.000119173	0.001824703
Mcl1	36249.89709	0.378430167	0.098551418	3.839926152	0.000123071	0.001881644
Hyou1	6378.756077	0.529072099	0.137827644	3.838650101	0.000123713	0.001888691
Sptlc2	6444.485607	0.462079212	0.120478742	3.835358863	0.000125381	0.001911377
Phka2	2400.172107	-0.571526026	0.149202319	-3.830543852	0.00012786	0.001946339
Tap2	5251.809579	0.529588176	0.138331244	3.828406077	0.000128976	0.00196047
Naip2	5973.044802	0.570666178	0.149096383	3.827498459	0.000129452	0.001961754
Siglece	846.1572077	0.906990203	0.236969043	3.827462827	0.000129471	0.001961754
Slc15a3	31833.81511	0.445399527	0.116378137	3.827175262	0.000129622	0.001961754
Maf	10351.40123	-0.542431574	0.141765792	-3.826251503	0.000130109	0.001966285
Ccdc86	2524.055109	0.664776459	0.173782308	3.825340262	0.000130592	0.00196807
Trim30d	4761.476914	0.808400919	0.211329066	3.825318181	0.000130603	0.00196807
Car13	3281.792433	0.625895235	0.163976205	3.816988168	0.000135091	0.002032765
Fam64a	329.5763665	-0.719803131	0.188757989	-3.813365125	0.000137087	0.002059851
Treml2	119.0611663	1.519881702	0.399175257	3.807554885	0.000140348	0.002105817
Nupr1	2076.117051	1.079265165	0.283530237	3.806525804	0.000140933	0.002111569
Pde8b	706.9847692	0.662978455	0.174346895	3.802639885	0.000143162	0.002141914
Tlr9	363.2700969	-1.496378011	0.393648812	-3.801301985	0.000143938	0.002150442
Ccdc125	522.8572515	0.566057535	0.149235541	3.793047754	0.00014881	0.00222006
Shisa9	71.15553597	-0.967098956	0.255085105	-3.791279607	0.000149873	0.002232747
Daxx	6020.96602	0.484185828	0.127809164	3.788349851	0.000151651	0.002256027
Dtnb	200.6287482	0.720084338	0.190098787	3.787948088	0.000151897	0.002256472
Nup62	3405.090943	0.383619138	0.101286101	3.78748054	0.000152183	0.002257519
Ms4a7	19005.95012	0.767884408	0.20302177	3.782276205	0.000155401	0.002301998
Sumo3	4525.721636	0.505153722	0.133893261	3.772809156	0.00016142	0.002387781
Pip4k2a	3729.800218	-0.440277499	0.116714369	-3.772264727	0.000161772	0.002389624
AA467197	3446.006705	1.006175221	0.267120234	3.766750296	0.000165386	0.002434992
Nek6	2741.017249	-0.462049041	0.122672788	-3.766516192	0.000165541	0.002434992
Snx24	1325.974809	-0.516472245	0.137111016	-3.766818005	0.000165341	0.002434992
Ninj1	14145.24444	0.773611989	0.205475544	3.764983284	0.00016656	0.002446543
Trib3	729.7395579	0.651774323	0.17322513	3.762585272	0.000168166	0.002466669
Foxp1	1306.876287	-0.576940808	0.153389449	-3.761280924	0.000169045	0.002476102
Knstrn	571.1338272	-0.568752153	0.151256802	-3.760175705	0.000169794	0.002483594
Ggnbp2	4311.717098	0.347460026	0.092527696	3.755200229	0.000173203	0.002529923
Tmem214	2305.390213	0.395500597	0.105365639	3.753601283	0.000174312	0.002542577
Ece2	643.9799646	0.783025238	0.208668668	3.752481117	0.000175093	0.002550416
Vrk3	1237.917717	0.505973645	0.135116968	3.744708403	0.000180603	0.002627027
Cx3cr1	472.327611	-0.664685314	0.177847135	-3.737396798	0.000185935	0.002700668
Jup	403.6809633	-0.585668214	0.156718823	-3.737063641	0.000186182	0.002700668
Praf2	302.3750405	0.734290444	0.196602325	3.734902143	0.000187788	0.002720202
Heg1	61.24284602	-1.262566527	0.338942941	-3.725012015	0.000195306	0.002825192
Tmem176b	174.6938642	1.128632702	0.303026324	3.724536822	0.000195674	0.002826614
Cers4	264.2866268	-0.708515526	0.190292984	-3.723287691	0.000196645	0.002836729
Cd40	4218.834107	0.701411781	0.188750136	3.71608622	0.000202333	0.002914758
Zfp90	651.1347163	-0.436623721	0.117518401	-3.71536471	0.000202911	0.002919073
Rnd3	511.6760812	0.624494682	0.168172847	3.7134097	0.000204485	0.00293769
Eps8	740.2245051	-0.670460588	0.180919457	-3.705851208	0.000210682	0.003021119
Psmb10	7728.339449	0.940185342	0.253718392	3.705625491	0.00021087	0.003021119
Stk26	70.41976896	-0.946398424	0.256112282	-3.6952481	0.000219672	0.003142933
Cnbp	8762.254623	0.586897538	0.15885241	3.69460897	0.000220225	0.00314655
Pde1c	349.7351169	-0.768682955	0.208113059	-3.693583468	0.000221116	0.003154968
Ska2	320.8585034	-0.542943071	0.147055925	-3.692085666	0.000222423	0.003169294
Csf3r	1367.901299	0.570281303	0.154491405	3.691346464	0.00022307	0.003173317
Klhl3	58.38376628	-1.067984158	0.289342535	-3.691072096	0.000223311	0.003173317
Zfp395	704.4135356	-0.640609971	0.173596466	-3.690224726	0.000224056	0.003179592
Cd109	456.9355547	-0.876125119	0.237550857	-3.688158109	0.000225883	0.003201185
Smo	115.1751881	-0.892303111	0.242087143	-3.685875676	0.000227918	0.00322565
Rgcc	79.03845399	1.14004372	0.30941037	3.684568551	0.00022909	0.003237872
Dip2c	627.2469586	-0.950557384	0.258061051	-3.683459316	0.00023009	0.003240522
Ubxn8	1148.146793	0.46324978	0.125760337	3.683592074	0.00022997	0.003240522
Ugt1a7c	2062.359229	0.750310888	0.203704452	3.68333083	0.000230206	0.003240522
Gpr35	1369.317706	-0.705948973	0.191962994	-3.677526376	0.000235507	0.003310687
Nlrp3	2168.8417	0.724991344	0.19717156	3.67695699	0.000236033	0.003313635
Il27	496.4077102	1.204334608	0.327645554	3.67572394	0.000237176	0.003325225
Qpct	1517.705199	-0.458919395	0.124897043	-3.674381592	0.000238426	0.003338285
H2-T22	8225.487162	0.650454029	0.177242446	3.669854732	0.000242688	0.003393425
Hck	12569.62257	0.580451812	0.158601709	3.659808051	0.000252404	0.003524573
Pdia5	125.8402097	0.915120046	0.250228953	3.657130943	0.000255054	0.003556833
Foxm1	550.4824099	-0.629316929	0.17211421	-3.656391471	0.000255791	0.003562361
Scand1	998.9048191	1.079599149	0.295476953	3.653750787	0.000258437	0.003594438
B430306N03Rik	8923.162294	0.420428965	0.115084945	3.653205607	0.000258987	0.003597304
Snx7	1040.811637	0.504728937	0.138290327	3.649777595	0.000262467	0.003640823
Ccr1	10462.93502	0.421386191	0.115537977	3.647166087	0.000265149	0.003673149
Mmd	1312.579685	-0.387865849	0.106373494	-3.646264079	0.000266081	0.003681191
Adam17	12164.72315	0.584629183	0.160549658	3.641422783	0.000271135	0.003741241
Tcf4	2113.161843	-0.712886617	0.195753413	-3.641758308	0.000270782	0.003741241
Plk1	320.7896143	-0.713799029	0.196061821	-3.640683464	0.000271915	0.003747064
Plod3	9896.537821	0.451106699	0.123974039	3.638719072	0.000273997	0.003770796
Msl3	1735.012396	-0.457324262	0.125737855	-3.637124721	0.000275698	0.003789226
Htatip2	2992.910795	0.735701187	0.202408904	3.634727395	0.000278275	0.003819621
Tgm2	12135.43344	0.425320368	0.117106313	3.631916644	0.000281324	0.003856422
Arap2	629.6394719	-0.96813857	0.266619627	-3.631160171	0.00028215	0.003862689
Mki67	5003.373025	-0.875101442	0.241351757	-3.625834144	0.00028803	0.003938042
Psmb5	1366.922708	0.72954024	0.201227851	3.625443675	0.000288466	0.003938855
Nedd4	72.67262511	-1.404685995	0.387597082	-3.624088154	0.000289983	0.003954412
Pdk1	3466.312907	-0.540038669	0.149061843	-3.622916906	0.000291299	0.003967203
Arsb	2619.252218	-0.63218307	0.174532705	-3.622146748	0.000292168	0.003973868
Plcxd2	263.3140313	1.182152592	0.32641582	3.621615495	0.000292769	0.003976874
Ms4a4a	3785.996187	-0.924172112	0.255321431	-3.619641751	0.000295011	0.00400214
Frmd4b	4200.453947	-0.582827382	0.161104106	-3.61770657	0.000297225	0.004026958
Spata13	497.6967118	1.010286428	0.279451349	3.615249783	0.000300058	0.004060089
Pstpip2	611.6418413	0.995077896	0.275800978	3.607956367	0.000308618	0.004170529
Traf2	1213.033453	0.561116577	0.155590352	3.606371272	0.000310509	0.004190668
Ttc21b	367.6760489	-0.527546763	0.146318335	-3.605472695	0.000311585	0.004199784
Ebi3	1375.214951	0.71912082	0.199564464	3.603451266	0.00031402	0.004227156
Clec2d	3934.135043	0.798577701	0.221649821	3.602879974	0.000314711	0.004231023
Lair1	8134.493205	-0.355823862	0.098780244	-3.602176388	0.000315564	0.004237055
Pomk	827.9223961	0.445307743	0.123636209	3.601758296	0.000316072	0.004238443
Pla2g4a	2647.663684	0.487265183	0.135300287	3.601361044	0.000316556	0.004239497
Gsdmd	4266.452305	0.603541859	0.16765658	3.59986979	0.000318377	0.004258439
Prkar1a	12930.84566	-0.350181299	0.09742746	-3.594277211	0.000325293	0.004341096
Stard5	1696.311219	0.370286128	0.103023137	3.594203582	0.000325385	0.004341096
Vcam1	1713.069028	-0.550075554	0.15311746	-3.592507053	0.000327512	0.004363907
Il27ra	242.5472068	0.605458038	0.168597975	3.591134693	0.000329241	0.004381379
Ust	140.3653489	0.808294804	0.225205867	3.58913742	0.000331774	0.004409478
Zranb3	2697.530909	-0.368558582	0.102793234	-3.585436195	0.000336515	0.004466824
Kif4	458.9163301	-0.656050798	0.183061748	-3.583767807	0.000338673	0.004489777
Wdr66	102.1781305	1.074495746	0.300073295	3.580777639	0.000342573	0.004535737
Lyrm5	1396.240615	0.419481241	0.117226407	3.578385219	0.000345724	0.004571671
Ddit3	2652.410467	0.911790744	0.254873132	3.577429828	0.000346989	0.004582622
Lims2	125.9270188	0.884035525	0.247382892	3.573551585	0.000352172	0.004645208
Ccl6	37326.10088	0.571430509	0.160033079	3.570702453	0.000356025	0.004690128
Sfn	198.8066863	0.815666979	0.228695283	3.566610417	0.000361628	0.004757959
Eva1b	343.7101255	0.94709226	0.265677388	3.56482073	0.000364105	0.004784531
Cadm1	5169.015805	-0.412868958	0.115857099	-3.56360517	0.000365796	0.004798104
Oit3	661.0324934	0.479117618	0.134454431	3.563420083	0.000366054	0.004798104
Hip1	9132.656035	-0.839661789	0.23651685	-3.55011403	0.000385064	0.005040973
Prps2	1722.719296	-0.392071285	0.110547588	-3.546629018	0.000390194	0.005101745
Snx10	8098.489861	0.385174371	0.10864113	3.545382603	0.000392044	0.005119542
Tctn1	417.4328178	-0.52683466	0.148876225	-3.538742731	0.000402037	0.00524351
Adamtsl5	1139.945007	0.500703915	0.141605649	3.535903539	0.000406383	0.005293594
Cd244	245.4843529	-0.63647814	0.180218469	-3.531703181	0.000412893	0.005365041
Palld	1241.726749	-0.646148285	0.1829513	-3.531804823	0.000412734	0.005365041
Nrg4	164.0310575	0.994404116	0.281670157	3.530385067	0.000414955	0.005385163
BC005537	35946.1353	-0.442648274	0.125482555	-3.527568222	0.000419396	0.005436053
Dcbld2	1675.711369	0.72190649	0.20478367	3.525215119	0.000423139	0.005464285
Ifi203	9826.146698	0.733805318	0.208152701	3.525322112	0.000422968	0.005464285
Mis18bp1	580.4938923	-0.66891955	0.189747189	-3.525319955	0.000422972	0.005464285
Itgal	4037.272163	0.66673266	0.18989694	3.511023705	0.000446385	0.005757372
Cstb	24032.94185	0.749146947	0.213524008	3.508490468	0.000450657	0.005805332
Tfrc	3704.911796	-0.711302148	0.203726623	-3.491454076	0.000480399	0.006180859
Lyz1	308.5072241	0.718468498	0.206158497	3.485029756	0.000492082	0.006307929
Mastl	582.1059897	-0.858058238	0.246173821	-3.48557875	0.000491074	0.006307929
Tmem43	5106.611328	0.365775353	0.104950349	3.485222839	0.000491727	0.006307929
Stil	291.4865525	-0.72545655	0.208823871	-3.474011602	0.000512739	0.006564687
Diaph3	584.4903451	-0.572672423	0.165293466	-3.464579924	0.00053106	0.006790455
Unc93b1	22793.26115	0.37443332	0.108084284	3.464271632	0.000531669	0.006790455
Mef2a	6582.98048	-0.780901152	0.225474385	-3.463369701	0.000533455	0.006804961
Zrsr1	386.8558609	0.499753841	0.144448616	3.45973436	0.000540709	0.0068891
Rgs2	9906.754948	-0.551908657	0.159755927	-3.4546991	0.000550907	0.007010513
Smad6	131.122308	1.030451614	0.29832362	3.454140214	0.00055205	0.007016532
Stx3	2738.312015	0.42334671	0.122584003	3.4535233	0.000553315	0.007024076
Itpkb	5897.386997	-0.734485789	0.212714304	-3.452921477	0.00055455	0.007031243
Rgs1	19240.32729	-0.511633118	0.148293322	-3.450142673	0.00056029	0.00709543
Ckap2l	639.9791299	-0.516064128	0.149708166	-3.447134124	0.000566567	0.007166254
M6pr	16383.67935	0.361180116	0.104817029	3.445815231	0.000569339	0.007192633
Sphk1	53.91471807	1.083296517	0.314672072	3.442620471	0.000576107	0.007269362
Fam234a	6805.227727	0.392685304	0.114122947	3.44089698	0.000579789	0.007298236
Fzd5	383.1699458	-0.887450671	0.25790665	-3.4409763	0.000579619	0.007298236
Cdkn2c	617.5356498	-0.518110734	0.150648477	-3.439203269	0.000583429	0.007334408
Gng11	992.4574365	0.854538435	0.248491141	3.438909053	0.000584063	0.007334408
Atp6v0d2	19260.52832	-0.307674275	0.089498407	-3.437762571	0.000586542	0.007356709
Sirpb1c	692.5161645	0.710310332	0.206700308	3.436426087	0.000589443	0.007384256
Bcl2l11	2324.128435	-0.617501876	0.179861051	-3.433216201	0.000596466	0.007463311
Asap2	123.156746	-1.080563025	0.314863813	-3.431842527	0.000599496	0.007483343
Ugp2	6873.529455	0.360170378	0.104949574	3.4318422	0.000599496	0.007483343
Atp11c	1780.774017	-0.989855304	0.288539373	-3.43057273	0.000602308	0.007509496
G6pdx	9408.46856	0.423716405	0.123638197	3.427067148	0.000610138	0.00759807
Dgkh	123.0955699	-1.124389993	0.328472389	-3.423088306	0.00061914	0.007701008
Cd300lb	10454.25676	-0.331267858	0.096822932	-3.421378085	0.000623047	0.007740411
Ube2f	2267.017593	0.508652359	0.148759595	3.41929111	0.000627845	0.007790785
Gcnt1	3590.639904	-0.641476053	0.187740242	-3.416827666	0.000633554	0.007852317
Cblb	2806.228992	-0.645349254	0.189298412	-3.409163586	0.000651624	0.008066734
Ddx60	5424.762633	0.938217667	0.275271606	3.408334341	0.000653608	0.008081738
B4galt6	9063.483508	-0.579252087	0.170001759	-3.407329954	0.000656018	0.008101973
Anp32e	2520.130021	-0.419444845	0.123210537	-3.404293635	0.000663354	0.008182929
Dap	4197.718312	0.511624413	0.15047908	3.399970379	0.000673932	0.008303629
Naaa	628.4165837	0.474236466	0.139508805	3.399329989	0.000675512	0.008313317
Bhlhe40	1446.170922	-0.41087501	0.121086287	-3.393241483	0.000690707	0.008490348
Nr4a1	77.38659126	-0.958489391	0.282527157	-3.392556664	0.000692436	0.008501621
Cpne2	2280.210432	0.324870407	0.095771272	3.39214883	0.000693468	0.008504317
Lbr	885.7292967	-0.52517994	0.154987621	-3.388528292	0.000702688	0.008607309
Nos2	1816.959788	3.650146618	1.077321442	3.388168541	0.00070361	0.008608539
Tgm1	93.67923737	0.983123226	0.290270027	3.386926432	0.000706803	0.008637517
4931406C07Rik	2203.755898	-0.323991967	0.095750527	-3.383709472	0.000715136	0.008729164
Cox6a2	75.55907598	1.256907883	0.371769039	3.3808837	0.000722531	0.008809161
Atox1	4664.719163	0.93972693	0.278043134	3.3797883	0.000725417	0.008823798
Cisd2	2510.65924	0.319327824	0.094479426	3.379866251	0.000725211	0.008823798
Prr13	7250.975913	0.649051979	0.192062669	3.379376031	0.000726506	0.008826791
Hs6st1	3113.047275	-0.394245727	0.116798824	-3.375425476	0.000737016	0.008944118
Snd1	4430.642154	0.304504887	0.090261033	3.373602956	0.000741913	0.008993119
Creld2	1630.061478	0.735293053	0.218035587	3.372353408	0.000745287	0.009023579
Fam212b	150.3499343	-0.668959863	0.198386385	-3.37200491	0.000746231	0.009024572
Tank	4495.010468	0.580809874	0.172512207	3.366775515	0.000760526	0.009186835
Sla	2099.320667	-0.386827321	0.114917225	-3.366138731	0.000762284	0.009197461
Tbc1d1	2731.391013	-0.548132099	0.162912427	-3.36458126	0.000766599	0.009238886
4933430I17Rik	253.1842734	0.75302042	0.224003122	3.361651445	0.000774779	0.009306185
Parpbp	149.6820641	-0.824433013	0.245213199	-3.362106996	0.000773501	0.009306185
Txn1	16227.55051	0.798734304	0.237603534	3.361626364	0.000774849	0.009306185
Ptprn	392.1854089	0.645257527	0.192053515	3.359779829	0.000780046	0.009357873
Pdia6	11144.10593	0.559860383	0.166927378	3.353915867	0.000796766	0.009525718
Thbd	581.0414355	-0.436762059	0.130211141	-3.354260284	0.000795775	0.009525718
Ubash3b	3151.229262	-0.436323184	0.130084083	-3.354162742	0.000796055	0.009525718
Shcbp1	387.7077637	-0.48037968	0.143412234	-3.34964227	0.00080916	0.009662864
Trim30b	836.0509011	0.799756759	0.239387041	3.340852358	0.000835216	0.009962665
Rassf2	3653.114816	-0.610417591	0.182787605	-3.33949117	0.00083932	0.010000228
Kif18b	178.5658985	-0.636570365	0.190683437	-3.338362134	0.000842738	0.010029166
Kitl	1634.179303	-0.878157684	0.263074497	-3.338057068	0.000843664	0.010029166
Arhgap19	1568.172752	-0.688623342	0.206393297	-3.33646176	0.000848521	0.010075465
Def8	3332.199795	0.323422446	0.096953607	3.335847494	0.000850398	0.010086317
Dnajb14	1969.117859	-0.545191019	0.163581252	-3.332845371	0.000859627	0.010180669
Nabp1	2534.490763	0.481837441	0.144581802	3.332628553	0.000860297	0.010180669
Itsn1	5323.894507	-0.488999199	0.146765599	-3.331838	0.000862745	0.010198109
Fcrl1	321.0386877	0.488269414	0.146657592	3.329315634	0.000870597	0.010279324
Xylt1	2421.159804	-1.051447226	0.315924535	-3.32815945	0.000874218	0.010310458
Snx15	878.9787453	0.521439431	0.156775332	3.326029827	0.000880925	0.010377871
Gm19684	45.62126573	2.08210194	0.6269344	3.321084215	0.000896685	0.010551662
Tcirg1	28754.1051	0.341925623	0.103043433	3.318266987	0.000905779	0.010646711
Cep68	478.8970924	-0.681765205	0.205736433	-3.313779652	0.00092044	0.010806916
Fam111a	8385.949237	-0.377733454	0.114123382	-3.30986909	0.000933396	0.010946761
Zfp36	4033.335281	-0.321393557	0.097197098	-3.306616815	0.0009443	0.011062249
Arhgef6	2383.435323	-0.549845487	0.166480236	-3.302767353	0.000957358	0.011202691
Apobec1	19620.20782	-0.290176568	0.087931412	-3.300033057	0.000966734	0.011299787
AB124611	3153.201474	0.47869351	0.145136867	3.298221325	0.000972994	0.011347625
Pgm2	2635.927855	0.378253337	0.11467453	3.298494753	0.000972047	0.011347625
Nucks1	3564.799064	-0.398077342	0.12074651	-3.29680204	0.000977924	0.011379776
Syn1	684.7959888	0.502833621	0.152521375	3.296807552	0.000977905	0.011379776
Dot1l	3006.443819	-0.668637938	0.202872938	-3.295845894	0.000981258	0.011405902
Pcdh7	9700.860831	-0.744232205	0.225905094	-3.294446315	0.000986158	0.011450145
Atp1b3	18329.99778	0.518899498	0.157556872	3.293410758	0.000989798	0.011479679
Rnd1	276.9408538	0.974470442	0.295991545	3.292223911	0.000993984	0.011515485
Manf	4202.686735	0.673602101	0.205250405	3.281855157	0.001031266	0.011927311
Rnasel	3253.976768	-0.60630939	0.184754306	-3.281706415	0.00103181	0.011927311
Arhgap39	624.9317822	-0.582265839	0.177546201	-3.27951731	0.001039848	0.012006981
Tmem5	1210.534687	0.471672256	0.143846298	3.279001714	0.00104175	0.012015692
Tmpo	3430.366878	-0.395885997	0.120764545	-3.278164105	0.001044846	0.012038147
Ptgs1	1224.121308	0.482390018	0.147207745	3.276933682	0.00104941	0.012071167
Ugdh	3970.5728	0.341278964	0.104151018	3.276770309	0.001050018	0.012071167
Parp3	2104.400008	0.337416726	0.103017354	3.275338695	0.001055354	0.012119209
Pex11a	407.4117258	0.483356443	0.147715227	3.272218116	0.001067072	0.012240358
CAAA01147332.1	1608.153948	0.817752779	0.250154219	3.268994551	0.001079304	0.012367121
Zhx3	364.2695325	-0.744659674	0.227834534	-3.26842319	0.001081485	0.012378574
Folr2	14333.40508	-0.597295951	0.183391578	-3.2569432	0.00112619	0.012876184
Mrpl52	1503.048514	0.887590125	0.272612291	3.255869796	0.001130456	0.012910865
Tbl3	961.9510601	0.463830424	0.142679627	3.250852513	0.001150595	0.013126563
Mex3b	59.44505605	-1.104158885	0.34018709	-3.245740119	0.001171457	0.013350024
Fzd1	453.8371054	0.589831137	0.182068867	3.239604588	0.001196956	0.013625778
Il13ra1	1152.132828	0.585337687	0.180802027	3.237450908	0.001206027	0.013714136
Fam107b	1009.961972	-0.515446233	0.15925828	-3.236542768	0.001209871	0.013742927
Usb1	3331.793149	0.407539507	0.126034135	3.233564507	0.001222557	0.013867839
Xkr8	1009.190959	0.460148118	0.142313532	3.23334059	0.001223516	0.013867839
Nlrp10	181.9222975	-0.695880669	0.215358618	-3.231264553	0.001232438	0.013938795
Npas4	96.22068406	-0.719184982	0.222555701	-3.231483082	0.001231496	0.013938795
Tmco4	635.7108708	0.414323453	0.128384757	3.227201282	0.001250075	0.014123014
Mrc1	6361.096378	-0.73243523	0.227157304	-3.224352538	0.001262579	0.014248907
Rab32	5218.972037	0.330494569	0.10273204	3.21705448	0.00129514	0.014600647
3110002H16Rik	1986.085699	0.312975773	0.097315773	3.21608476	0.001299524	0.014634322
Neu1	5727.90206	0.492041338	0.153032678	3.215269735	0.00130322	0.014660175
Fhod3	135.2029186	-0.642875393	0.200055794	-3.213480495	0.001311367	0.014735995
Gas2	162.4083251	0.629355977	0.196160759	3.208368383	0.001334904	0.014968361
Serpina3g	191.1044772	4.891317774	1.524543779	3.208381316	0.001334844	0.014968361
Dennd2a	671.4757109	0.4181297	0.130342429	3.207932379	0.001336929	0.014975038
Acaa1a	3247.017481	0.616503545	0.192306839	3.205832655	0.001346723	0.01506862
Zfp120	1443.800655	-0.442879405	0.138266936	-3.203075279	0.001359684	0.015197411
Iscu	808.1899029	0.493266513	0.154032082	3.202362165	0.001363055	0.015218845
Galnt6	4687.528553	0.282925926	0.088377144	3.201347238	0.001367866	0.015256293
Cntrob	187.069623	-0.576578671	0.180368645	-3.196667978	0.001390249	0.015489439
Parp14	22950.94741	0.737199664	0.230683483	3.19571933	0.001394827	0.015523938
Rassf4	10866.31623	0.700203303	0.219253262	3.193582147	0.001405194	0.015622709
Lmnb2	708.8633644	-0.396334868	0.124159569	-3.192141127	0.001412223	0.015684213
Akr1c13	1677.88069	0.732865616	0.229752885	3.189799402	0.001423716	0.015795101
Ifngr2	6005.176609	0.298019906	0.093446135	3.189215963	0.001426593	0.015810269
Pttg1	1537.643872	0.809073585	0.253992407	3.185424298	0.001445419	0.016001982
Alox5ap	9193.625582	0.619657355	0.194930525	3.178862599	0.001478542	0.016327496
Hspa1l	70.71236323	1.045609886	0.328939791	3.178727272	0.001479232	0.016327496
Igf2bp2	5308.098583	-0.409819223	0.128927692	-3.178674945	0.001479499	0.016327496
Glrx	12744.78574	0.452041063	0.142238487	3.178050281	0.00148269	0.016345491
Mettl1	259.088792	0.486521763	0.153116068	3.177470333	0.001485659	0.016360994
Kdr	229.5936863	1.023657183	0.322415745	3.174960277	0.00149857	0.016485846
Sgsh	1357.097551	-0.362368515	0.114150432	-3.174482207	0.001501041	0.0164957
Arl4c	1548.03371	0.329228104	0.103746498	3.173390041	0.0015067	0.01652321
Cux1	5060.422361	-0.420567067	0.132525358	-3.173483721	0.001506213	0.01652321
Gan	1014.688909	-0.779500869	0.246293783	-3.16492304	0.00155124	0.01694131
Lipn	88.20221913	0.864693253	0.273199818	3.16505794	0.001550521	0.01694131
Sh3pxd2a	552.7373726	-0.902109982	0.285034721	-3.164912612	0.001551295	0.01694131
Zc3h12d	1971.237895	-0.504908322	0.159510104	-3.165368887	0.001548864	0.01694131
Lrp8	350.3397345	0.546934271	0.173296563	3.156059537	0.001599162	0.01744586
Ncapd2	1121.578229	-0.54355283	0.172313027	-3.154450011	0.001608009	0.017524121
Fam214a	409.4840594	-0.601605825	0.190973714	-3.150202255	0.001631575	0.017762455
Ccnb1	208.3874817	-0.626765824	0.199064133	-3.148562302	0.001640757	0.017843876
Ctla2a	283.7926203	-0.924140714	0.293725153	-3.146277076	0.001653633	0.017965244
Hcar2	151.3217992	1.316773761	0.418727832	3.144700834	0.001662568	0.018043595
Sulf2	1622.366676	-0.458411589	0.145823161	-3.143613023	0.00166876	0.018092049
Crim1	1031.437129	-0.798255464	0.253962023	-3.143208009	0.00167107	0.018094498
Rtn2	59.21887109	1.312198152	0.41750286	3.142968052	0.001672441	0.018094498
Tor1a	1727.965931	0.445576414	0.141816661	3.14191867	0.001678447	0.018140733
Plxna4	676.9445728	-0.951690503	0.303059021	-3.140281052	0.001687858	0.018223649
Gdpd5	489.5601466	-0.427864572	0.136455364	-3.135564328	0.001715238	0.018500194
Fat3	1451.133706	-1.213172895	0.387173996	-3.133404897	0.001727909	0.018617686
Fads6	149.8220924	-0.629015029	0.200801201	-3.132526228	0.001733089	0.018654312
Esyt1	22051.2911	0.309631201	0.098917952	3.130182094	0.00174698	0.01877946
Tgfbr1	6697.168779	-0.808306163	0.258248102	-3.129959744	0.001748303	0.01877946
Sirpb1a	602.8766593	0.458784465	0.146685674	3.127670558	0.001761976	0.018906937
Bmp2k	1728.236972	-0.706591801	0.225986184	-3.126703543	0.001767781	0.018949815
C130050O18Rik	652.8782626	0.491810928	0.157464437	3.123314302	0.001788267	0.019149813
Anapc15	823.8727821	-0.475906702	0.152419464	-3.122348612	0.001794144	0.019193121
Trp53	1671.500898	0.333921993	0.10702819	3.119944317	0.001808852	0.019330725
Nmi	1882.745053	0.734461379	0.235571225	3.117789019	0.001822132	0.019452791
Ccdc88b	3883.746766	0.381712147	0.122631003	3.112688792	0.001853914	0.019771936
Pdlim5	4279.606689	-0.64402833	0.206948823	-3.112017356	0.001858136	0.019776683
Tbc1d10a	569.9796681	0.48317081	0.155252297	3.112165298	0.001857205	0.019776683
Vsir	14811.56794	-0.273238033	0.087827198	-3.111086761	0.001864002	0.019818974
Dusp6	3035.353013	-0.473604811	0.15240613	-3.107518129	0.001886654	0.020039481
Pkdcc	229.1848038	0.78071678	0.251564859	3.103441325	0.001912842	0.020297052
Plekhg2	350.3051537	-0.628939091	0.202690015	-3.102960405	0.001915953	0.020309487
Cept1	7688.843331	0.360685892	0.116263681	3.102309251	0.001920173	0.020333637
Crocc	153.5604792	-0.647042937	0.209216966	-3.092688657	0.001983521	0.020983249
Tbc1d22a	2484.414961	-0.288735654	0.093467586	-3.089152779	0.002007282	0.021213182
Coq7	523.1993095	0.514242045	0.166508825	3.088377128	0.002012529	0.021247193
Rhoq	1890.424137	0.476889207	0.15451978	3.086266412	0.002026871	0.021355556
Rnf34	2893.291747	0.339831524	0.110106566	3.086387452	0.002026046	0.021355556
Ftl1	40003.39459	0.531679403	0.172411248	3.083786058	0.002043845	0.02150869
Gstp1	133.1820366	0.990721984	0.32129335	3.08354339	0.002045513	0.02150869
Tmem64	454.0519895	-0.631357657	0.204869272	-3.081758677	0.002057816	0.021616355
Sh2b3	2881.356456	-0.476875253	0.154837101	-3.07985135	0.002071039	0.021733462
Stat4	63.0469353	-0.912666281	0.296471254	-3.078430941	0.002080938	0.021815474
Homer3	1728.843233	0.439212924	0.142717444	3.077499921	0.002087449	0.021861853
Dhx32	1035.243953	-0.360544888	0.1172444	-3.075156571	0.002103921	0.022007849
Mag	82.12295182	1.03304867	0.335959554	3.074919758	0.002105592	0.022007849
Picalm	16327.35811	-0.449564709	0.146256499	-3.073810132	0.002113439	0.022067842
Atg7	2510.999151	0.29979601	0.097562664	3.072855942	0.002120208	0.022116474
Osm	310.1051516	0.530307052	0.1727803	3.069256466	0.002145923	0.022362438
Hagh	692.6119339	0.460861256	0.150274877	3.066788439	0.002163719	0.02252548
Pnrc1	2263.41429	0.41822045	0.136401648	3.066095292	0.002168742	0.022555346
Ryr1	73.00505761	0.876120349	0.286068667	3.062622549	0.002194066	0.022796086
Fn1	1832.176721	-0.865974053	0.282929753	-3.060738726	0.002207917	0.022917256
Cyba	24372.4206	0.775667227	0.253535335	3.059404829	0.002217772	0.022996763
Ddx26b	1448.970373	-0.703524841	0.230042692	-3.058235997	0.002226442	0.023063821
Bzrap1	355.6672571	-0.777562955	0.254321157	-3.057405695	0.002232619	0.023100201
Ifit1bl2	112.5935105	1.581307927	0.517245431	3.057171375	0.002234365	0.023100201
Azin1	14217.693	-0.555777027	0.18192187	-3.055031409	0.00225037	0.023242722
Zfp746	865.2820349	0.415637465	0.136166834	3.052413374	0.002270092	0.023423328
Dhcr24	373.7916103	0.519409957	0.170182868	3.052069595	0.002272694	0.023427091
Sh2d1b1	195.8167566	-0.613291336	0.201025347	-3.050815959	0.002282204	0.02350199
Vgll4	522.8909751	-0.685867835	0.22492577	-3.049307488	0.002293696	0.023597128
Aldh18a1	688.1600385	-0.387934855	0.127235525	-3.048950795	0.002296421	0.023597423
Arhgap6	1254.968769	-0.570677263	0.187186218	-3.048714101	0.002298231	0.023597423
Tle3	1234.179386	-0.504441628	0.165660608	-3.045030649	0.002326566	0.023864961
Gripap1	2587.741277	0.279923587	0.091949054	3.044333509	0.002331965	0.023896933
Adam8	88559.40058	-0.27800995	0.091340832	-3.043654668	0.002337233	0.023927505
Lilr4b	29749.25946	0.37995587	0.12485933	3.043071511	0.002341767	0.023950511
Wnk1	16665.45398	-0.911192266	0.299516979	-3.042205714	0.002348513	0.023996078
Dpy19l3	346.8904383	-0.733426473	0.241327606	-3.039132099	0.002372608	0.024218638
Nfatc2	869.0075843	-0.742202806	0.244245997	-3.038751158	0.00237561	0.02422567
Psmd10	1676.991916	0.539621557	0.177636859	3.037779218	0.002383285	0.024280295
Zwint	2670.107311	0.432377068	0.142465062	3.034969139	0.002405603	0.024483849
Eif6	3643.884361	0.716265314	0.236130465	3.033345632	0.002418584	0.024591331
Ifi30	9129.231104	0.60350323	0.198974915	3.033061881	0.00242086	0.024591331
Il11ra1	1042.163262	0.63532019	0.209500202	3.032551682	0.002424956	0.024609071
Slc25a23	192.6892897	-0.580900109	0.191624027	-3.031457578	0.002433761	0.024674521
Plxdc1	1142.565387	-0.343715436	0.113410605	-3.030716892	0.002439739	0.024693379
Slc39a10	1583.453582	-0.959719571	0.316671942	-3.030642898	0.002440337	0.024693379
Pik3ip1	129.5822369	-0.683024519	0.225588157	-3.0277499	0.002463819	0.024906928
Psmd2	10438.95168	0.300657426	0.09933244	3.026779829	0.002471739	0.024962898
Smad7	189.4758016	-0.561008523	0.185380592	-3.026252731	0.002476052	0.024982368
Arhgap32	72.20190024	-1.000120837	0.330527525	-3.025832226	0.002479498	0.024993058
Top2a	4341.320508	-0.620590218	0.205255425	-3.023502146	0.002498673	0.025162113
Arhgef7	5212.720544	-0.559854505	0.185190799	-3.023122683	0.002501808	0.025169486
Batf2	883.4119866	0.70709509	0.23395319	3.022378495	0.002507967	0.025207239
Slc2a3	88.55103842	-0.812211372	0.268798531	-3.021636202	0.002514125	0.02522072
Tkt	16674.14201	0.407601137	0.134890315	3.021722774	0.002513406	0.02522072
St3gal5	5209.750487	-0.303275968	0.100383022	-3.021187859	0.002517851	0.025233926
Abcg2	518.9476328	-0.397713656	0.131809909	-3.01732744	0.002550142	0.025533112
Msh3	483.6551617	0.458672731	0.152197461	3.01366874	0.002581095	0.025818342
Slc43a3	724.6036013	0.388067303	0.128957605	3.009262653	0.002618826	0.026170769
Psmd11	2744.661893	0.287847028	0.095694293	3.007985332	0.002629858	0.026255964
Pgs1	2464.462433	0.370357016	0.123186333	3.006478136	0.002642931	0.026361345
Zfand2b	683.7671688	0.730482416	0.243040964	3.005593805	0.002650628	0.026412968
Golt1b	2402.035197	0.307130682	0.102219838	3.004609362	0.002659221	0.026473409
Tusc1	618.120687	0.652332626	0.217226871	3.00300153	0.002673311	0.0265884
Slc31a1	6706.877674	0.419966377	0.139868838	3.002572858	0.002677079	0.026600614
Mapk11	156.282345	0.619818149	0.206651148	2.999345296	0.002705605	0.02683771
Pros1	1534.947098	-0.466833428	0.1556478	-2.999293456	0.002706065	0.02683771
Sema4b	206.2326898	0.676105936	0.225674544	2.995933537	0.002736061	0.02710952
Ncln	3934.474006	0.354593069	0.118381225	2.995348884	0.002741311	0.027135869
Gpr162	230.0664475	0.712967378	0.238235582	2.992698962	0.002765224	0.027320931
Ifitm6	418.7683127	0.673003528	0.224860452	2.992983083	0.002762651	0.027320931
Scmh1	460.3280494	-0.394160826	0.131786794	-2.99089775	0.002781586	0.027456693
Tmem51	641.434802	0.651405938	0.217870527	2.989876364	0.002790904	0.027522727
Gramd1b	5618.144155	-0.570135536	0.190882615	-2.98683846	0.002818786	0.027771541
B3galnt1	1608.642515	-0.33193783	0.111317358	-2.981905391	0.002864605	0.028183435
Nipa1	448.9778537	-0.459553393	0.154121575	-2.981758994	0.002865975	0.028183435
Tmed2	1520.6969	0.503065053	0.168781655	2.980567136	0.002877152	0.0282668
Cerk	9130.178989	-0.40360085	0.135476414	-2.979122621	0.002890751	0.028373788
Trim29	112.1206652	0.686518516	0.230585423	2.977284981	0.002908136	0.0285177
Rsl1	190.0299815	0.552553563	0.18571215	2.975322629	0.002926806	0.028673933
Itgav	5762.506673	-0.876103918	0.294674947	-2.973119799	0.002947894	0.028839274
Zak	1405.372261	-0.562161687	0.18908999	-2.972984906	0.00294919	0.028839274
Zfp358	511.3797608	0.514824739	0.173216333	2.972148922	0.002957232	0.028890943
Pdcd4	579.9143183	-0.385179647	0.129611742	-2.971795917	0.002960634	0.028897224
Gdf15	910.191734	0.58768283	0.197918144	2.969322665	0.00298457	0.029084434
Prune2	670.9293891	-0.529301128	0.178261455	-2.969240475	0.002985369	0.029084434
Mef2d	2609.183924	-0.495160486	0.166795912	-2.968660809	0.002991006	0.029112269
Akr1a1	81896.06877	0.578481179	0.194884278	2.968331697	0.00299421	0.029116401
Kctd12b	2137.198571	-0.747202483	0.251840711	-2.966964628	0.003007556	0.029219044
F2rl2	61.56125992	-0.888898303	0.29965567	-2.966399077	0.003013092	0.029245705
Pltp	2737.777366	-0.429029399	0.144725127	-2.964443064	0.003032314	0.029405018
Mitd1	1403.260381	0.471504643	0.159355608	2.958820521	0.003088189	0.029919153
Ap1s3	210.0220339	-0.616410271	0.208517731	-2.956152788	0.003115027	0.03013301
Cd163	99.93093562	-0.694662037	0.234996334	-2.956054782	0.003116017	0.03013301
Abhd12	14903.76989	-0.340973859	0.115396361	-2.954806004	0.003128657	0.030200773
Spry2	926.4401947	-0.366150428	0.123917467	-2.954792705	0.003128792	0.030200773
Dnajb11	7197.125031	0.421713117	0.14275217	2.954162572	0.003135188	0.030234644
Fem1b	3280.793016	-0.592187874	0.200658758	-2.951218679	0.003165227	0.030496252
Irf5	10100.73639	-0.276699706	0.093789827	-2.950210201	0.003175578	0.030567857
Cped1	293.8420968	-0.479500994	0.162588515	-2.949168909	0.003186298	0.03064288
Tmem8	2103.234578	-0.297441615	0.100932378	-2.946939526	0.00320936	0.030836352
Troap	92.69267209	-0.730682568	0.24801177	-2.946160855	0.00321745	0.030885754
Zfp651	59.015511	-0.866769301	0.294350534	-2.944683981	0.003232847	0.031005132
Arg1	22603.36272	0.544981136	0.185247987	2.941900449	0.003262048	0.031256565
Cd14	12482.01693	0.571068279	0.194178302	2.94094795	0.003272095	0.031295573
Tmem97	506.5964515	0.537162053	0.182636517	2.941153625	0.003269923	0.031295573
Clptm1l	6670.787854	0.277545767	0.094402928	2.940012258	0.003281993	0.031361596
Kif15	552.660768	-0.642456762	0.218564072	-2.939443597	0.003288021	0.031390561
Lmnb1	807.5130209	-0.401732682	0.136749568	-2.937725425	0.003306297	0.031536292
Ubb	5008.604684	0.547738817	0.186547502	2.936189506	0.003322713	0.031664031
Gm6377	571.2415578	-0.762620268	0.259889578	-2.934401118	0.00334192	0.031818118
Etl4	80.44309707	-1.006491876	0.343286541	-2.931929324	0.003368634	0.032043328
Spc25	597.1819379	-0.476866235	0.162714389	-2.930694936	0.003382047	0.032141725
1190002N15Rik	1148.102115	-0.590800642	0.201625857	-2.930182913	0.003387625	0.032146142
Brca2	223.4617127	-0.778888917	0.265824333	-2.930088858	0.003388651	0.032146142
Inpp1	848.3980589	-0.468248299	0.159854169	-2.929221701	0.00339812	0.032206793
Npy	6599.585782	0.643749485	0.219820873	2.928518461	0.003405816	0.032250553
Gpr157	636.2039096	-0.463649465	0.158339397	-2.928200263	0.003409304	0.032254416
Guf1	1048.937377	-0.338957321	0.115913675	-2.924222012	0.003453184	0.032640065
Nptn	13204.48906	-0.364247677	0.124599667	-2.923343913	0.003462938	0.03270275
Rnf115	5076.150629	0.273463276	0.09356374	2.922748441	0.003469567	0.03271608
Rpn2	12201.22644	0.350665134	0.119993169	2.922375818	0.003473721	0.03271608
Tnfsf10	1267.409018	1.028843376	0.352027707	2.922620451	0.003470993	0.03271608
Usp35	375.2005904	0.421041692	0.144194338	2.919959948	0.003500764	0.032941149
Tbpl1	1226.128576	-0.424666784	0.145502309	-2.918625745	0.00351578	0.033052755
Btd	378.7435049	0.439146026	0.150510965	2.917701213	0.003526221	0.033121173
Prkacb	5628.199557	-0.625384154	0.214374652	-2.917248599	0.003531342	0.033139556
Acy1	106.5658177	0.687888296	0.235865167	2.916447157	0.003540427	0.033195068
Sesn3	436.4090604	-0.830302057	0.284801026	-2.915375932	0.003552603	0.03327944
Whamm	749.2128709	0.422625023	0.144979879	2.915059847	0.003556203	0.033283394
Psmb8	11476.90187	0.687112038	0.235837164	2.913501954	0.003573996	0.033420054
Engase	515.7578795	-0.42699531	0.146589689	-2.912860475	0.003581346	0.033458907
Cbr1	1081.740774	0.591341253	0.203058199	2.912176198	0.003589201	0.033472576
Lrrfip2	2638.760996	0.442124949	0.151818022	2.912203324	0.003588889	0.033472576
Appl1	2979.400055	-0.58044455	0.19950984	-2.909352998	0.003621777	0.033746323
Gtf3c5	624.6001271	0.472551392	0.162507442	2.907875395	0.003638933	0.033846814
Pnpla7	3254.72083	0.287866477	0.098995735	2.907867458	0.003639025	0.033846814
Kras	2065.191527	-0.482052719	0.165825225	-2.906992709	0.003649217	0.033911491
Fam110b	191.7161422	-0.612895814	0.210884045	-2.906316664	0.003657111	0.033954723
Shisa5	16830.25352	0.345627992	0.118952207	2.905603855	0.003665452	0.034002017
Tcf7l2	496.0024832	-0.509031597	0.175227554	-2.904974625	0.003672829	0.034040297
Rrm1	3601.600429	-0.299711939	0.103199453	-2.904200843	0.003681919	0.034094373
Rela	3221.961114	0.363723558	0.125295289	2.902930825	0.003696883	0.034202698
Galm	1091.817164	0.338158934	0.116650918	2.898896477	0.003744785	0.0346153
Atp6v0b	10740.9394	0.544490285	0.187903054	2.897719183	0.00375887	0.034714854
Sirpb1b	427.519719	0.427356991	0.147580146	2.895762085	0.00378239	0.034901299
R3hdm1	3142.355047	-0.541905543	0.187338088	-2.892660801	0.003819936	0.035216715
Aurka	457.7295989	-0.466887651	0.161460597	-2.891650711	0.003832237	0.035299052
Dgkd	4994.403048	-0.540902929	0.187116156	-2.89073343	0.00384344	0.035371129
D10Wsu102e	1319.717265	-0.398065292	0.137853362	-2.887599444	0.003881939	0.035694069
Adra1a	1252.735847	-0.680533665	0.235813096	-2.885902759	0.003902927	0.035855576
Phc2	3803.19302	0.426695919	0.148067951	2.881757437	0.00395464	0.036298816
Pkib	1109.246351	-0.352757713	0.122424227	-2.881437139	0.003958662	0.036303911
Foxo3	2518.684955	-0.584545995	0.203072907	-2.878503112	0.003995673	0.036579272
Slc16a7	1089.301456	-0.508491164	0.176637719	-2.878723573	0.003992881	0.036579272
Sardh	71.51399068	-0.724736247	0.251836805	-2.877801145	0.004004575	0.036628744
Nlrp1b	535.0565138	-0.739564439	0.257181936	-2.875646905	0.004032005	0.036847457
Sp110	1950.999948	0.52720518	0.183410603	2.874453122	0.004047278	0.036954793
Acss1	894.1136342	-0.372385354	0.129675385	-2.871673403	0.004083047	0.037248913
Ankrd37	469.6382183	-0.675612692	0.235656229	-2.866941798	0.004144592	0.037776924
Mief2	655.6035588	0.462761316	0.161428119	2.86667105	0.004148139	0.037776924
Keap1	3848.710189	0.306265908	0.106941736	2.863857634	0.004185161	0.038080962
Wnt6	114.221814	1.054658572	0.36841825	2.862666475	0.004200925	0.038191223
Cnppd1	3071.845541	0.373608326	0.130598465	2.860740559	0.004226528	0.038390654
Hgf	622.4945881	-0.83736372	0.292842077	-2.859437851	0.004243926	0.03851528
Endog	102.5727087	0.807577097	0.282458995	2.859094991	0.004248515	0.038523552
Fanci	304.3343824	-0.452785371	0.15841081	-2.858298442	0.004259196	0.038586989
Phgdh	110.5041732	-0.848082762	0.296857077	-2.856872304	0.004278379	0.038727282
Hyal1	402.1399689	-0.67511622	0.236411754	-2.855679592	0.004294483	0.03883948
Slc25a22	2435.945008	0.345840477	0.121141858	2.854838798	0.004305868	0.038908847
Tbc1d16	288.1719397	-0.558770225	0.19576354	-2.854312015	0.004313015	0.038939832
Ddost	6917.981874	0.373329125	0.130970671	2.850478829	0.004365346	0.039344462
Nr1h3	2845.181967	0.533541675	0.187174063	2.850510728	0.004364908	0.039344462
Rassf3	3092.378691	-0.392171939	0.137626797	-2.849531838	0.004378362	0.039427849
Fbxo22	2113.791704	0.295584256	0.10389312	2.845080176	0.004440025	0.039948778
Stard8	2398.515663	-0.525599027	0.184802129	-2.844117814	0.004453458	0.040035247
Pml	4136.886954	0.529663391	0.186298556	2.843089079	0.004467858	0.040130256
Ndc80	545.9986239	-0.450150961	0.158404699	-2.84177783	0.004486274	0.04026114
Il6ra	1656.926321	-0.575150443	0.202431118	-2.84121557	0.004494192	0.040297667
Ankle1	83.34272365	-0.675099877	0.237721009	-2.839883099	0.004513007	0.040431755
Lpin1	636.7211957	-0.481109746	0.169637418	-2.83610628	0.004566725	0.04087804
Rtn4	39510.83737	-0.283400323	0.099940565	-2.835688606	0.004572701	0.040896579
Fam122b	280.737392	-0.619001411	0.218384784	-2.83445303	0.004590421	0.041020029
Iqgap3	680.7842513	-0.63031095	0.222409188	-2.834014889	0.004596719	0.041041294
Fam102a	923.8066629	-0.385829769	0.136227208	-2.832251898	0.004622142	0.041233129
Itga4	5931.135271	-1.001405249	0.35369778	-2.8312455	0.004636712	0.041327899
Slc46a1	586.069189	0.470718128	0.166387033	2.829055354	0.004668562	0.041576406
Ogfrl1	2366.519948	-0.287545301	0.101796882	-2.824696536	0.004732541	0.042110371
Tspo	12756.14284	0.624474901	0.221116747	2.824186354	0.004740082	0.042141659
Optn	724.659464	0.385133331	0.136396669	2.823627108	0.004748359	0.042179447
Mad2l1	1264.613214	-0.334522858	0.1185462	-2.821877529	0.004774341	0.042374296
Abca9	475.6985402	-0.892947352	0.316688191	-2.819642089	0.004807724	0.042600702
H6pd	3399.163843	0.369830169	0.131168668	2.819500828	0.004809841	0.042600702
Rnf180	122.5086187	-0.746823136	0.264891651	-2.819353246	0.004812053	0.042600702
Rab12	2805.645216	0.275460066	0.097729176	2.818606261	0.004823264	0.042663891
Plscr1	459.123104	0.390660066	0.138667703	2.817239036	0.004843846	0.042809789
Rps6ka4	2842.352315	0.270524207	0.096039429	2.816803566	0.004850418	0.042831728
Ogfr	5720.126343	0.533407373	0.189534801	2.814297793	0.004888392	0.043130691
Aplp2	13831.57965	-0.40218704	0.1429378	-2.813720661	0.004897176	0.043171824
Ptrf	132.8000694	-0.578161028	0.205503502	-2.813387718	0.00490225	0.043180208
Ikzf2	75.74384263	-0.944368532	0.335765608	-2.812582675	0.004914539	0.043252071
Gnptab	6207.554354	-0.592109721	0.210784813	-2.809072017	0.004968453	0.043689848
Mllt6	2791.422936	0.523273953	0.186322265	2.808434915	0.004978294	0.043739662
Zbtb2	456.8647435	0.462847158	0.164925944	2.806393876	0.005009941	0.043980817
Sgol2a	417.3338811	-0.647731021	0.230955505	-2.804570611	0.005038365	0.044193297
Tanc2	1260.455795	0.719470143	0.256875865	2.800847575	0.005096859	0.044668161
Tet3	2482.460677	-1.025159336	0.366052071	-2.800583353	0.005101033	0.044668161
Paox	243.3833625	-0.471805964	0.168499998	-2.800035426	0.0051097	0.044706672
Tspan14	4026.149106	-0.29987355	0.107133369	-2.799067669	0.00512504	0.044803455
Zfp330	983.6455253	0.401360316	0.143460893	2.797698436	0.005146814	0.044956284
Tbc1d10b	4564.753639	0.247128367	0.088353958	2.797026553	0.005157529	0.045012338
Elovl6	178.1431006	-0.565770221	0.202537558	-2.793408913	0.005215572	0.045481
Cdk14	4711.148781	-0.684833743	0.245374356	-2.790975206	0.00525495	0.045765496
Tmtc4	149.041854	-0.537419982	0.192564784	-2.790852879	0.005256936	0.045765496
Tmcc3	2058.681976	-0.62539301	0.224192566	-2.789535001	0.005278379	0.045914007
Hadha	4958.073894	-0.29331076	0.105218981	-2.787622133	0.005309644	0.046147633
Rai1	611.5649117	-0.64171439	0.230376104	-2.785507613	0.005344399	0.046411182
Sh3bp4	442.9509467	0.429419806	0.15420443	2.784743641	0.005357006	0.046482123
Map2k6	129.7465454	-0.549680446	0.197472721	-2.783576609	0.005376316	0.046611061
Aldh3b1	4274.805121	0.50485977	0.181407132	2.783020509	0.00538554	0.046652409
Enpp4	1390.418552	0.658974998	0.236824074	2.782550721	0.005393343	0.046681393
Prkcsh	5658.902951	0.491189156	0.176748057	2.77903568	0.005452054	0.047150584
Irf9	3388.077331	0.272073028	0.0981683	2.771495777	0.00557994	0.048216755
Tst	78.01668861	0.844455131	0.304947503	2.769181985	0.005619724	0.048520499
Parvb	2935.738171	-0.293998813	0.106247166	-2.76712145	0.005655368	0.048788033
Serpinb6b	2692.109173	-0.443703918	0.16037367	-2.766688064	0.005662891	0.048812724
Pacsin2	3706.311691	-0.394235205	0.142702577	-2.762635509	0.005733676	0.049382224
Abcc5	7994.886396	0.644662244	0.233662466	2.758946501	0.005798803	0.049861134
Efcab11	94.02454518	-0.680375673	0.246583176	-2.759213686	0.005794063	0.049861134
Samhd1	34833.01561	0.319380642	0.11577689	2.758587154	0.005805182	0.04987504
Abi2	623.6674471	-0.532854179	0.193310575	-2.756466791	0.005842955	0.050158412
Cfp	11689.64182	0.555450459	0.201545746	2.755952286	0.005852153	0.050196234
Pald1	96.52918521	-0.607229426	0.220382066	-2.755348642	0.005862962	0.050247795
Tnfrsf13b	1120.905463	-0.311279723	0.113003675	-2.754598219	0.005876425	0.050321993
Padi2	836.707922	-0.476142222	0.173017776	-2.751984412	0.005923534	0.050683964
Magohb	372.6434978	0.611408307	0.222213564	2.751444588	0.005933306	0.050726131
Gmfg	416.1105589	0.604102366	0.219878247	2.747440341	0.006006243	0.051306587
Tuba1a	791.1335451	0.530681749	0.193173213	2.747180841	0.006010998	0.051306587
Zfp369	300.666759	-0.636304915	0.231839278	-2.744594969	0.006058562	0.051670457
Cd22	575.7544738	0.499598971	0.182062733	2.744103441	0.006067642	0.051705785
Mink1	3115.900313	0.536902705	0.195711829	2.743332931	0.006081899	0.051785143
Ppp1r12b	2143.345476	0.803492615	0.292977089	2.742510066	0.006097158	0.051872898
Kif18a	137.482931	-0.653561376	0.238485551	-2.74046529	0.006135226	0.052112104
Sumf2	884.6572103	0.549377931	0.200458106	2.740612201	0.006132484	0.052112104
Afg3l1	2453.895174	0.28707036	0.104812458	2.738895422	0.006164598	0.052319152
Ddx24	4890.957068	0.346384519	0.126573321	2.736631354	0.006207181	0.052637899
Tspyl4	118.5181258	-0.764094766	0.279338511	-2.735372086	0.00623098	0.052796967
P2ry1	318.1003736	-0.539777714	0.197441534	-2.733861028	0.006259646	0.052996985
Npdc1	147.0177476	0.811905514	0.297177106	2.73205943	0.006293979	0.053244619
P2ry12	322.4104513	-0.552566368	0.202294224	-2.731498495	0.006304703	0.053292295
Psma5	1183.004448	0.649367039	0.238019501	2.728209398	0.006367917	0.053783222
Cpeb3	435.0805976	-0.802159842	0.294084137	-2.727654236	0.006378643	0.053830401
Arhgdib	16520.06625	0.505937087	0.185521362	2.727109594	0.006389181	0.053865148
Ube2l6	7598.219231	0.427525029	0.156780027	2.726910033	0.006393047	0.053865148
Fut10	92.52962068	-0.706705905	0.259266101	-2.725793708	0.006414708	0.054004207
Casc5	379.6120235	-1.098458376	0.403500483	-2.722322332	0.006482488	0.054531001
Pou2f2	1644.291542	0.324007566	0.119186679	2.718488087	0.006558102	0.055122793
Uba5	1933.376165	0.298113396	0.109697004	2.717607461	0.00657558	0.055225379
Kcmf1	3376.936239	0.307780796	0.113278313	2.717031948	0.006587025	0.055277173
Mrps28	366.0122087	0.675989914	0.249017176	2.714631675	0.006634952	0.055634788
Helz	743.5851004	-0.743069765	0.27384747	-2.713443962	0.006658783	0.055658365
Osbpl9	6100.683287	0.287716197	0.106044382	2.713167758	0.006664336	0.055658365
Psrc1	349.6233489	-0.450567958	0.166018947	-2.713955048	0.006648519	0.055658365
Ublcp1	324.9893214	0.464630506	0.171232438	2.713449112	0.006658679	0.055658365
Wipf1	6831.09616	-0.42860957	0.157967551	-2.713276032	0.006662159	0.055658365
Atp6v1h	6453.793029	0.336128632	0.123915692	2.712559058	0.006676588	0.055671902
Dhrs9	1706.653667	-0.634138821	0.233773555	-2.71262	0.006675361	0.055671902
Gng12	4523.379376	-0.262896637	0.097017954	-2.709773043	0.006732926	0.056097006
Chchd6	378.0815303	0.754316078	0.278528505	2.7082186	0.006764545	0.056315644
Scpep1	14314.63568	0.300732124	0.111128805	2.706158179	0.006806662	0.05662126
Matn2	138.9343941	0.581591478	0.215201754	2.702540598	0.006881178	0.057195697
Slc29a1	2208.647682	0.395645333	0.146508461	2.700494769	0.006923643	0.05750302
Trim12c	1739.856956	0.318699893	0.11811318	2.698258497	0.006970329	0.057844895
Gba	7799.721312	0.434892521	0.161208457	2.697702889	0.006981972	0.057892866
Plcg1	668.8930254	-0.410385431	0.152137988	-2.697455356	0.006987165	0.057892866
Coro1b	12518.09596	0.395883138	0.146868195	2.69549945	0.007028319	0.058187817
Ppp1r3b	844.5842684	-0.543496294	0.201680973	-2.69483177	0.007042418	0.058212503
Tbl1x	2797.615509	-0.586370963	0.217590279	-2.694839887	0.007042246	0.058212503
Map4k3	4952.308127	-0.556294834	0.206563317	-2.693095959	0.007079189	0.058470306
E2f7	180.9572222	-0.759581613	0.28209265	-2.692667158	0.007088299	0.058499416
Nup88	2187.27998	0.298290395	0.11085607	2.690789926	0.007128307	0.058783272
Txndc11	999.7240479	0.335606263	0.124793828	2.689285751	0.00716051	0.059002373
Hmcn2	77.32229587	1.276686537	0.475091955	2.687240909	0.007204497	0.059318158
Sap30	2062.019604	0.512196441	0.190675566	2.686219586	0.007226558	0.059453056
Dnaja1	1766.104302	0.417258979	0.155367667	2.685622991	0.007239472	0.059512555
Cdkl5	47.65967923	-1.195662176	0.445304503	-2.685043983	0.007252026	0.059568996
Derl1	4666.462697	0.293782017	0.109441354	2.684378487	0.007266479	0.059640938
Kifap3	997.9235525	-0.330769689	0.123233492	-2.684089232	0.007272769	0.05964582
Tifab	3890.134114	0.329540094	0.122822071	2.683069024	0.007294993	0.059781271
Hspbap1	181.953225	0.49749398	0.185613582	2.68026711	0.007356343	0.060236891
Csrnp1	674.6178524	0.432047166	0.161287553	2.678738431	0.00739001	0.060449295
Jund	3174.679434	0.585619257	0.218631672	2.678565513	0.007393827	0.060449295
Cbfb	4177.030957	-0.43935481	0.164044634	-2.678263835	0.00740049	0.060456577
Nav1	3257.163459	-0.754444467	0.281823051	-2.67701476	0.007428136	0.060635129
Cfap97	547.2981687	-0.482319084	0.18034723	-2.674391414	0.007486502	0.060993348
Ephx1	1424.862819	0.426314181	0.159386597	2.674717888	0.007479216	0.060993348
Luzp1	1707.464178	-0.735729023	0.275115249	-2.674257516	0.007489492	0.060993348
Rbbp5	1819.55283	-0.465663763	0.174195431	-2.673226052	0.007512561	0.061133682
Bend4	464.9732141	-0.674553631	0.252508348	-2.671411206	0.007553305	0.0613223
Ost4	1451.51636	0.513847721	0.192317886	2.671866515	0.007543065	0.0613223
Tm2d2	2644.201918	0.556856437	0.208435526	2.671600417	0.007549048	0.0613223
Zbtb34	809.4419143	-0.638708499	0.239195587	-2.670235289	0.007579811	0.061489824
Creld1	1345.335669	0.412465349	0.154532319	2.6691203	0.007605021	0.06164658
Mzt1	1476.64226	-0.314882264	0.118008417	-2.668303429	0.007623537	0.061748884
Rarg	672.5662314	0.333797258	0.125115563	2.667911563	0.007632435	0.061773174
Rdh10	230.3037262	-0.437637373	0.164155466	-2.665993299	0.007676122	0.062078787
Ldlr	4607.860346	0.472632194	0.177324072	2.665358341	0.007690633	0.062108848
Rptor	2529.308341	-0.452233589	0.169673811	-2.665311665	0.0076917	0.062108848
Slc25a12	2446.893394	0.278137337	0.104468965	2.662392002	0.007758746	0.062601964
Gngt2	1791.206146	0.764639219	0.287423617	2.660321471	0.00780661	0.062939667
Iah1	1488.507661	0.653122201	0.245560107	2.659724374	0.007820462	0.062954419
Slc26a11	507.5979251	-0.374969297	0.140976946	-2.659791609	0.007818901	0.062954419
Tns1	373.9100737	-0.678537067	0.255191287	-2.658935086	0.007838806	0.063053625
Exoc3	2951.020406	0.300611378	0.113090359	2.658152124	0.007857042	0.063103374
Pcyt1b	69.36885494	-0.706177736	0.265658949	-2.658211731	0.007855652	0.063103374
Rbmx	752.9273292	-0.346398374	0.130340543	-2.657641027	0.007868966	0.063150713
Dapp1	1252.00136	-0.300922521	0.113363687	-2.654487785	0.007942892	0.063695178
Glg1	9918.044448	-0.733611603	0.276741658	-2.650889678	0.008028006	0.064279286
Gstm4	361.8244491	0.481117022	0.1814766	2.651124284	0.008022431	0.064279286
Cerkl	68.43789622	-0.819435668	0.309173911	-2.650403671	0.008039565	0.064322662
Caprin2	153.7483725	-0.498008888	0.187958299	-2.649571155	0.0080594	0.064432134
Apbb2	2289.321948	-0.559327844	0.211174826	-2.648648293	0.008081439	0.064550555
Tbl2	496.4836048	-0.363855089	0.137384942	-2.648435011	0.00808654	0.064550555
Agmo	68.8472976	-0.663300555	0.25048039	-2.648113709	0.008094229	0.064562731
Ciapin1	883.1156567	0.382694008	0.144606919	2.646443284	0.008134314	0.064833086
Rpgrip1	67.05182357	-0.742274458	0.280578525	-2.645514152	0.008156687	0.064961968
Ctu2	425.6769083	0.525579785	0.198811236	2.643612078	0.00820266	0.065278467
Atp6v0c	638.5619067	0.353536853	0.133795469	2.642367906	0.008232857	0.065469031
Fam49a	4597.159868	-0.483327633	0.183059238	-2.640279935	0.008283757	0.065823816
Dnajb9	1846.862354	0.337320842	0.127822498	2.638978635	0.008315622	0.066026922
Fabp4	4301.579186	0.557571737	0.211458354	2.63679219	0.008369409	0.066403649
Clic4	24714.17025	-0.47969115	0.181991338	-2.635791112	0.008394139	0.066549444
Elovl1	4335.976534	0.331306381	0.125711236	2.6354556	0.008402442	0.066564881
Sgol1	198.739035	-0.459542239	0.174392564	-2.635102252	0.008411194	0.066583851
Cox5a	5133.333823	0.58160045	0.220783328	2.634258914	0.008432116	0.066699058
Cacna1a	742.8158914	-0.653703906	0.248306722	-2.63264683	0.008472239	0.066838025
Inppl1	6722.802536	-0.456400689	0.17336976	-2.632527661	0.008475212	0.066838025
Mbnl1	15014.29459	-0.580088089	0.220344058	-2.632646847	0.008472239	0.066838025
Tln1	32695.70741	-0.603881746	0.229382776	-2.632637711	0.008472467	0.066838025
Bcl2a1d	254.8627892	0.905212566	0.344189701	2.629981558	0.00853895	0.06729001
Dpp7	2874.625872	0.384389205	0.146194601	2.629298227	0.008556129	0.067374691
Dirc2	1095.510231	0.370604206	0.141002131	2.628358901	0.008579794	0.067510281
Dusp5	598.5415455	-0.522442014	0.19884363	-2.627401309	0.00860398	0.067636205
Flot1	1660.547822	0.465165573	0.177056588	2.627214141	0.008608714	0.067636205
Gga2	1497.673387	0.285956505	0.108990785	2.623675968	0.00869865	0.068291574
Mamld1	270.7206303	-0.463596434	0.17686931	-2.621124229	0.008764032	0.068753338
Fam83d	93.89985384	-0.625212872	0.23862406	-2.620074747	0.00879105	0.06881066
Hhex	1211.146743	-0.369034068	0.140847	-2.620105993	0.008790244	0.06881066
Jmjd1c	5097.999078	-0.808637274	0.308617343	-2.620193885	0.008787979	0.06881066
Maged2	691.6477711	0.429933897	0.164112801	2.619746262	0.008799521	0.068825531
Bambi	726.2241411	0.513053157	0.195912821	2.618782956	0.008824407	0.06896867
Prkcd	13978.58214	0.227843104	0.087029409	2.618001263	0.008844648	0.069075314
Celf2	6028.341618	-0.512913231	0.19603649	-2.616417127	0.008885793	0.069341618
Fnbp1l	2671.874876	-0.659150036	0.251975889	-2.615925032	0.008898609	0.069341618
Vcp	4191.467969	0.37598851	0.143727714	2.615977807	0.008897234	0.069341618
Zfp874b	446.7458633	0.363150917	0.13885095	2.615401027	0.008912275	0.06939647
Cenpi	391.4899911	-0.419970023	0.160675277	-2.613781227	0.008954635	0.069674515
Fbxo6	1424.416052	0.535229831	0.204842266	2.612887664	0.008978081	0.069805077
Tmem221	750.6048927	0.553602168	0.211997109	2.611366593	0.009018117	0.070064343
Sowahc	1568.54399	0.575607747	0.22048326	2.610664165	0.009036659	0.070156358
4930486L24Rik	114.6580302	-0.939016934	0.359979709	-2.608527402	0.009093273	0.070543592
Sh3bgrl	21595.15715	-0.299768192	0.114936401	-2.608122309	0.009104042	0.070574856
Ptpn6	10864.78921	0.303079907	0.116219573	2.607821546	0.009112044	0.070584646
Fosl2	1679.500926	-0.601623923	0.230900114	-2.605559229	0.009172441	0.070999984
Fgd4	5843.997343	-0.820334024	0.315113201	-2.603299457	0.009233127	0.07141694
Rnf141	3058.708035	-0.344440218	0.132325142	-2.602983932	0.009241628	0.071429945
Tbce	1022.242969	0.290388286	0.111671082	2.600389292	0.009311806	0.07191928
Tmem140	5356.037761	0.381982255	0.146988071	2.598729628	0.009356944	0.072214646
Slc39a1	3645.759773	0.274416514	0.105716064	2.595788236	0.009437421	0.072782113
Socs1	372.5367587	0.871336216	0.335782627	2.594941325	0.009460707	0.072908008
Brca1	804.237365	-0.507965928	0.195781428	-2.594556245	0.009471312	0.072936063
Dclre1b	594.0765188	0.424103888	0.163516537	2.593645246	0.009496442	0.073029411
Stx17	1095.363019	-0.394002947	0.151926456	-2.593379433	0.009503786	0.073029411
Ulk2	2263.681831	-0.453301036	0.17479302	-2.593358905	0.009504353	0.073029411
Lztfl1	941.4257017	0.322263338	0.124318561	2.592238332	0.009535369	0.073214016
Lrp6	2156.470871	-0.746210359	0.288038854	-2.590658688	0.009579245	0.073443212
Rad21	4804.969859	-0.515021126	0.198782525	-2.590877278	0.009573162	0.073443212
Tecpr1	5031.661458	-0.282098889	0.10896795	-2.5888244	0.009630419	0.07378155
Vcl	2450.528749	-0.613284423	0.237184703	-2.585682874	0.00971863	0.074402935
Mpc1	147.24309	0.576678076	0.223061325	2.585289385	0.00972973	0.074433498
Tonsl	2400.902198	0.523374045	0.202463269	2.585032079	0.009736994	0.074434698
St7	365.6396738	0.426598358	0.165062018	2.584473173	0.009752789	0.074501065
Jdp2	928.1418047	0.354744817	0.137310676	2.583519559	0.009779792	0.074623613
Zfp398	305.1509009	-0.52683013	0.203928703	-2.583403529	0.009783082	0.074623613
Ptpn12	4222.482118	0.423708605	0.16403066	2.58310613	0.00979152	0.074633614
Sep-15	9086.164462	0.3933452	0.152327786	2.582228817	0.009816448	0.074769204
Spire1	1441.832722	-0.398722755	0.154437108	-2.581780769	0.0098292	0.074811929
Ak2	2544.383646	0.459486537	0.178012314	2.581206475	0.009845568	0.074827743
Tnfsf9	666.7259989	0.504880008	0.19559415	2.581263338	0.009843946	0.074827743
Ppa1	804.6108654	0.458537995	0.1777198	2.580117663	0.009876666	0.075009659
Kif5c	361.0342622	-0.504313713	0.195746423	-2.57636234	0.009984595	0.075761089
Pkm	52412.99417	0.400368008	0.155411949	2.576172623	0.009990076	0.075761089
Atp2a3	698.3864922	-0.382788258	0.148723488	-2.573825182	0.010058108	0.076221827
Slc25a37	3990.866734	0.527468968	0.205057645	2.572296036	0.010102646	0.076503989
Agpat2	1068.030863	0.4611217	0.179364228	2.5708677	0.010144407	0.076764723
Spred1	9512.862257	-0.513622094	0.200080884	-2.567072291	0.010256123	0.077554061
Rnf8	120.6738423	0.810069473	0.315771425	2.565366618	0.010306684	0.077880159
Iffo2	905.2281726	-0.404045537	0.157544043	-2.564651319	0.010327953	0.077984612
Bank1	202.3650463	-0.549786252	0.214403921	-2.564254655	0.010339765	0.078017551
Scarf1	1962.656781	0.412517705	0.161048373	2.561452167	0.010423559	0.078593187
Cnnm2	348.3152404	-0.357577858	0.139641337	-2.560687731	0.010446521	0.078709648
Mafb	8303.313858	-0.368476966	0.143937335	-2.55998185	0.010467763	0.078812999
Kdelc2	726.9656158	-0.315623792	0.123345833	-2.558852483	0.010501829	0.079012687
Rnf144b	1436.007617	-0.510190378	0.199467198	-2.557765807	0.010534701	0.079203106
Gorasp2	3953.997935	0.240308093	0.093973281	2.557195934	0.010551976	0.079276075
Edil3	365.5281939	-0.563519594	0.220574567	-2.554780462	0.010625479	0.07977107
Dnajc10	4191.354809	0.35652556	0.139620424	2.55353443	0.010663574	0.079970575
Irf2bpl	1295.140356	-0.583704556	0.22859788	-2.55341194	0.010667325	0.079970575
Hcls1	20528.38206	0.429877578	0.168515179	2.550972436	0.010742282	0.080474908
Ninl	178.1952364	-0.448593466	0.175922659	-2.54994706	0.010773928	0.080617997
Smpdl3a	22361.34833	0.239553119	0.093947747	2.549854841	0.010776778	0.080617997
Klf3	2647.822508	-0.507535217	0.199201492	-2.547848473	0.010838954	0.081025242
Antxr2	4196.533382	-0.408658119	0.160448533	-2.546973229	0.010866177	0.081170806
Dusp22	361.5677123	-0.380314986	0.149376169	-2.546021815	0.010895838	0.081334362
Lrrc8d	3261.57295	0.32555983	0.127992388	2.543587427	0.01097206	0.081845
Insl6	830.632173	0.73924274	0.290795895	2.542136089	0.011017727	0.082127153
B4galt1	5455.469287	-0.361428808	0.142369945	-2.538659468	0.011127808	0.082888712
Tnfsf13b	69.84234332	-0.695674881	0.274131926	-2.537737543	0.011157162	0.083048301
Cit	218.8947937	-0.842709352	0.332141656	-2.537198621	0.011174354	0.083117191
Nmnat1	402.079285	0.442050662	0.1742862	2.536349189	0.011201498	0.083259962
Gna15	979.5944722	0.4322678	0.170488277	2.53546934	0.011229676	0.083374185
Nbeal1	1161.963217	-0.86609819	0.341605918	-2.535372326	0.011232787	0.083374185
Peak1	5210.276505	-0.900156446	0.355798506	-2.529961288	0.011407511	0.084611094
Alg9	986.1682636	0.302960281	0.11987691	2.527261357	0.011495592	0.085143801
Lactb	1752.181873	0.36766727	0.145470429	2.527436484	0.011489861	0.085143801
Mras	374.082598	-0.352265801	0.139425561	-2.526551071	0.011518864	0.085250913
Zfp775	202.9607849	0.464644762	0.183921334	2.526323353	0.011526334	0.085250913
Atg5	2570.918745	0.310115424	0.122882299	2.52367856	0.011613406	0.085788294
Itgb5	7398.816465	-0.314995078	0.124818792	-2.523619031	0.011615373	0.085788294
Cdkn1b	1235.839771	-0.333511999	0.132173028	-2.523298457	0.011625968	0.085806036
Spryd7	2859.325604	0.267245823	0.105961262	2.522108725	0.011665365	0.086036172
Hsph1	3167.565945	0.355660069	0.141162715	2.519504313	0.01175202	0.08661429
Ccng2	2135.143175	-0.31785162	0.126195048	-2.518732896	0.011777796	0.086743222
Ccdc109b	1973.19333	0.515517707	0.20473844	2.517933162	0.011804572	0.086879327
C3ar1	72878.01442	-0.294116258	0.116823507	-2.517611943	0.011815342	0.086897524
Cnr2	833.1560551	-0.392056458	0.155825095	-2.516003333	0.011869406	0.087233887
Zfp109	85.1356814	-1.04168539	0.414253401	-2.514609146	0.011916441	0.087518154
Bora	171.2989416	-0.468780744	0.186557402	-2.512796279	0.011977848	0.087852145
Pqlc3	4338.407643	0.253594933	0.100922406	2.512771361	0.011978694	0.087852145
Mat2a	3808.664063	-0.310822326	0.123713445	-2.512437725	0.011990026	0.087873721
Trpv2	5915.54247	0.295303022	0.117566861	2.511787927	0.012012125	0.087974116
Rab8b	21558.41884	-0.433232979	0.172642539	-2.509421964	0.012092893	0.088503753
Ercc6	1163.374177	-0.56413182	0.224888978	-2.508490304	0.01212483	0.088675517
Nlrc3	299.7916091	-0.467850052	0.186809115	-2.5044284	0.012264943	0.089512714
Slirp	1934.264428	0.666097935	0.265967015	2.504438133	0.012264605	0.089512714
Yif1b	1014.947422	0.534740081	0.213480074	2.504871161	0.012249601	0.089512714
Bcorl1	419.4169882	-0.478054453	0.190908581	-2.504101447	0.012276283	0.089524523
Vav3	2465.233003	-0.506469984	0.202273338	-2.503888986	0.012283657	0.089524523
Stard3	4420.698992	0.312017593	0.124654257	2.503064076	0.012312325	0.089671057
Dlg4	552.7776044	-0.424238382	0.16952106	-2.502570377	0.012329511	0.089671506
Vimp	2364.822198	0.521834179	0.208508118	2.502704377	0.012324844	0.089671506
Hjurp	1909.500327	-0.487293998	0.194739211	-2.502290093	0.012339277	0.089680257
Gm15448	86.57137359	0.629709093	0.251749732	2.501329748	0.012372792	0.089861475
Hcfc2	1034.880394	-0.350961867	0.140555106	-2.496969885	0.012525959	0.090785033
Sod1	4702.867364	0.604741655	0.242145927	2.497426497	0.01250984	0.090785033
Tmx4	3229.252377	-0.604669538	0.242154996	-2.497035154	0.012523654	0.090785033
Irf2	2958.580277	-0.315551937	0.12644192	-2.495627541	0.012573455	0.091066245
Acot9	2063.540049	0.377252203	0.15118131	2.495362708	0.012582844	0.091071266
Cenpt	376.0392252	-0.380564684	0.152619114	-2.49355846	0.012646976	0.091472221
Card19	5041.682282	0.387063067	0.155306173	2.492258096	0.012693376	0.091744465
Rab9	1566.007783	0.401954129	0.161350208	2.491190644	0.012731578	0.091957118
Pak1ip1	1607.479965	0.324701369	0.130369604	2.49062173	0.01275198	0.092041
2610524H06Rik	299.9443368	0.468612381	0.188179058	2.490247247	0.012765426	0.092074589
Tmem245	1759.184857	-0.747438448	0.300518607	-2.48716196	0.012876676	0.092813097
Atp6v0d1	7031.871609	0.449629619	0.180882031	2.485761673	0.012927451	0.092987083
Cmtm7	2772.477688	0.504884189	0.203097943	2.485914835	0.012921889	0.092987083
Eya4	196.3427719	-0.930995649	0.374481102	-2.486095142	0.012915343	0.092987083
Lcp1	58991.39278	-0.314359022	0.12657334	-2.483611658	0.013005755	0.093486119
Adcy3	240.7197015	-0.497536011	0.200365525	-2.483141807	0.013022923	0.09354532
Tmbim6	29028.25783	0.304018116	0.122446342	2.482868095	0.013032934	0.09355306
Rnaset2a	386.6988138	0.732365907	0.295018191	2.482443214	0.013048486	0.093600546
Eif5a2	548.5150706	-0.665995007	0.268581123	-2.479679133	0.013150066	0.09426464
Itga8	99.98790232	0.688286412	0.277616237	2.479272894	0.013165054	0.09430753
Timp2	4257.402095	-0.308472487	0.12445309	-2.478624574	0.013189005	0.094414522
Scoc	388.6037355	-0.361281467	0.145800202	-2.477921584	0.013215019	0.094536126
Nt5dc3	846.528644	-0.659699497	0.266314491	-2.477144581	0.013243824	0.094677522
Phyh	3358.377447	0.323001611	0.1305035	2.475041757	0.01332206	0.095171851
Kdm2b	501.537271	-0.630966718	0.255334446	-2.471138258	0.013468374	0.096151518
4931406P16Rik	996.9338024	-0.660338015	0.26728811	-2.470510247	0.013492045	0.096254898
Ncf2	5357.933726	0.381922993	0.154618883	2.470092821	0.0135078	0.096301693
Bfar	2668.385135	0.420444766	0.170276151	2.469193503	0.013541797	0.096478394
Atp6v1e1	11756.68924	0.430547732	0.174430045	2.468311758	0.013575203	0.096584988
Nsl1	344.938382	-0.418124031	0.169380176	-2.46855353	0.013566036	0.096584988
Cnnm3	544.3615935	-0.364553432	0.14778438	-2.466792708	0.013632925	0.096929822
Kansl1l	397.4746344	-0.499447579	0.202662554	-2.464429518	0.013723155	0.097470789
Socs6	1222.069584	-0.307445623	0.124759171	-2.464312809	0.013727625	0.097470789
Uhrf1bp1l	3698.801755	-0.538171588	0.218491565	-2.463122946	0.013773268	0.097728613
Cd93	16136.00068	-0.583495233	0.236992203	-2.462086204	0.013813146	0.097836177
Pofut2	2654.139949	0.336510301	0.136661682	2.462360313	0.013802593	0.097836177
Rnpep	9071.646991	0.409755879	0.166432095	2.462000371	0.013816452	0.097836177
Nrros	8831.950597	-0.255440725	0.103811684	-2.460616345	0.013869859	0.098021411
Plcl2	3083.406238	0.281709332	0.114475916	2.460861126	0.0138604	0.098021411
Uba52	48.23672452	0.812349305	0.33014346	2.460594871	0.013870689	0.098021411
Fam168b	5522.386299	-0.454158931	0.18470048	-2.458894164	0.01393657	0.098420562
Rchy1	1155.568026	0.292603	0.119101678	2.456749608	0.014020037	0.098876663
Rras2	263.6679975	0.400171498	0.162871083	2.456983092	0.014010928	0.098876663
Amer1	344.9101508	-0.73153229	0.297880731	-2.455789223	0.014057558	0.099071347
Nras	6571.726265	-0.262553358	0.106922027	-2.455559128	0.014066561	0.099071347
Cd28	1278.321368	-0.603296331	0.245827121	-2.454148787	0.014121854	0.099393934
Sdhaf1	270.0450517	0.482268126	0.196671235	2.452153847	0.014200393	0.099879597
Ap3m2	1368.342187	-0.36642835	0.149533656	-2.450474094	0.014266823	0.100228091
Junb	5694.302807	0.359929626	0.146885044	2.450417118	0.014269081	0.100228091
Qk	9255.563168	-0.640609488	0.262037811	-2.444721568	0.014496401	0.101756572
Slc39a8	443.1242296	-0.433671513	0.177503341	-2.443173809	0.014558724	0.102125596
Slc39a7	347.7037253	0.356091975	0.14585591	2.441395594	0.014630618	0.102492618
Wars	3701.772521	0.23287964	0.09538192	2.441549082	0.0146244	0.102492618
Smc2	1724.02388	-0.68944105	0.282510982	-2.440404421	0.014670828	0.1027056
Pou2f1	573.7335642	-0.93570968	0.383772669	-2.438187385	0.01476112	0.103209175
Ptpn4	309.6230366	-0.719156772	0.294959495	-2.438154338	0.01476247	0.103209175
1810013L24Rik	2987.188593	0.333943044	0.13706371	2.436407446	0.014833965	0.103286857
Arhgap17	4051.278133	-0.289390928	0.11879972	-2.435956309	0.014852478	0.103286857
Dnmt3a	6524.593965	-0.43635598	0.179031718	-2.437311024	0.014796946	0.103286857
Limd2	4598.499997	0.519649744	0.213243877	2.436880023	0.014814594	0.103286857
Palm	622.3545206	0.447166352	0.183500924	2.436861589	0.014815349	0.103286857
Pck2	1319.281753	-0.374358693	0.153642146	-2.436562511	0.014827606	0.103286857
Srd5a3	2122.129393	0.271800349	0.111570584	2.436129131	0.014845384	0.103286857
Tnrc6b	1266.282679	-0.798367462	0.327708376	-2.436213171	0.014841935	0.103286857
Psme1	8781.434083	0.545838618	0.224226015	2.43432332	0.014919662	0.103685213
Dock2	14301.89777	-0.456564383	0.187602425	-2.433680598	0.014946177	0.103731819
Tmbim4	3552.078727	0.459803994	0.188921879	2.433831368	0.014939954	0.103731819
Dram1	2394.034039	0.257846809	0.106005215	2.432397397	0.01499924	0.104031156
Bub1	728.4282104	-0.458124765	0.188432422	-2.431241711	0.015047173	0.104271983
Spi1	13748.6518	0.425882162	0.175182265	2.431080355	0.015053876	0.104271983
9330182L06Rik	62.4563258	-0.641694471	0.264037323	-2.430317294	0.01508561	0.104353759
Dkc1	342.8380886	-0.456887861	0.18797671	-2.430555686	0.015075689	0.104353759
Lgalsl	80.98847855	-0.624277739	0.256911637	-2.429931731	0.015101667	0.104395881
Lsp1	2118.517282	-0.498399365	0.205159502	-2.429326259	0.015126913	0.104501425
Ncaph	728.0104181	-0.374245703	0.154081439	-2.428882452	0.015145442	0.104560457
Cpe	1171.647044	-0.372282741	0.153290519	-2.428609038	0.015156867	0.104570399
Pcna	8704.406284	-0.384198285	0.158254369	-2.42772625	0.015193807	0.104756246
Srl	73.72408971	-0.757595138	0.31215767	-2.426963073	0.015225806	0.104907803
Ccdc18	51.9627204	-0.828231012	0.341301472	-2.426684562	0.015237498	0.104915298
Gmppb	978.2897531	0.446699996	0.184167641	2.42550751	0.015286999	0.104915298
Isyna1	1526.600941	0.33506374	0.138115593	2.425966048	0.015267699	0.104915298
Klhdc8b	59.07390829	-0.822647856	0.339109863	-2.425903653	0.015270324	0.104915298
Msi2	254.7492161	-0.666299319	0.274701551	-2.425538982	0.015285674	0.104915298
Rmnd5b	788.2243218	0.340597722	0.140416746	2.425620382	0.015282246	0.104915298
Ermp1	1458.747809	-0.477549621	0.196918246	-2.425116161	0.015303489	0.104959687
Klhl22	1042.240573	0.282860115	0.116754166	2.422698259	0.015405717	0.105384763
Mtmr11	213.7328055	-0.451696912	0.186427299	-2.422911854	0.015396662	0.105384763
Pbk	417.0070064	-0.433782167	0.179022316	-2.423061981	0.015390301	0.105384763
Slc30a9	2487.944114	-0.267014918	0.110206582	-2.422858166	0.015398938	0.105384763
Usp6nl	1272.778428	-0.475570321	0.196376855	-2.421722866	0.015447126	0.105599053
Ngly1	981.1862516	0.302593934	0.125009827	2.420561183	0.015496571	0.105867965
Coq8a	264.7655438	0.457472655	0.189141794	2.418675664	0.015577122	0.106333685
Paqr8	76.88767865	-0.624248213	0.258126897	-2.418377238	0.015589905	0.106333685
Tubg1	715.0975399	0.488926364	0.202181587	2.418253661	0.015595201	0.106333685
Arhgef39	165.9778955	-0.486829225	0.201361514	-2.417687543	0.015619483	0.106429956
Ahr	298.5541787	0.538544396	0.222785344	2.417324172	0.015635086	0.106467004
Parp4	1626.011683	-0.694247214	0.287289969	-2.416538305	0.015668878	0.106489393
Ppib	8941.1118	0.600725752	0.248548511	2.416935631	0.015651785	0.106489393
Tacc3	1078.779848	-0.389217674	0.161062969	-2.416555942	0.015668118	0.106489393
Hmbox1	1388.842479	-0.407379643	0.168632094	-2.41578951	0.015701135	0.106570309
Tmem81	269.1737952	-0.38263479	0.158375773	-2.415993199	0.015692354	0.106570309
Syne3	504.4826248	-0.992564851	0.411071749	-2.414578119	0.015753444	0.106856103
Aif1	2054.969032	0.656450896	0.272417691	2.409721977	0.015964681	0.107895433
Cnrip1	252.7224076	-0.522441633	0.216829429	-2.409459068	0.015976188	0.107895433
Gpt2	594.854426	-0.308245556	0.127888288	-2.410271974	0.015940632	0.107895433
Incenp	2088.414701	-0.239370416	0.099339975	-2.409608181	0.015969661	0.107895433
Ms4a6b	9164.081769	0.30160722	0.125176821	2.409449433	0.01597661	0.107895433
Rprd1a	327.374726	-0.532152448	0.220802673	-2.410081548	0.015948955	0.107895433
Tnfsf15	77.97074254	2.544240493	1.055964453	2.409399753	0.015978785	0.107895433
Fmnl3	2135.143788	-0.235943542	0.097960301	-2.408562853	0.016015468	0.108073454
Mfsd5	2376.100519	0.45126581	0.187378199	2.408315444	0.016026327	0.108077091
Metap1	2284.001281	0.267886228	0.111266312	2.407613072	0.016057189	0.108215534
Txnrd3	289.5147854	0.385851205	0.160319483	2.40676428	0.016094554	0.1083976
9130401M01Rik	382.1834129	0.557189681	0.231691581	2.404876678	0.016177924	0.108609871
Aspscr1	1310.315356	0.400125285	0.166318893	2.405771699	0.016138346	0.108609871
Gabbr2	49.61655303	-0.692104943	0.287778878	-2.404988675	0.016172967	0.108609871
Sac3d1	265.6693533	0.504771246	0.209872498	2.405132885	0.016166586	0.108609871
Stoml1	1529.168908	0.430520576	0.178971449	2.405526568	0.016149178	0.108609871
Arrdc3	3225.217119	-0.539721121	0.224586603	-2.403175941	0.016253365	0.108914054
Bcl10	2336.821551	0.2414232	0.100444118	2.403557372	0.016236419	0.108914054
Nup93	1799.925509	0.246834584	0.102712849	2.403151946	0.016254432	0.108914054
Ermard	575.9026741	0.447836239	0.186388551	2.402702511	0.016274421	0.108978267
Slc7a1	1174.449922	-0.671724107	0.27968059	-2.40175447	0.016316656	0.109191271
P2ry2	926.8651214	0.276705527	0.115251746	2.400879259	0.016355732	0.109382876
Sh3bp2	7892.831815	-0.22906817	0.095442418	-2.400066707	0.016392084	0.10955603
Mkrn1	5379.266322	0.324329879	0.135253556	2.397939761	0.016487576	0.110053785
Plin3	4069.510047	0.287266856	0.119793851	2.398010022	0.016484414	0.110053785
Mettl7a1	1901.389557	0.299174894	0.124836024	2.396542946	0.016550554	0.110333514
Mrpl27	968.1253846	0.629978801	0.262858776	2.396643588	0.016546009	0.110333514
Eif4b	9010.590005	-0.325994399	0.136043616	-2.396249154	0.016563827	0.110351754
Cdk6	6153.873764	-0.643247586	0.268490205	-2.395795354	0.016584347	0.110418223
Ap2a2	4553.224458	-0.261623594	0.109327099	-2.393035173	0.016709639	0.111086384
Bet1	1498.558763	0.320050477	0.133750934	2.392884059	0.016716523	0.111086384
Dusp7	1772.199965	-0.332192416	0.138815333	-2.393052758	0.016708838	0.111086384
Rsph9	98.26373469	0.829029276	0.346600164	2.391889449	0.01676189	0.111317234
Ubr5	6210.59599	-0.669408831	0.279903123	-2.391573281	0.016776335	0.111342555
Dtnbp1	2617.374934	0.501980045	0.209943278	2.391026999	0.016801317	0.111437743
Ccsap	311.1514138	-0.353609707	0.147956706	-2.389953902	0.016850488	0.111679977
Fubp1	2269.886427	-0.492910084	0.206258827	-2.389764794	0.016859166	0.111679977
Wdfy3	3373.006833	-0.857830663	0.359059873	-2.389102007	0.016889612	0.111810941
Pfkfb3	10037.00998	-0.48645935	0.203668996	-2.388480131	0.016918223	0.111929596
Lrif1	1027.149712	-0.297141463	0.124419629	-2.38822014	0.016930197	0.111938103
H13	5508.696007	0.362889382	0.152230815	2.383810284	0.017134433	0.113216983
Cd53	45275.87566	0.332143412	0.139389322	2.38284689	0.017179338	0.113442122
Zwilch	520.0356687	-0.371921106	0.156124513	-2.382208265	0.017209162	0.113567454
Ago4	633.1727065	-0.5053376	0.212278827	-2.380536992	0.017287425	0.114012093
Apbb1ip	6268.070293	-0.25989346	0.109200933	-2.379956392	0.017314687	0.114120023
Cacfd1	1181.045979	-0.293670813	0.123467733	-2.378522755	0.017382164	0.114492707
Ddi2	3293.634478	-0.575151888	0.241885781	-2.377782957	0.017417074	0.114548746
Dtx2	1516.960369	0.389336031	0.163748441	2.377647259	0.017423484	0.114548746
Pou6f1	542.3957792	-0.390698791	0.16429856	-2.377980624	0.017407741	0.114548746
Ints12	1688.199171	0.32474473	0.136604353	2.377264872	0.017441559	0.114595637
Ube2c	571.356805	-0.59091634	0.248615048	-2.376832557	0.017462013	0.114658094
Pla2g15	4900.382589	-0.253403974	0.106735945	-2.374120293	0.017590819	0.1153592
Smc4	3276.790795	-0.374672369	0.157805693	-2.374263953	0.017583975	0.1153592
Casz1	205.6620436	0.496526489	0.209195731	2.373502013	0.017620297	0.115480207
Adcy7	10835.9077	-0.55885955	0.235718885	-2.370873039	0.017746126	0.116014466
Aldoc	703.7408205	0.361168046	0.152328138	2.37098707	0.017740652	0.116014466
Ivns1abp	2000.982091	-0.356606128	0.150376753	-2.371417926	0.017719982	0.116014466
Ramp1	125.2828314	-0.759017064	0.320087384	-2.371280786	0.017726559	0.116014466
Slc25a1	2312.106769	0.337496614	0.142395335	2.370138139	0.01778144	0.116172816
Atxn3	2689.49986	-0.501862003	0.211867468	-2.368754434	0.017848099	0.116535626
Laptm4a	13838.39318	0.281224383	0.118822507	2.366760215	0.017944555	0.117092412
Mgat2	3881.69971	0.212485044	0.089801929	2.366152344	0.017974047	0.117211824
Il6st	4795.118236	-0.682927453	0.288674886	-2.365732129	0.017994459	0.117271914
Zdhhc12	813.4234491	0.466454861	0.197294016	2.364262592	0.018066002	0.117664951
Vrk2	2303.794031	0.325882733	0.137866433	2.363756894	0.018090679	0.117752446
H2-Eb1	62.87299158	0.826780307	0.350086049	2.361648829	0.018193867	0.118130424
Plekhg3	717.673348	-0.387741852	0.164179818	-2.361690104	0.018191842	0.118130424
Plekhn1	1975.137099	0.292729712	0.123921737	2.362214407	0.018166132	0.118130424
Psmb6	7555.885731	0.553148128	0.234200318	2.361858996	0.018183557	0.118130424
Mgat4b	2792.413691	0.359916567	0.152483302	2.360367081	0.01825686	0.118465979
Qser1	746.3155813	-0.706094965	0.299223468	-2.359757977	0.018286861	0.118587181
Bahcc1	152.7646233	-1.019836992	0.432243054	-2.359406315	0.018304202	0.11862618
Comtd1	733.548239	0.510739612	0.216659861	2.357333798	0.018406693	0.119216632
Mcfd2	6496.916324	0.291918244	0.12396139	2.354912634	0.018527061	0.119922071
Mrpl41	490.5622736	0.526740191	0.223787553	2.353751066	0.018585053	0.120190195
Pak1	1342.166355	-0.30814707	0.130924545	-2.353623386	0.018591437	0.120190195
Ankrd24	228.5292953	0.458009155	0.194789878	2.35129853	0.018708018	0.120869259
Clec4a2	3151.037413	0.433451313	0.184426017	2.350272045	0.018759694	0.121058687
Gm7694	99.67669701	-0.63205098	0.268928459	-2.35025695	0.018760455	0.121058687
Rpain	508.9941684	0.463980885	0.197501285	2.34925502	0.018811018	0.121310217
Cpeb2	1980.521378	-0.776083038	0.330450357	-2.348561656	0.018846079	0.121455122
Snx5	20620.1985	-0.321866198	0.137060446	-2.34835219	0.018856682	0.121455122
Snx30	2619.612671	-0.5643469	0.240368052	-2.347844878	0.018882383	0.121545913
Itgb1bp1	1205.201103	0.43996931	0.187511356	2.346360879	0.018957742	0.121850117
Prdx2	7700.355817	0.465806572	0.198534304	2.346227145	0.018964546	0.121850117
Zadh2	1246.244908	0.323093998	0.137702494	2.346319149	0.018959865	0.121850117
Zfp263	1916.936752	0.279906249	0.119334186	2.345566323	0.018998198	0.121991496
Lrp1	39628.62472	-0.82322915	0.351076996	-2.344867817	0.019033826	0.122145381
Alg3	466.0220132	0.38592012	0.164628971	2.34418109	0.01906891	0.122220745
Pef1	1937.505451	0.420934922	0.179557572	2.344289449	0.019063371	0.122220745
Galc	4126.193145	-0.360566415	0.153833846	-2.34386921	0.019084863	0.122248175
Pkp2	158.0586971	0.495646023	0.211649741	2.341822014	0.019189864	0.122832508
Tmem144	375.9716605	-0.360248304	0.153844852	-2.341633792	0.019199543	0.122832508
Egr2	1098.950085	-0.277155897	0.118403115	-2.340782136	0.019243393	0.122899043
Guca1a	570.1279691	0.621127124	0.265379915	2.340520476	0.019256882	0.122899043
Ska3	209.1598496	-0.444069694	0.189720516	-2.340651943	0.019250104	0.122899043
Slc25a25	824.9818953	-0.363255273	0.15518309	-2.340817367	0.019241577	0.122899043
Armcx6	95.82559473	-0.654580725	0.279708489	-2.340224739	0.019272139	0.122921505
Zfp763	163.1017737	-0.456364165	0.195036225	-2.339894375	0.019289194	0.122955406
Fabp5	7463.446958	0.399663925	0.171065329	2.336323359	0.019474395	0.124060425
Gnb4	1848.493292	-0.270005488	0.115639733	-2.334885099	0.019549424	0.124462685
Tbc1d8	1083.71934	0.271341144	0.116248983	2.33413779	0.019588508	0.12463575
Phactr2	1422.002469	-0.4559537	0.195385372	-2.333612263	0.019616034	0.124735108
Bri3	1207.89793	0.567335985	0.243190405	2.332888037	0.019654022	0.124772015
Neurl1b	88.67758411	-0.635537778	0.272433234	-2.332820296	0.019657579	0.124772015
Zfp771	154.6231323	0.698187444	0.299276947	2.332914218	0.019652648	0.124772015
Abcb1a	482.7687641	-0.48201894	0.206748859	-2.33142249	0.019731093	0.124935753
Satb2	133.9634932	-0.915280739	0.392569763	-2.331511044	0.019726428	0.124935753
Tpst1	2059.798658	0.276346646	0.118517569	2.331693508	0.019716821	0.124935753
Ttyh3	2354.289234	-0.384976206	0.165096696	-2.331822594	0.019710026	0.124935753
Dag1	3774.858757	-0.532746484	0.22871335	-2.329319574	0.019842142	0.125562994
Bcr	245.5060056	-0.388495286	0.166852041	-2.328381987	0.019891829	0.125801406
Ift80	264.1993344	-0.555591369	0.238769559	-2.326893647	0.019970926	0.126149284
Rabac1	3430.363049	0.501496388	0.215510921	2.327011481	0.019964654	0.126149284
Plekhg1	1073.445266	0.702624913	0.302018543	2.326429716	0.019995638	0.126153202
Rpl10a	380.6405225	-0.489188713	0.210267907	-2.326502036	0.019991784	0.126153202
Them4	233.438433	0.44983691	0.193401821	2.325918692	0.020022889	0.126249075
Cbx3	180.5906109	-0.427314727	0.183808754	-2.324778982	0.020083781	0.126556825
Lpcat3	1578.838436	0.231377193	0.099569426	2.323777511	0.020137422	0.126818531
Rit1	2894.292829	0.42371998	0.182467801	2.322163016	0.02022416	0.127288235
Rexo2	2340.570195	0.451721702	0.194554606	2.321824761	0.020242373	0.127326353
Psmb4	5495.629942	0.512370479	0.220752587	2.321016872	0.020285933	0.127523757
Dlg3	386.1895154	-0.344160129	0.148324655	-2.320316391	0.020323768	0.127684957
Thap2	274.0244335	-0.580462925	0.250249191	-2.319539663	0.020365793	0.127872273
Eml4	965.8373715	-0.492820522	0.212497639	-2.319181161	0.020385216	0.127917533
Fam193a	1163.705335	-0.361089211	0.15572213	-2.318804732	0.020405627	0.127968938
Hint1	6586.681305	0.5014279	0.216375972	2.317391784	0.020482399	0.128373531
Nfil3	546.9712819	0.399305939	0.172373548	2.316515172	0.020530157	0.128595894
Mtmr10	1788.782715	-0.438727063	0.189522008	-2.314913542	0.020617664	0.129066824
Cep57l1	221.5785093	-0.416135685	0.17981355	-2.314262106	0.020653349	0.129135836
Soga1	859.1008815	-0.750902889	0.324466556	-2.314268993	0.020652972	0.129135836
Fmnl1	3717.083623	-0.274368515	0.118578681	-2.313809809	0.020678157	0.129213806
Derl2	3239.412764	0.299190756	0.129332626	2.313343232	0.020703776	0.129296745
Aldoa	50891.61871	0.38712328	0.16738836	2.31272521	0.020737752	0.129431751
Sec11c	4571.873478	0.456935505	0.197870197	2.309268972	0.02092866	0.130545479
Copg1	4148.884855	0.214483244	0.092932586	2.307944437	0.021002227	0.130657156
Lrrc20	400.5907187	-0.387073918	0.167730708	-2.307710515	0.021015243	0.130657156
Reep5	8017.437668	0.394226259	0.170838243	2.307599582	0.021021418	0.130657156
Slc8b1	4144.496614	0.243521605	0.105514871	2.307936334	0.021002678	0.130657156
Tacc1	3507.124128	-0.583896897	0.253028162	-2.307636001	0.02101939	0.130657156
Wdr26	11840.47035	-0.465394282	0.201644779	-2.307990732	0.020999652	0.130657156
Rab10	9040.283823	0.366635511	0.158958746	2.30648215	0.021083706	0.130966582
Vma21	2046.753957	-0.250850952	0.109006324	-2.301251372	0.021377427	0.132712382
Atp6ap1	19442.89479	0.231624712	0.100676888	2.300674129	0.021410057	0.132836216
Chmp4b	13924.48259	0.437854543	0.19036422	2.300088448	0.02144321	0.132900232
Fli1	1931.593467	-0.358065369	0.155695854	-2.299774585	0.021460994	0.132900232
Heatr5a	5671.133076	-0.675335567	0.293714843	-2.299289882	0.021488484	0.132900232
Nemp2	168.4518257	-0.423161004	0.184051192	-2.299148397	0.021496514	0.132900232
Thap4	753.2337935	0.377008228	0.163972627	2.299214415	0.021492767	0.132900232
Yif1a	988.3206039	0.432789709	0.188191288	2.299732971	0.021463353	0.132900232
Idnk	893.9492878	0.539325006	0.234644511	2.298476981	0.021534657	0.133057497
Flii	9543.262138	0.208212561	0.090610486	2.29788592	0.021568283	0.13318669
Fam126b	552.2050828	-0.733359486	0.319228593	-2.297286339	0.021602441	0.133313428
Slc20a1	2942.44197	0.251901089	0.109661484	2.297078969	0.021614265	0.133313428
Creg2	845.6548141	0.363298615	0.158230133	2.296014089	0.021675076	0.133609811
Adora3	102.1532753	0.795872918	0.346898864	2.294250577	0.02177611	0.134087854
Ctsl	276206.5871	0.360182432	0.156996034	2.294213581	0.021778234	0.134087854
Gpn2	429.0761016	0.505553154	0.220567843	2.292052853	0.021902594	0.134572951
Lrp10	6243.98157	0.250717452	0.109389756	2.291964621	0.021907685	0.134572951
Ncor2	2699.483892	-0.63316429	0.276214153	-2.292294887	0.021888633	0.134572951
Spred3	253.9921767	-0.421090545	0.183725735	-2.291951882	0.02190842	0.134572951
Ubc	12038.92323	0.600021692	0.26185969	2.291386243	0.021941085	0.134694595
Rpgrip1l	364.7087554	-0.627549482	0.274062567	-2.289803712	0.022032698	0.135177765
Casp9	2073.269854	-0.310847832	0.135801993	-2.28897843	0.022080606	0.135392379
Ddit4	86.60799362	-0.637958615	0.278763834	-2.288527195	0.022106838	0.135394688
Tbk1	5533.139659	0.269987096	0.117973574	2.288538762	0.022106165	0.135394688
Cluap1	183.7129937	0.439557164	0.192245486	2.286436852	0.022228714	0.136013233
Spp1	414454.3057	-0.401000832	0.175389104	-2.286349735	0.022233806	0.136013233
Itpr3	2619.337747	-0.600543733	0.262729988	-2.285782967	0.022266959	0.136136519
Bcat2	1937.986981	0.439683421	0.192381663	2.285474683	0.022285009	0.136167387
Dnajb12	1842.811442	0.226725791	0.099328246	2.282591305	0.022454454	0.137089484
Gab1	880.9718851	0.40674661	0.178205232	2.282461665	0.022462098	0.137089484
Cd300c2	10231.8757	0.47214946	0.206932573	2.28165848	0.022509511	0.137298841
Abhd8	510.1798918	0.380835089	0.16701948	2.280183654	0.022596798	0.137478755
Armcx4	68.71290523	0.63880034	0.280118738	2.280462724	0.022580259	0.137478755
Fcgr1	43021.28209	0.331923312	0.145556621	2.280372473	0.022585607	0.137478755
Mdfic	8083.736322	-0.300195209	0.131646165	-2.28031867	0.022588795	0.137478755
Sertad2	1530.131364	-0.538692889	0.236263488	-2.280051369	0.022604642	0.137478755
Cd47	16736.11075	0.239613776	0.105280986	2.275945406	0.022849277	0.138885944
Cxcl9	476.0374657	3.44887752	1.515953246	2.275055336	0.022902611	0.138987676
Epb41l2	5622.667494	-0.364081483	0.160021268	-2.27520684	0.022893525	0.138987676
Foxn3	221.2010473	-1.154365318	0.50746228	-2.274780537	0.022919098	0.138987676
Ripk3	1224.299088	0.437180517	0.192176559	2.274889925	0.022912534	0.138987676
Csf2ra	9428.467017	0.384114421	0.168895417	2.274273793	0.02294953	0.13904471
Gabarapl1	5307.771855	0.261635994	0.115055567	2.273996811	0.022966178	0.13904471
N4bp3	61.9309218	0.692962288	0.304737986	2.273960979	0.022968333	0.13904471
Cep97	144.33574	-0.602464693	0.265017152	-2.27330453	0.023007835	0.139203381
Slc12a7	2212.3012	-0.410099995	0.180444213	-2.27272456	0.023042784	0.139334338
Alcam	17988.33235	-0.333055978	0.146612395	-2.271676812	0.023106038	0.13952128
Cmtm4	1252.910887	-0.465909009	0.205122055	-2.27137452	0.023124316	0.13952128
Csrp1	4219.520831	0.38058936	0.167563891	2.271308921	0.023128284	0.13952128
Klhl42	376.2957167	-0.399361113	0.175844007	-2.271110167	0.02314031	0.13952128
Lipe	843.7487513	0.305822029	0.134642913	2.271356295	0.023125418	0.13952128
Glipr1	15988.06728	0.404790014	0.178340899	2.26975425	0.023222498	0.13993626
Polr3g	298.9044335	-0.485490056	0.213940824	-2.26927263	0.023251752	0.140031971
Pcyox1l	163.3736502	-0.40912535	0.180419896	-2.267628785	0.023351842	0.14055393
Pag1	1753.054803	0.587884142	0.259357892	2.266690779	0.023409122	0.140656188
Rpap1	622.1675067	-0.409491264	0.180655504	-2.266696865	0.02340875	0.140656188
Tnrc6c	1024.359013	-0.559875451	0.246963557	-2.267036714	0.023387983	0.140656188
Sfxn5	627.1535347	0.341089938	0.150513042	2.266181946	0.023440246	0.140762438
Rmnd5a	2774.581291	-0.511263286	0.225635705	-2.26587935	0.023458771	0.140792958
Degs1	12024.82483	0.253057191	0.11174987	2.264496509	0.023543594	0.141221113
Sapcd2	39.97898506	-0.778895089	0.344013253	-2.264142684	0.02356534	0.141270641
Map3k1	1895.577933	-0.506812861	0.224022077	-2.262334439	0.023676748	0.141834299
Tmc6	804.7489744	0.253249525	0.111949458	2.262177324	0.02368645	0.141834299
Ddx3x	10060.84291	-0.599277225	0.264937894	-2.261953605	0.02370027	0.141835958
Osbpl8	30081.94789	-0.560915874	0.248024605	-2.261533177	0.023726261	0.14186596
Pnpla2	4407.749735	0.303050167	0.134007945	2.261434331	0.023732375	0.14186596
Mar-06	3425.692067	-0.573995196	0.25391064	-2.260618919	0.023782865	0.142005671
mt-Nd6	1379.697788	-0.552152746	0.244229624	-2.260793499	0.023772047	0.142005671
Stab1	20605.42444	-0.441665582	0.195408665	-2.260214928	0.023807915	0.14207424
Dok2	3840.450014	-0.391857833	0.1733983	-2.259871246	0.023829243	0.142120536
Pbx3	230.25742	-0.396045964	0.175349467	-2.258609447	0.02390769	0.142507248
Dhrs13	99.86198574	0.526757523	0.233254348	2.258296688	0.023927169	0.142542228
Sepw1	4241.500381	0.623609686	0.276194514	2.257864128	0.023954132	0.142621729
Mamdc2	1633.529139	-0.289704277	0.128372519	-2.256746852	0.024023897	0.14295584
Adcy9	443.8734362	-0.877353647	0.388863582	-2.256199059	0.024058167	0.143078471
B230118H07Rik	497.1505164	0.507768003	0.225112173	2.255622148	0.024094305	0.143212063
Slc30a6	671.0490907	0.314420497	0.139550649	2.253092333	0.024253328	0.144075497
B3gnt8	838.6880087	0.424657284	0.188703128	2.25039876	0.024423644	0.144657487
Dapk3	974.6687618	0.501487089	0.222899039	2.249839614	0.024459128	0.144657487
Dnajc3	4760.442369	0.238428734	0.105979656	2.249759466	0.024464218	0.144657487
Dusp13	79.48930919	0.796435413	0.354054761	2.249469577	0.024482636	0.144657487
Elmo1	2261.181196	-0.454457789	0.202004814	-2.249737418	0.024465619	0.144657487
Extl3	2428.265045	-0.409500654	0.181965939	-2.250424749	0.024421995	0.144657487
Igsf8	5472.691283	0.298885338	0.132852641	2.249750815	0.024464768	0.144657487
Pik3r5	8391.318708	0.299968188	0.13331501	2.250070618	0.024444463	0.144657487
St3gal1	3971.175541	0.396884649	0.176443146	2.249362808	0.024489423	0.144657487
Tspan17	1385.272317	0.484509115	0.215372424	2.249633944	0.024472192	0.144657487
Abhd17c	2083.058282	0.24934107	0.110877999	2.248787593	0.024526013	0.144791959
Hsp90ab1	40149.24432	0.243615264	0.10836493	2.248100589	0.024569777	0.144968603
Zmiz2	2944.412398	0.30670426	0.136451213	2.247721018	0.024593985	0.145029732
Erdr1	128.3543489	0.767318353	0.341473842	2.247077988	0.024635043	0.145190101
Mybl1	162.4208773	-0.711648448	0.316780971	-2.246499994	0.024672	0.145326128
Camk2d	5606.250033	-0.414988868	0.184792397	-2.245703155	0.024723028	0.145535769
Cstf2	1395.535417	-0.384527905	0.171342055	-2.244212053	0.024818761	0.145535769
Ctnnd2	501.2139638	-0.447884864	0.199526822	-2.244735114	0.024785142	0.145535769
Ctsc	19874.99458	0.219440329	0.097732873	2.245307256	0.024748415	0.145535769
Dnaaf3	293.1081962	0.462346394	0.205977922	2.244640539	0.024791218	0.145535769
Epas1	597.501688	-0.470176862	0.209417364	-2.245166558	0.024757442	0.145535769
Sec22b	2376.629621	0.23989214	0.106886073	2.24437228	0.024808458	0.145535769
Stmn1	163.0260834	-0.546141602	0.243347534	-2.244286574	0.024813969	0.145535769
Rrs1	649.9334248	0.309327898	0.137855045	2.243863462	0.024841188	0.145585763
Mapre1	5872.124609	-0.239425716	0.106714916	-2.243601215	0.024858071	0.145603231
Haus6	712.1872171	-0.359168008	0.160141628	-2.242814763	0.024908762	0.145818594
Cd52	20412.99164	0.567138633	0.252955038	2.242053126	0.024957939	0.145935571
Jag1	3855.27619	0.531518921	0.23708857	2.24185806	0.024970547	0.145935571
Kif5a	127.7481185	-0.539386724	0.24058999	-2.24193336	0.02496568	0.145935571
Serinc5	490.1384365	-0.55541895	0.247919599	-2.240318846	0.025070231	0.146436434
Sap30l	377.5282413	0.50022833	0.223326216	2.239899725	0.025097434	0.146471002
Smim3	1018.778493	0.363690719	0.162376661	2.239796764	0.02510412	0.146471002
Fads3	83.95014833	-0.519055351	0.231802915	-2.239209763	0.025142271	0.146611917
Kif22	506.4658601	-0.456407006	0.203905882	-2.23832192	0.02520007	0.146867184
Cenpq	310.5692965	-0.329294178	0.147146915	-2.237859878	0.025230194	0.146936295
Fam13a	75.53639112	0.587145089	0.262396544	2.237625082	0.025245514	0.146936295
Parn	674.3248731	-0.280563596	0.125391842	-2.237494812	0.025254018	0.146936295
Brip1	395.92241	-0.463957476	0.207432843	-2.236663532	0.025308339	0.146959763
Exog	261.6239793	-0.348818129	0.155960899	-2.236574234	0.02531418	0.146959763
Isca1	366.5340834	-0.314949215	0.140794299	-2.236945799	0.025289883	0.146959763
Mxd1	3464.051254	0.380835734	0.170249295	2.236929877	0.025290923	0.146959763
Galnt9	85.09565713	0.57759797	0.25834016	2.235804028	0.025364611	0.147170953
Zfp318	1038.865042	-0.522199343	0.233642782	-2.235033068	0.025415178	0.147382701
Ammecr1	473.1064276	-0.646415519	0.289331292	-2.234170783	0.025471838	0.14762953
Nemp1	741.1285912	-0.551423101	0.246857154	-2.233774038	0.025497945	0.147699101
Zfp157	344.7457199	-0.326990463	0.146718173	-2.22869776	0.025834021	0.149563132
Acvr2a	506.692943	-0.523933855	0.23515954	-2.227993195	0.025880969	0.149752147
Ostc	3116.244211	0.405370912	0.182085172	2.226270858	0.025996044	0.150334937
Mid1	166.1696082	-0.730030791	0.328041965	-2.225418904	0.02605313	0.150518853
Pus7	390.9364087	-0.331068465	0.148770258	-2.225367294	0.026056591	0.150518853
Tpk1	375.4205097	-0.39940931	0.179526132	-2.22479761	0.026094828	0.150656633
Ssh2	1148.895289	-0.667675673	0.300193582	-2.224150388	0.026138328	0.150824631
Ern1	2097.948196	-0.613566052	0.275912188	-2.22377292	0.026163726	0.150888053
Ddias	265.3758049	-0.43135052	0.194061412	-2.22275266	0.026232483	0.151201317
Bmpr1a	125.5212524	-0.689281387	0.310217825	-2.221927084	0.026288234	0.151439313
Dmxl1	4047.040638	-0.872149261	0.392593024	-2.221509829	0.02631645	0.151518514
Blcap	1512.53656	0.269983345	0.121550156	2.221168233	0.026339569	0.1515683
Tmed9	6598.503743	0.356719274	0.160631647	2.220728489	0.026369357	0.151656382
Gtf3c1	1758.903465	-0.460169985	0.207299079	-2.219836132	0.026429893	0.151921115
Ypel5	4564.812895	0.325056738	0.146490341	2.21896363	0.026489199	0.152178487
Gpr146	1160.352182	-0.239563738	0.107987472	-2.218440106	0.026524839	0.152299693
Psmd7	4266.889146	0.376021441	0.169517523	2.21818627	0.026542135	0.152315493
Rhoj	184.6863542	-0.403486316	0.18193539	-2.217745077	0.026572219	0.152404627
Slc45a4	1307.811098	-0.321343951	0.144933793	-2.217177542	0.026610962	0.152543296
Gltscr1	586.2343585	-0.544871151	0.245824549	-2.216504219	0.026656989	0.15272355
Osbpl11	2551.143656	-0.418939881	0.189029806	-2.216263618	0.026673453	0.152734322
Cdc25c	101.9295236	-0.537611693	0.242608421	-2.215964687	0.026693921	0.152767995
Ube2a	2590.34944	0.304546172	0.137491391	2.215019939	0.026758696	0.153055064
Ikbkg	4605.358672	0.36974452	0.166964021	2.214516149	0.026793293	0.153085738
Meis1	57.77946597	-0.667087052	0.301221849	-2.214603805	0.026787271	0.153085738
Man1c1	4509.666865	-0.311154189	0.140552914	-2.213786824	0.026843447	0.153288669
Lemd3	775.8299052	-0.442852746	0.200137947	-2.212737523	0.026915747	0.153617775
Man1a	3241.572314	-0.401158695	0.181425394	-2.211149639	0.027025476	0.15416003
Psma6	8230.451032	0.492557406	0.222845702	2.210306957	0.027083866	0.154408998
Cnot6l	3389.312053	-0.557506258	0.252268966	-2.209967664	0.027107407	0.154459123
Bloc1s2	145.0194126	0.599230131	0.271178184	2.209728388	0.027124018	0.154469736
4930430F08Rik	335.2344295	-0.331942552	0.150320433	-2.208233083	0.027228029	0.154787595
Dock8	9698.600381	-0.548110849	0.248196115	-2.208378031	0.027217932	0.154787595
Kcnab1	100.3413725	0.865660114	0.392081204	2.207859254	0.027254086	0.154787595
Lrp5	1044.090099	-0.459349584	0.208087169	-2.207486348	0.0272801	0.154787595
Setx	2423.358905	-0.634133203	0.287185894	-2.208093144	0.027237781	0.154787595
Tec	2415.298907	-0.213366086	0.096639325	-2.207859864	0.027254043	0.154787595
Tmem57	1045.314225	-0.275515115	0.124812016	-2.207440631	0.02728329	0.154787595
Cxcr3	100.4901946	-0.511613834	0.231798268	-2.207151233	0.027303495	0.154818358
Amot	100.3511055	-0.776009303	0.351684742	-2.206548114	0.027345645	0.154973454
Lrpap1	9034.767004	0.346329368	0.156993117	2.206016256	0.027382862	0.155100437
Tmem263	233.7320792	-0.396756172	0.17994623	-2.204859601	0.027463948	0.155475637
Elp3	1202.42956	0.226589313	0.102809811	2.203965851	0.027526746	0.155746952
Irak2	3733.859857	0.341909794	0.155206451	2.202935454	0.027599298	0.156073138
Trpc4ap	5497.929342	0.197915928	0.089909287	2.201284594	0.027715883	0.156647836
Cdk2ap2	1698.006737	0.450949619	0.205016453	2.199577701	0.027836871	0.15716202
Tbc1d8b	589.4635234	-0.713548918	0.324383178	-2.199709989	0.027827478	0.15716202
Aurkb	565.4931938	-0.307773889	0.139973569	-2.198800038	0.027892144	0.157389236
Csnk2b	3740.929972	0.421877923	0.1919156	2.19824716	0.027931498	0.157526427
Erp44	4081.002183	0.258505484	0.11760992	2.197990485	0.027949784	0.157544719
Gtse1	455.745201	-0.29136253	0.132605968	-2.19720525	0.028005791	0.157775496
Atp6v0e	8129.911747	0.429602349	0.195578939	2.196567539	0.028051347	0.157930993
Hadhb	311.3781313	-0.392455494	0.178715806	-2.195975298	0.028093711	0.157930993
Pycard	3878.447092	0.46143596	0.210119552	2.196063887	0.028087371	0.157930993
Zbtb20	761.7343222	-0.852410418	0.388155306	-2.196055047	0.028088004	0.157930993
Tmem160	799.6065158	0.608125821	0.276964737	2.195679594	0.028114885	0.15796523
Zpr1	1595.339717	0.3837526	0.174794787	2.195446478	0.028131586	0.157974318
Ldlrad4	111.4721846	-0.557599635	0.254036889	-2.194955376	0.028166799	0.158087291
Lacc1	5588.14279	0.32566402	0.14840891	2.194369739	0.02820884	0.158238445
Zfp639	1067.533509	0.325428729	0.148348772	2.193673219	0.02825891	0.158434459
Dfna5	682.3026199	0.362650884	0.165378418	2.192854954	0.028317831	0.158594997
Serp1	12962.46569	0.268907161	0.12262266	2.192964675	0.028309924	0.158594997
Mpv17l2	884.8133462	0.501229147	0.228629248	2.19232295	0.028356196	0.15872498
Ppard	573.6097722	0.290773641	0.132647064	2.192085005	0.028373369	0.15873627
Cdc14b	418.3255698	-0.574784361	0.262280406	-2.191487995	0.028416498	0.158892674
Tbcb	2516.688955	0.512070124	0.233693613	2.1912029	0.028437113	0.158923097
Shc4	64.76346961	-0.647128042	0.29545023	-2.190311517	0.028501652	0.159113968
Zfp52	939.3693306	0.318035717	0.145196422	2.190382601	0.028496501	0.159113968
Dennd4b	2268.444406	-0.413870545	0.189019124	-2.189569688	0.028555459	0.159244582
Mpst	571.9495405	0.44299192	0.202304912	2.189723999	0.02854426	0.159244582
Nfya	5126.89553	-0.397827368	0.181731523	-2.189093891	0.028590016	0.159352444
Nav2	1172.429474	-0.742057587	0.339095019	-2.18834706	0.028644331	0.159570257
Zfp622	1262.794394	0.3763617	0.172041177	2.187625698	0.028696878	0.159777994
Deptor	433.7845148	-0.462515119	0.211465465	-2.18718985	0.028728668	0.159869997
A830010M20Rik	147.309122	-0.509554089	0.233088682	-2.186095373	0.028808628	0.160221927
Evi5l	467.0034552	-0.295530795	0.135198329	-2.185905682	0.028822506	0.160221927
Hk3	29873.04634	0.228264638	0.104464814	2.185086339	0.028882517	0.160470343
Abcc4	866.5281662	0.474222347	0.217175888	2.183586541	0.028992643	0.160996795
Smad5	708.4343893	-0.477139086	0.218559048	-2.183112941	0.029027494	0.161104898
Ulbp1	558.4643312	-0.875273127	0.401075612	-2.18231451	0.029086329	0.161345933
Lgmn	31617.24504	-0.312988791	0.143496669	-2.181157181	0.029171793	0.161734349
Bivm	630.2193149	-0.330402295	0.151535791	-2.180358131	0.029230925	0.161976444
Ccl3	5510.902401	0.392456549	0.18011524	2.178919169	0.029337673	0.162481996
Ckap5	3370.39641	-0.559594309	0.257000934	-2.177401853	0.029450598	0.163021199
Ppp1r21	1828.460186	0.228929323	0.105176117	2.176628387	0.029508305	0.163254349
Igf2bp3	401.0598581	-0.397914249	0.182901475	-2.175566096	0.029587721	0.163607286
Tmod1	203.6547487	-0.363093706	0.166923464	-2.175210705	0.02961433	0.163668012
Eef2k	604.9754062	-0.373012174	0.171570448	-2.174105035	0.029697248	0.164022895
Polq	200.0519775	-0.627821497	0.288794706	-2.173937004	0.029709867	0.164022895
Colgalt1	9623.399359	0.184722966	0.084984006	2.173620362	0.029733658	0.164054224
Repin1	557.6739791	0.329664312	0.151678267	2.173444612	0.02974687	0.164054224
Zfp81	388.3009346	-0.479934172	0.220871706	-2.172909245	0.029787149	0.164189898
Tagln2	23689.54045	0.308894342	0.142277311	2.171072386	0.029925701	0.164866842
Dip2b	1475.537959	-0.561622755	0.25890122	-2.16925496	0.030063333	0.165451016
Gtf2i	3259.711188	-0.277996824	0.128151142	-2.169288701	0.030060773	0.165451016
Eif2b3	510.6363373	0.362137617	0.166995578	2.168546151	0.030117157	0.165573222
Tmem184b	5687.871716	0.315832037	0.145632568	2.16869099	0.030106152	0.165573222
Ube3a	3852.574101	-0.590262721	0.272254391	-2.16805584	0.030154438	0.165691202
Sms	659.0219806	-0.273273424	0.126064916	-2.167719881	0.030180006	0.165744731
BC028528	2776.395292	0.449104631	0.207315581	2.166284983	0.030289417	0.166258417
Trove2	1073.921935	-0.621311301	0.286857229	-2.1659252	0.030316903	0.166322121
Psmc2	5396.002663	0.39826737	0.18403558	2.164078111	0.030458355	0.166923262
Zfp715	1121.393545	-0.473571991	0.218812138	-2.16428575	0.030442426	0.166923262
AW554918	274.6695252	-0.415427356	0.192044289	-2.163185156	0.030526942	0.167211641
Myl12b	4050.367035	0.42464616	0.196380105	2.162368536	0.030589781	0.167468257
Bmyc	197.9868468	-0.460449786	0.213013504	-2.161599043	0.030649095	0.167617741
Hexim1	1531.591735	0.268603392	0.124253854	2.161730871	0.030638927	0.167617741
Ncf1	14614.58127	0.181694223	0.084087491	2.16077589	0.030712655	0.167877682
Adk	1173.494775	0.262085022	0.121335335	2.160005757	0.030772224	0.168030182
Eno3	131.1991771	0.540838045	0.250397865	2.15991476	0.030779269	0.168030182
Rc3h2	1758.472659	-0.519106038	0.240349888	-2.159793138	0.030788687	0.168030182
Sgpp1	2808.835382	-0.30655276	0.141952564	-2.15954366	0.030808014	0.168048089
Klhl17	467.6933329	-0.29581067	0.137015849	-2.15895221	0.030853875	0.168123117
Nufip1	890.9398571	0.378308768	0.175214974	2.15911208	0.030841473	0.168123117
Ttk	260.4808307	-0.401613688	0.186049206	-2.158642313	0.030877927	0.168166684
Uba6	1964.463514	-0.633046195	0.293291501	-2.158419843	0.030895204	0.168173324
C1galt1c1	1360.822191	0.242454541	0.112383754	2.157380693	0.030976014	0.168525609
Prkci	944.2346996	-0.491922189	0.228090235	-2.156699912	0.031029054	0.168726522
Asns	2162.376631	-0.306758978	0.142302411	-2.155683636	0.031108377	0.168982381
Ssr4	3096.863406	0.476924056	0.221240124	2.15568518	0.031108256	0.168982381
Cryz	311.3894528	-0.35089376	0.162840167	-2.154835422	0.031174715	0.169254947
Sbf2	3105.880514	-0.566307465	0.263006747	-2.153205084	0.031302564	0.169861013
Paip2b	463.5312625	-0.344689072	0.16018318	-2.151843111	0.031409713	0.170354182
Dus4l	83.92745725	0.588877725	0.273815511	2.150636842	0.031504875	0.170642882
Haus3	736.6098123	-0.262899905	0.122247817	-2.150548878	0.031511824	0.170642882
Letm1	1762.482135	0.233006114	0.10834517	2.1505907	0.03150852	0.170642882
Glmp	8039.043675	0.344551106	0.160233672	2.150303994	0.031531177	0.170659438
Depdc7	207.4296165	0.43339091	0.201644101	2.149286333	0.031611709	0.171006937
Smc1a	3380.145312	-0.224345678	0.104440305	-2.148075665	0.031707745	0.171437901
Cacybp	2793.409252	0.271592816	0.126482456	2.147276588	0.031771269	0.17151572
Rnf213	37847.07051	0.810638405	0.377464761	2.147586978	0.031746581	0.17151572
Ttc39b	1680.023171	-0.626008043	0.29153267	-2.147299799	0.031769422	0.17151572
Epb41	3112.94523	-0.468315193	0.218296088	-2.145321051	0.031927187	0.17217993
Mtfr2	458.2113774	0.288579279	0.134512247	2.145375506	0.031922836	0.17217993
Eno1	7591.610545	0.470859073	0.219731393	2.142884847	0.032122346	0.173054182
Fermt3	12960.7058	0.269276051	0.125651699	2.143035496	0.032110248	0.173054182
Psmb9	3321.276328	0.471461594	0.220092067	2.142110797	0.032184567	0.173300243
Brwd3	590.5429688	-0.793107192	0.37032139	-2.14167265	0.032219833	0.173305076
Chd3	2976.681383	-0.420522214	0.196360792	-2.141579339	0.032227348	0.173305076
Edem3	2673.190671	-0.684356718	0.319571399	-2.141482996	0.032235108	0.173305076
Zdhhc8	645.913664	-0.303137617	0.141584473	-2.14103716	0.032271042	0.173409245
Smap1	2195.894618	0.223430781	0.104371471	2.140726565	0.032296095	0.173454873
Dync2h1	272.5757869	-0.783870925	0.366223633	-2.140416004	0.032321162	0.173497227
Tmem62	934.8542406	0.294551718	0.137626938	2.140218494	0.032337113	0.173497227
Dnajc15	1352.888036	0.549534909	0.256856282	2.139464543	0.032398065	0.173735243
Wdr44	702.9936616	-0.487478041	0.228003617	-2.138027664	0.032514498	0.174270388
Sfpq	3521.246503	-0.254731683	0.119255968	-2.136007846	0.032678774	0.174971781
Zfp697	151.4727746	-0.397234714	0.185955849	-2.136177573	0.032664943	0.174971781
Cap1	29808.4337	-0.201017725	0.094139683	-2.135313394	0.03273542	0.175185513
Fam117b	1382.385714	-0.367820749	0.172471831	-2.132642448	0.032954068	0.176118121
Melk	425.0935124	-0.334887545	0.157049913	-2.132363767	0.032976954	0.176118121
Rap2b	6805.314681	-0.225490273	0.105745884	-2.132378715	0.032975726	0.176118121
Tifa	3344.868456	0.255292502	0.119703156	2.132713214	0.032948259	0.176118121
C5ar2	328.6229251	-0.491992964	0.23078074	-2.131863189	0.033018095	0.176235854
Prkrir	948.6332099	-0.245824848	0.115319436	-2.13168618	0.033032654	0.176235854
D17Wsu92e	9721.717571	0.224931625	0.105629963	2.12943012	0.033218691	0.177138161
Tmem260	1158.542214	-0.398376944	0.187100888	-2.12920926	0.033236951	0.177145338
Uck2	168.7637407	-0.451789461	0.212260929	-2.128462658	0.033298743	0.177384402
Nle1	213.7736015	0.381711002	0.179359241	2.128192556	0.033321122	0.177413375
Mettl20	131.3889412	0.466942616	0.21945849	2.127703583	0.033361668	0.177538997
Gm4070	324.9568602	0.866071528	0.407337507	2.126176728	0.033488547	0.178123694
Mdm1	327.4587509	-0.354328438	0.166673825	-2.125879324	0.033513309	0.178164916
Mical2	1011.990829	-0.623953748	0.293608559	-2.125121115	0.033576508	0.178410335
Natd1	834.9942094	-0.313231176	0.147513461	-2.123407411	0.033719727	0.179080476
Fam129a	2985.280417	-0.472264916	0.22244097	-2.123102215	0.033745287	0.179125391
Dennd2d	248.4538575	-0.34452133	0.162361689	-2.121937331	0.033843001	0.179331054
Mpp6	2525.655486	0.323095991	0.152272761	2.121823946	0.033852525	0.179331054
Qtrt1	126.6834235	0.48974615	0.2307923	2.122021189	0.033835959	0.179331054
Slc39a6	2577.613433	-0.28366201	0.133687529	-2.121828512	0.033852141	0.179331054
Purb	3436.42033	-0.350081856	0.165009146	-2.12159061	0.033872132	0.179344204
Cdkn3	133.4701926	-0.588275535	0.277329852	-2.121212448	0.033903928	0.179421849
DHRSX	872.2753474	0.533149554	0.251607985	2.118969131	0.034093076	0.180331709
Zfp704	812.3572283	-0.482239051	0.227614146	-2.118669069	0.034118444	0.180374793
Mrto4	458.8064075	0.483470322	0.228251939	2.118143329	0.034162931	0.180427825
Ppp3cb	2306.435228	-0.321053374	0.151559883	-2.118326878	0.034147394	0.180427825
Akap10	2109.263548	-0.447318427	0.211294513	-2.117037596	0.034256657	0.180831638
Abhd16a	1840.562579	0.29683944	0.140250311	2.116497561	0.034302512	0.180982475
Gvin1	187.1997918	0.762211819	0.360170791	2.116251064	0.03432346	0.181001812
Zc3h4	1470.594933	-0.494723209	0.233896376	-2.115138406	0.034418153	0.18140982
Ncoa3	4814.140897	-0.542137548	0.256350068	-2.114832864	0.034444195	0.181455761
Usmg5	74.99612712	0.607671091	0.287409309	2.114305529	0.03448918	0.181601401
Cd300ld	11300.49749	0.185959409	0.087961642	2.114096604	0.034507017	0.181604015
Tmeff1	126.4815018	0.537270741	0.254181072	2.113732298	0.034538138	0.181676505
Dad1	2049.809604	0.428008523	0.202550212	2.113098371	0.034592349	0.181779063
Pstpip1	6460.292515	0.399137153	0.188869679	2.113293965	0.034575615	0.181779063
Myo1d	69.20467813	-0.604913819	0.286322479	-2.112701107	0.034626359	0.181866526
Macf1	11446.83661	-0.807853313	0.382587892	-2.111549609	0.034725099	0.182293713
Gltscr1l	814.3662939	-0.639889755	0.303181993	-2.110579687	0.034808455	0.182639755
Ccni	3304.209526	-0.205970757	0.097615742	-2.110015781	0.034856997	0.182751994
Lamtor4	2053.685623	0.588802646	0.279063198	2.109925818	0.034864746	0.182751994
Akr1c12	272.5880574	0.497452899	0.235858334	2.109117325	0.034934456	0.182877745
[truncated: 8,474 more rows]
