# Supplementary material for: Endogenous itaconate is not required for particulate matter-induced NRF2 expression or inflammatory response
Source: eLife. 2020 Apr 7;9:e54877. doi: 10.7554/eLife.54877 (PMC7185992; doi:10.7554/eLife.54877)
Supplement: Figure 6—source data 1. [file elife-54877-fig6-data1.txt]

	GM-190	GM-191	GM-192	GM-193	GM-194	GM-195	GM-196	GM-197	GM-198	GM-199	GM-200	GM-201	GM-202	GM-203	GM-204	GM-205	GM-206	GM-207	GM-208	GM-209	GM-210	GM-211	GM-212	GM-213	GM-214	GM-215	GM-216	GM-217	GM-218	GM-219	GM-220	GM-221
0610007P14Rik	893	862	741	688	858	873	699	690	608	683	606	696	520	521	568	575	810	794	672	738	789	826	790	722	803	804	707	726	432	444	523	508
0610009B22Rik	727	760	863	829	680	786	789	926	602	617	691	691	427	518	577	588	667	632	763	791	717	738	825	819	616	675	621	693	440	440	501	544
0610009L18Rik	46	39	38	51	40	38	35	50	20	17	37	35	41	62	30	30	33	51	48	32	47	46	34	46	25	21	27	29	18	24	16	19
0610009O20Rik	1000	1074	755	739	948	976	880	867	732	700	640	563	514	550	545	562	1075	950	760	809	994	994	760	821	774	814	638	610	457	463	533	562
0610010F05Rik	1532	1672	1079	1200	1374	1156	1018	794	926	957	881	930	831	597	913	926	1474	1571	1166	1165	1209	1254	1112	1028	1020	1063	1050	1070	827	808	872	914
0610010K14Rik	14	11	18	13	14	10	7	13	19	12	10	21	5	10	11	7	14	17	11	17	17	13	9	7	6	15	12	14	6	9	20	6
0610012G03Rik	1248	1514	1394	1443	1577	1844	1319	1701	1290	1285	1156	1036	1104	1924	1129	1267	1282	1222	1179	1205	1616	1588	1211	1204	919	1073	774	790	886	841	1016	1000
0610030E20Rik	1397	1367	1284	1200	1137	927	1120	823	1567	1408	1269	1401	1081	779	1093	1131	1516	1459	1444	1542	1215	1251	1269	1217	1741	1737	1528	1548	1241	1279	1278	1250
0610037L13Rik	742	818	619	652	738	837	690	762	683	598	699	711	523	680	547	496	711	705	561	630	704	713	690	633	800	823	659	696	498	548	603	644
0610040J01Rik	25	33	17	19	32	34	17	14	6	4	2	3	2	4	6	4	22	22	12	15	18	14	6	8	5	5	2	4	0	0	2	0
1110002E22Rik	0	0	0	0	0	0	1	0	0	0	0	0	0	0	0	1	0	0	0	0	0	0	3	0	0	0	0	0	0	0	0	0
1110004E09Rik	248	319	269	267	290	282	265	364	213	181	227	219	90	131	184	219	287	288	250	238	296	359	322	353	204	224	200	150	69	52	162	178
1110004F10Rik	2665	2835	2484	2475	2674	2685	2483	2473	1957	2041	2458	2388	2032	2301	2342	2588	2756	2755	2258	2231	2597	2661	2484	2544	2039	2166	2321	2342	1852	1802	2292	2390
1110008F13Rik	4068	4635	5107	4708	4867	5738	5377	7142	6385	7607	5648	6497	6462	9491	5599	5324	3755	3878	3929	4174	4933	4596	5361	5011	5662	6384	5229	5409	7291	7168	6268	6329
1110008L16Rik	348	378	440	387	385	322	390	384	241	272	354	364	227	234	387	302	335	322	338	361	321	307	361	351	377	354	362	331	203	185	281	320
1110008P14Rik	1169	1289	1497	1500	1287	1466	1567	1858	1628	1529	2265	2069	879	1314	1235	1376	1348	1311	1351	1297	1485	1581	1612	1691	1317	1611	1968	2251	636	618	1060	990
1110012L19Rik	360	428	475	417	364	526	500	712	451	494	430	470	286	422	377	352	366	348	388	483	463	398	533	472	527	575	458	503	346	323	305	336
1110017D15Rik	4	3	7	2	6	7	7	11	1	0	6	6	9	7	7	7	2	2	7	9	2	1	2	4	2	2	2	3	4	3	12	15
1110025L11Rik	0	0	0	0	0	0	0	0	0	0	0	0	0	0	0	0	0	0	0	0	0	0	0	0	0	0	0	0	0	0	0	0
1110032A03Rik	422	472	529	522	354	434	454	526	337	371	360	380	294	382	394	356	400	395	493	498	446	344	416	422	414	444	364	434	298	315	346	306
1110032F04Rik	0	0	0	0	0	0	0	0	0	0	2	1	4	6	0	0	0	0	0	0	0	1	0	0	0	0	1	0	2	1	0	0
1110034G24Rik	265	276	243	209	266	349	268	321	173	213	156	173	149	172	158	182	253	221	278	285	306	262	283	242	210	230	212	223	123	138	195	197
1110037F02Rik	3158	3316	2735	2776	2771	2406	2499	1782	2799	2697	2738	2921	2180	1413	2353	2369	3226	3156	3009	3084	2722	2695	2619	2365	3013	2883	2865	2908	2163	2082	2356	2141
1110038F14Rik	438	489	497	514	473	524	461	606	440	462	400	428	781	1094	411	449	482	407	394	410	499	531	465	504	436	460	410	439	922	874	447	455
1110051M20Rik	271	285	368	319	314	314	293	322	184	176	204	218	119	131	180	192	269	263	347	424	297	286	335	330	307	257	244	259	90	94	181	161
1110057P08Rik	0	0	0	0	0	0	0	0	0	0	0	0	0	0	0	0	0	0	0	0	0	0	0	0	0	0	0	0	0	0	0	0
1110059E24Rik	711	764	632	697	778	807	810	986	862	991	810	806	754	910	585	644	658	675	559	622	797	789	747	796	835	902	765	720	832	785	691	641
1110059G10Rik	772	795	875	859	806	789	705	818	626	652	571	648	587	867	621	640	776	775	783	851	805	735	734	799	703	687	653	641	600	624	552	586
1110065P20Rik	210	239	257	316	247	282	315	354	248	228	375	291	143	213	219	235	234	234	257	238	260	266	299	299	249	263	246	257	124	112	183	183
1190002N15Rik	1811	1948	962	1006	1193	1092	684	495	615	704	608	635	1257	870	910	821	1754	1758	1147	1288	1071	1136	786	755	905	946	1203	1155	987	993	835	899
1190003K10Rik	0	0	0	0	0	0	0	0	0	0	0	1	1	0	0	1	0	0	0	0	0	0	0	1	3	0	0	1	0	0	0	0
1190005I06Rik	10	9	10	7	10	12	15	25	5	8	10	7	5	16	5	9	7	7	8	19	10	7	8	5	2	5	6	12	4	3	5	4
1190007I07Rik	161	161	159	187	144	165	166	212	94	87	129	98	63	115	81	104	155	140	157	144	128	153	170	161	111	127	112	121	51	53	82	88
1300017J02Rik	3	4	3	1	1	2	2	1	1	0	1	0	0	2	1	3	1	2	4	3	0	2	3	2	1	4	2	1	0	1	2	1
1500009C09Rik	0	0	0	0	0	0	0	0	0	0	0	0	0	0	0	0	0	0	0	0	0	0	0	0	0	0	0	0	0	0	0	0
1500009L16Rik	0	0	0	0	0	0	0	0	0	0	0	0	0	0	0	0	0	0	0	0	0	0	0	0	0	0	0	0	0	0	0	0
1500011B03Rik	369	371	420	405	356	400	403	368	457	410	400	356	369	495	393	415	368	328	309	371	369	311	325	309	446	542	396	435	339	346	396	403
1500011K16Rik	769	769	904	917	798	923	908	1252	556	545	832	738	433	794	657	762	845	807	781	779	830	891	924	1098	581	719	718	726	340	351	594	741
1500015O10Rik	0	0	0	2	0	0	0	0	0	0	0	0	0	0	0	0	0	0	0	0	0	0	1	0	0	0	0	1	2	0	0	0
1520401A03Rik	2	4	0	1	2	1	7	2	0	0	1	5	2	1	0	0	4	3	0	2	2	1	0	0	0	0	0	5	2	3	0	3
1600002H07Rik	258	285	176	168	260	252	266	240	154	135	165	162	152	164	124	137	236	251	186	203	274	259	238	229	163	161	148	167	120	142	120	139
1600002K03Rik	293	327	227	233	276	363	227	361	192	175	183	203	203	360	200	192	285	263	211	228	342	310	264	264	204	232	190	186	197	172	192	226
1600012H06Rik	2060	2257	2423	2369	2046	2065	2040	2037	2158	2112	2110	2038	1657	1643	1812	1786	2238	2203	2389	2360	2142	2078	2263	2307	2077	2265	2158	2289	1677	1716	1870	1957
1600014C10Rik	525	542	544	524	530	540	467	469	4196	4439	932	1053	4107	4247	1044	995	477	463	408	454	489	539	427	403	3815	3735	882	911	5101	5124	1163	1121
1600014C23Rik	0	4	0	1	2	1	0	1	0	1	0	0	3	0	1	1	1	2	1	0	3	2	2	0	2	3	0	0	3	4	1	2
1600015I10Rik	0	2	0	0	0	1	0	0	0	0	0	0	2	0	0	0	0	0	0	0	0	0	0	0	0	0	0	0	0	0	0	0
1700001C02Rik	0	0	0	0	0	0	0	0	0	0	0	0	0	0	0	0	0	0	0	0	0	0	0	0	0	0	0	0	0	0	0	0
1700001C19Rik	1	2	1	1	0	3	0	2	0	1	2	0	1	1	0	1	2	0	0	0	1	0	2	0	0	2	1	1	2	0	1	0
1700001F09Rik	0	0	0	0	0	0	0	0	0	0	0	0	0	0	0	0	0	0	0	0	0	0	0	0	0	0	0	0	0	0	0	0
1700001J03Rik	3	1	4	8	6	6	12	7	9	5	5	8	4	7	7	3	4	3	3	5	2	5	7	6	7	6	3	7	4	4	8	5
1700001K19Rik	0	0	0	0	1	0	0	0	0	0	0	0	0	0	0	0	0	0	0	0	0	0	0	0	0	0	0	0	0	0	0	0
1700001L19Rik	0	0	0	1	1	0	0	1	0	0	0	1	0	0	1	1	1	1	0	0	1	0	0	0	0	0	0	1	4	0	0	1
1700001O22Rik	0	1	0	0	1	0	0	0	1	0	0	0	1	1	0	0	0	0	0	1	0	0	1	0	0	2	0	0	0	0	0	0
1700001P01Rik	1	0	0	1	1	0	2	2	0	0	0	0	22	22	25	18	2	1	1	1	0	1	1	2	0	1	0	1	21	23	33	26
1700003E16Rik	8	7	15	2	7	7	4	3	4	4	8	3	2	3	3	3	8	14	8	10	6	15	12	8	8	10	3	4	0	0	3	4
1700003F12Rik	9	27	11	25	18	21	7	13	13	5	18	4	9	15	6	9	18	13	8	11	23	14	9	12	1	5	4	6	3	5	3	4
1700003H04Rik	0	0	0	0	0	0	0	0	0	0	0	0	0	0	0	0	0	0	0	0	0	0	0	0	0	0	0	0	0	0	0	0
1700006A11Rik	0	0	0	0	0	0	0	0	0	0	0	0	0	0	0	0	0	0	0	0	0	0	0	0	0	0	0	0	0	0	0	0
1700006E09Rik	0	0	0	0	1	0	0	0	0	0	0	0	0	0	0	0	0	0	0	0	0	0	0	0	0	0	0	0	0	0	0	0
1700007B14Rik	0	0	0	0	0	0	0	0	0	0	0	0	0	0	0	0	0	0	0	0	0	0	1	0	0	0	0	0	0	0	0	0
1700007G11Rik	0	0	0	0	0	0	0	0	0	0	0	0	0	0	0	0	0	0	0	0	0	0	0	0	0	0	1	0	0	0	0	0
1700007K09Rik	0	0	0	2	0	0	0	0	0	1	0	0	1	0	1	3	1	2	0	0	0	1	1	0	0	1	0	0	2	1	3	3
1700007K13Rik	1	5	0	4	4	2	1	2	2	1	0	1	5	3	1	1	3	3	2	0	2	2	0	1	2	2	2	0	1	3	0	1
1700008O03Rik	7	6	2	7	2	2	3	2	2	2	2	3	4	6	6	1	0	6	4	5	1	5	3	2	4	1	7	7	2	5	2	3
1700008P02Rik	0	0	0	0	0	0	0	0	0	0	0	0	0	0	0	0	0	0	0	0	0	0	0	0	0	0	0	0	0	0	0	0
1700009N14Rik	0	0	0	0	0	0	0	0	0	0	0	0	0	0	0	0	0	0	0	0	0	0	0	0	1	0	0	0	0	0	0	0
1700010B08Rik	0	0	0	0	0	0	0	0	0	0	0	0	0	0	0	0	0	0	0	0	1	0	0	0	0	0	0	0	0	2	0	1
1700010I14Rik	151	155	143	175	119	149	143	143	86	91	121	108	72	95	95	102	123	123	116	133	138	98	130	116	106	105	103	108	69	66	74	81
1700011E24Rik	1	1	2	1	2	5	4	0	0	0	0	1	6	10	2	5	1	4	3	0	3	3	1	3	1	1	1	0	2	3	5	2
1700011H14Rik	0	0	0	0	0	0	0	0	0	0	0	0	0	0	0	0	0	0	0	0	0	0	0	0	0	0	0	0	0	0	0	0
1700011I03Rik	0	0	0	0	0	0	0	0	0	0	0	0	0	0	0	0	0	0	0	0	0	0	0	0	0	0	0	0	0	0	0	0
1700011L22Rik	0	0	0	0	0	0	0	0	1	1	3	1	0	0	2	0	0	2	0	0	0	0	0	0	0	0	0	0	1	0	0	0
1700011M02Rik	0	0	0	0	0	0	0	0	0	0	0	0	0	0	0	0	0	0	0	0	0	0	0	0	0	0	0	0	0	0	0	0
1700012A03Rik	0	0	0	0	0	0	0	0	0	0	0	0	0	0	0	0	0	0	0	0	0	0	0	0	0	0	0	0	0	0	0	0
1700012B07Rik	0	0	0	0	0	0	0	0	0	0	0	0	1	0	0	0	0	0	1	0	0	1	0	0	0	0	0	0	0	0	0	0
1700012B09Rik	0	0	0	0	1	2	0	1	10	12	4	6	5	6	5	1	0	0	0	0	1	0	2	1	9	9	1	0	8	8	4	2
1700012L04Rik	0	4	0	0	0	2	1	0	0	0	1	0	0	0	0	0	0	1	0	0	0	0	0	0	0	0	0	0	0	0	0	0
1700012P22Rik	0	0	0	0	0	0	0	0	0	0	0	0	0	0	0	0	0	0	0	0	0	0	0	0	0	0	0	0	0	0	0	0
1700013D24Rik	0	0	0	0	0	0	0	0	0	1	0	0	0	1	0	0	0	0	0	1	0	0	0	1	0	0	0	0	1	0	1	0
1700013F07Rik	0	0	0	0	1	0	0	0	0	0	0	0	0	0	0	0	0	0	0	0	0	0	0	0	0	0	0	0	0	0	1	0
1700013G24Rik	0	0	0	0	0	0	0	0	0	0	0	0	0	0	0	0	0	0	0	0	0	0	0	0	0	0	0	0	0	0	0	0
1700013H16Rik	0	0	0	0	0	2	0	0	0	0	0	0	0	0	0	0	0	0	0	1	0	0	0	0	0	0	0	1	0	0	0	0
1700014D04Rik	1	1	1	1	1	0	1	0	0	0	0	0	1	0	0	1	0	0	0	1	0	2	3	0	0	0	0	1	0	0	3	1
1700015E13Rik	0	0	0	0	0	0	0	0	0	0	0	0	0	0	0	0	0	0	0	0	0	0	0	0	0	0	0	0	0	0	0	0
1700015F17Rik	1	0	1	1	0	2	1	1	0	0	0	1	0	0	0	0	0	0	0	0	0	0	1	2	0	0	0	0	0	0	1	0
1700015G11Rik	0	0	0	0	0	0	0	0	0	0	0	0	0	0	0	0	0	0	0	0	0	0	0	0	0	0	0	0	0	0	0	0
1700016C15Rik	0	0	1	0	0	0	0	0	0	0	0	0	0	0	0	1	0	0	0	0	0	0	0	0	0	0	0	0	0	0	0	0
1700016D06Rik	0	0	0	1	0	0	0	0	0	0	0	0	0	0	0	0	0	0	0	0	0	0	0	0	0	0	0	0	1	0	0	0
1700016H13Rik	0	1	1	0	1	0	0	0	0	0	0	0	0	0	0	1	0	0	0	0	0	0	0	0	0	0	0	0	0	0	1	1
1700016K19Rik	0	0	0	0	0	0	0	0	0	0	0	0	0	0	0	0	0	0	0	0	0	0	0	0	0	0	0	0	0	0	0	0
1700017B05Rik	2100	2224	1803	1985	2147	1916	2554	2202	2996	2571	2395	2235	1293	1172	1757	1907	1897	1846	1681	1584	1659	2001	2286	2139	2365	2435	1875	1773	1100	1119	1610	1538
1700017D01Rik	1	0	0	0	0	0	0	0	2	5	0	0	2	4	0	1	0	0	0	0	0	0	0	0	4	3	1	1	4	2	2	0
1700017N19Rik	0	0	0	0	0	0	0	0	0	0	0	0	0	0	0	0	0	0	0	0	0	0	0	0	0	0	0	0	0	0	0	0
1700018B08Rik	0	0	0	0	0	0	0	0	0	0	0	0	2	0	2	1	0	0	0	0	0	0	0	0	0	0	0	0	0	0	1	1
1700018C11Rik	0	0	0	0	0	0	0	0	0	0	0	0	0	0	0	0	0	0	0	0	0	0	0	0	0	0	0	0	0	0	0	0
1700018F24Rik	0	0	0	0	0	0	0	0	0	0	0	0	0	0	0	0	0	0	0	0	0	0	0	0	0	0	0	0	0	0	0	0
1700019A02Rik	2	0	0	1	0	0	0	0	0	0	0	0	0	1	1	1	1	0	0	0	0	0	0	0	0	2	0	0	0	0	0	0
1700019B03Rik	0	0	0	0	0	0	0	0	0	0	0	0	0	0	0	0	0	0	0	0	0	0	0	0	0	0	0	0	0	0	0	0
1700019D03Rik	0	0	1	0	0	0	0	0	0	0	0	0	0	3	0	0	0	0	0	0	0	1	0	0	0	0	0	0	0	0	0	0
1700019N19Rik	0	0	0	0	0	0	0	0	0	0	0	0	0	0	0	0	0	0	0	0	0	0	0	0	0	0	0	0	0	0	0	0
1700019O17Rik	0	0	0	0	0	0	0	0	0	0	0	0	0	0	0	0	0	1	0	0	0	0	0	0	0	0	0	0	0	0	0	2
1700020A23Rik	0	0	0	0	0	0	0	0	0	0	0	0	0	0	0	0	0	0	0	0	0	0	0	0	0	0	0	0	0	0	0	0
1700020D05Rik	17	11	15	3	11	2	13	13	15	6	9	6	12	4	13	9	16	15	10	7	10	9	9	6	12	5	11	14	8	5	9	9
1700020L24Rik	2	2	5	5	5	7	12	7	24	17	21	9	3	9	1	1	2	2	5	8	1	1	8	1	19	11	13	5	3	6	1	1
1700020N01Rik	2	0	0	1	3	0	2	0	1	1	0	0	3	7	1	1	1	1	0	0	1	0	1	1	2	0	2	0	4	2	1	3
1700020N15Rik	0	0	0	0	0	0	0	0	0	0	0	0	0	0	0	0	0	0	0	0	0	0	0	0	0	0	0	0	0	0	0	0
1700021F05Rik	422	443	489	482	515	544	476	614	481	466	451	445	302	506	344	424	413	443	409	401	449	470	480	522	441	519	384	390	221	288	329	358
1700021F07Rik	0	0	0	0	0	0	0	0	0	0	0	0	0	0	0	0	0	0	0	0	0	0	0	0	0	0	0	0	0	0	0	0
1700022I11Rik	9	7	8	7	5	2	9	2	3	3	5	8	0	3	1	3	5	3	7	5	5	5	8	6	2	1	4	3	1	2	2	1
1700023F06Rik	0	0	0	0	0	0	0	0	0	0	0	0	0	0	0	0	0	1	0	0	0	0	0	1	0	0	0	0	0	0	0	0
1700024B05Rik	0	0	0	0	0	0	0	0	0	0	0	0	0	0	0	0	0	0	0	0	0	0	0	0	0	0	0	0	0	0	0	0
1700024G13Rik	0	0	0	0	0	0	1	0	0	0	0	0	0	0	0	0	0	0	0	0	0	0	0	0	0	0	0	0	0	0	0	0
1700024P04Rik	0	0	0	0	0	0	0	0	0	0	0	0	0	0	0	0	0	1	0	0	0	0	0	0	0	0	0	0	0	0	0	0
1700024P16Rik	0	0	0	0	0	0	0	0	0	0	0	0	0	0	0	0	0	0	0	0	0	0	0	0	0	0	0	0	1	0	0	0
1700025B11Rik	0	0	0	0	0	0	0	0	0	0	0	0	0	0	0	0	0	0	0	0	0	0	0	0	0	0	0	0	0	0	0	0
1700025C18Rik	0	0	0	0	0	0	0	0	0	0	0	0	0	0	0	0	0	0	0	0	0	0	0	0	0	0	0	0	0	0	0	0
1700025F22Rik	0	0	0	0	0	0	0	0	0	0	0	0	0	0	0	0	0	0	0	0	0	0	0	0	2	3	0	0	0	1	0	0
1700025G04Rik	971	1041	491	469	792	798	398	382	222	208	215	254	283	337	257	238	913	894	526	590	730	656	417	370	207	182	236	230	188	177	243	213
1700027J19Rik	0	0	1	0	0	0	0	0	0	0	0	0	0	0	0	0	0	0	0	0	0	0	0	0	0	0	0	0	0	0	0	0
1700028J19Rik	13	12	11	9	14	11	21	28	14	7	18	12	10	12	13	7	11	10	6	10	13	15	16	11	14	13	12	20	17	12	11	7
1700028K03Rik	0	1	0	0	1	0	0	0	0	0	0	0	0	0	0	0	0	0	0	0	0	0	0	0	0	0	0	0	0	0	0	0
1700028P14Rik	1	0	0	0	0	0	0	0	1	0	0	0	0	0	0	0	0	0	0	0	0	0	0	0	0	0	0	0	0	0	0	0
1700029F12Rik	0	0	0	0	0	0	0	0	0	0	0	0	0	0	0	0	0	0	0	0	0	0	0	0	0	0	0	0	0	0	0	0
1700029H14Rik	0	0	1	0	0	0	1	0	0	1	0	1	1	0	0	0	0	0	0	0	0	0	0	0	0	0	0	0	0	0	0	1
1700029I15Rik	21	22	21	17	13	18	21	18	16	9	19	17	21	30	19	22	12	13	15	27	19	12	19	20	20	13	23	22	19	22	12	14
1700029J07Rik	13	14	8	8	9	2	4	9	13	6	6	5	9	7	10	18	16	14	16	15	10	7	12	15	16	16	11	6	6	18	20	10
1700029P11Rik	0	0	0	0	0	0	0	0	0	0	0	0	0	0	0	0	0	0	0	0	0	0	0	0	0	0	0	0	0	0	0	0
1700030J22Rik	40	38	52	32	31	36	30	33	63	54	26	26	37	42	31	25	50	37	46	62	37	44	42	32	36	59	57	29	66	43	18	20
1700030K09Rik	252	302	238	198	211	266	243	207	202	218	209	212	138	172	175	178	268	251	214	225	237	241	243	207	244	254	184	199	139	129	144	117
1700031F05Rik	0	0	0	0	0	0	0	0	0	0	0	0	0	0	0	0	0	0	0	0	0	0	0	0	0	0	0	0	0	0	0	0
1700031M16Rik	0	0	0	0	0	0	0	0	0	0	0	0	0	0	0	0	0	0	0	0	0	0	0	0	0	0	0	0	0	0	0	0
1700034E13Rik	0	0	0	0	0	0	0	0	0	0	0	0	0	0	0	0	0	1	0	0	0	0	0	0	0	0	0	0	0	0	0	0
1700034I23Rik	0	0	0	0	0	0	0	0	0	0	0	0	0	0	0	0	0	0	0	0	0	0	0	0	0	0	0	0	0	1	0	0
1700034J05Rik	0	0	0	0	0	0	0	0	0	1	0	0	0	0	0	0	0	0	0	0	0	0	0	0	0	0	0	0	0	0	0	0
1700034O15Rik	0	0	0	0	0	0	0	0	0	0	0	0	0	0	0	0	0	0	0	0	0	0	0	0	0	0	0	0	0	0	0	0
1700037C18Rik	49	81	61	50	63	81	51	75	55	62	40	64	52	102	47	43	63	65	39	50	65	60	46	60	52	78	60	59	70	87	45	52
1700037H04Rik	1305	1401	1235	1114	1227	1570	1135	1356	1014	1142	983	1077	1030	1269	1353	1260	1248	1269	1193	1304	1442	1245	1039	1105	1183	1245	1016	1146	794	829	1560	1384
1700040F15Rik	0	0	0	0	0	0	0	0	0	0	0	0	0	0	0	0	0	0	0	0	0	0	0	0	0	0	0	0	0	0	0	0
1700040L02Rik	0	1	0	0	0	5	0	0	1	3	0	1	0	0	0	0	0	0	0	0	0	1	0	0	1	0	0	2	0	0	1	0
1700042G07Rik	0	0	0	0	0	0	0	0	0	0	0	0	0	0	0	0	0	0	0	0	0	0	0	0	0	0	0	0	0	0	0	0
1700047I17Rik2	0	0	0	0	0	0	0	0	0	0	0	0	0	0	0	0	0	0	0	0	0	0	0	0	0	0	0	0	0	0	0	0
1700048O20Rik	0	1	0	0	1	0	0	0	0	0	0	0	0	0	0	0	0	1	0	0	1	2	0	0	0	0	0	0	0	0	0	0
1700049E17Rik1	0	0	0	0	0	0	0	0	0	0	0	0	0	0	0	0	0	0	0	0	0	0	0	0	0	0	0	0	0	0	0	0
1700049E17Rik2	0	0	0	0	0	0	0	0	0	0	0	0	0	0	0	0	0	0	0	0	0	0	0	0	0	0	0	0	0	0	0	0
1700056E22Rik	9	9	5	2	7	6	5	3	11	7	6	5	10	14	2	9	9	7	8	3	7	5	3	3	4	2	1	6	6	9	2	5
1700057G04Rik	0	0	0	0	0	0	0	0	0	0	0	0	2	2	0	0	0	0	0	0	0	0	0	0	0	0	0	0	1	4	0	0
1700061G19Rik	10	17	5	5	23	20	10	13	4	4	6	6	11	8	7	5	10	4	8	12	14	14	7	9	5	6	11	7	5	4	6	7
1700064H15Rik	0	0	0	0	1	0	0	0	0	0	0	0	2	1	0	0	0	0	1	0	1	0	0	0	0	2	0	1	1	1	2	0
1700066B19Rik	4	5	7	6	2	4	8	8	5	8	3	7	7	6	11	6	3	9	3	9	13	3	7	4	7	4	10	6	2	3	4	14
1700066M21Rik	532	551	447	472	495	423	386	345	476	498	358	367	235	237	361	363	598	573	431	493	473	472	416	422	496	509	383	377	262	272	334	332
1700067K01Rik	3	4	6	2	2	0	7	0	0	1	3	3	6	1	4	5	1	0	1	4	7	2	4	2	1	2	3	6	0	3	4	4
1700067P10Rik	0	0	0	0	0	0	0	0	0	0	0	0	0	0	0	0	0	0	0	0	0	0	0	0	0	0	0	0	0	0	0	0
1700069L16Rik	0	0	0	0	0	0	0	0	0	0	0	0	0	0	0	0	0	0	0	0	0	0	0	0	0	0	0	0	0	0	0	0
1700074P13Rik	0	0	0	0	0	0	0	0	0	0	0	0	0	0	0	0	0	0	0	0	0	0	0	0	0	0	0	0	0	0	0	0
1700080E11Rik	0	0	0	0	0	0	0	0	0	0	0	0	0	0	0	0	0	0	0	0	0	0	0	0	0	0	0	0	0	0	0	0
1700080O16Rik	0	0	0	0	0	0	0	0	0	0	0	0	0	0	0	0	0	0	0	0	0	0	0	0	0	0	0	0	0	0	0	0
1700084M14Rik	0	0	0	0	0	0	0	0	0	0	0	0	0	0	0	0	0	0	0	0	0	0	0	0	0	0	0	0	0	0	0	0
1700086D15Rik	0	0	0	0	0	0	0	0	0	0	0	0	0	0	0	0	0	0	0	0	0	0	0	0	0	0	0	0	0	0	0	0
1700088E04Rik	18	24	12	22	20	24	30	25	16	18	19	27	13	12	18	10	13	16	30	23	15	32	27	29	19	16	25	9	12	16	8	13
1700092M07Rik	0	1	0	0	1	0	0	0	0	0	0	0	0	2	2	0	0	0	1	0	0	0	0	0	0	0	0	1	0	0	0	1
1700093K21Rik	1	2	2	2	0	4	0	0	3	0	2	2	2	1	1	0	0	0	3	1	2	3	2	2	0	1	1	4	2	1	0	1
1700102P08Rik	10	13	3	7	4	8	7	6	9	7	8	2	13	15	16	10	13	7	2	8	15	7	0	6	1	4	2	2	12	22	26	18
1700109H08Rik	40	50	36	37	47	30	34	17	32	46	57	36	71	35	47	39	59	56	43	56	33	23	26	32	32	43	45	48	79	63	51	60
1700112E06Rik	401	443	570	511	681	770	654	935	930	962	604	692	460	661	456	464	29	29	33	51	59	43	62	53	83	74	72	79	34	35	37	42
1700113H08Rik	0	0	0	0	0	0	0	0	0	0	0	0	0	0	0	0	0	0	0	0	0	0	0	0	0	0	0	0	0	0	0	0
1700122O11Rik	0	0	0	0	0	0	0	0	0	0	0	0	0	0	0	0	0	0	0	0	0	0	0	0	0	0	0	0	0	0	0	0
1700123K08Rik	0	0	0	0	0	0	0	0	0	0	0	0	0	0	0	0	0	0	0	0	0	0	0	0	0	0	0	0	1	0	2	0
1700123L14Rik	0	0	0	0	0	0	0	0	0	0	0	0	0	0	0	0	0	0	0	0	0	0	0	0	0	0	0	0	0	0	0	0
1700123O20Rik	951	1053	1086	1048	979	1165	1121	1199	1183	1269	1239	1298	1030	1276	1121	1167	948	913	1005	1068	1107	1004	1058	1096	1213	1328	1306	1255	1128	1069	1093	1083
1700125H20Rik	0	0	0	3	1	2	0	0	0	2	0	0	0	2	1	1	0	0	0	3	1	0	0	0	0	0	1	1	2	0	0	0
1700128F08Rik	0	0	0	0	0	0	0	0	0	0	0	0	0	0	0	0	0	0	0	0	0	0	0	0	0	0	0	0	0	0	0	0
1700129C05Rik	0	0	0	0	0	0	0	0	0	0	0	0	0	0	0	0	0	0	0	0	0	0	0	0	0	0	0	0	0	0	0	0
1810009A15Rik	6	12	9	14	6	8	17	5	5	5	8	3	0	6	5	9	11	7	4	9	5	4	4	5	1	5	4	6	2	2	4	1
1810009J06Rik	0	0	0	0	0	0	0	0	0	0	0	0	0	0	0	0	0	0	0	0	0	0	0	0	0	0	0	0	0	0	0	0
1810010H24Rik	10	22	16	15	17	11	16	31	9	11	21	14	7	10	11	8	15	14	16	20	12	15	14	10	14	16	17	16	8	3	5	7
1810011H11Rik	2814	2982	949	933	2073	2503	830	885	498	474	336	444	816	1130	693	629	2155	2091	719	853	1781	1521	631	569	569	603	307	327	601	566	550	570
1810011O10Rik	6	2	2	2	4	0	1	0	1	1	0	0	1	7	1	0	2	7	1	5	1	2	2	1	0	0	1	0	4	2	5	4
1810013L24Rik	2677	2733	3382	3569	3333	2914	5050	4466	3488	3525	4103	4088	2775	2359	3827	3567	2584	2559	2989	2908	3006	2981	4348	4369	3115	2989	3560	3560	2990	3077	3176	3185
1810022K09Rik	433	527	531	539	512	532	488	653	347	292	425	568	297	462	385	353	425	455	473	471	459	378	443	476	393	386	481	548	247	271	373	407
1810024B03Rik	83	83	97	84	78	86	105	115	50	48	69	75	36	82	46	57	80	94	76	69	76	71	72	86	49	58	68	82	41	36	49	68
1810026J23Rik	1334	1431	1393	1364	1292	1207	1304	1140	1209	1248	1149	1200	1132	1097	1229	1282	1268	1192	1335	1388	1232	1289	1346	1252	1257	1294	1191	1234	1135	1175	1210	1231
1810030O07Rik	2093	2220	2185	2130	2007	1936	1993	1759	1644	1730	1826	1878	1517	1488	1704	1747	2120	2204	2197	2221	2102	2039	2132	2113	1860	1984	1916	1858	1427	1376	1805	1732
1810032O08Rik	102	134	103	110	113	156	131	148	62	43	90	96	66	102	121	74	110	103	83	96	82	83	111	94	77	88	85	80	66	72	105	125
1810037I17Rik	883	877	736	739	969	1233	877	1224	1083	1086	851	1016	889	1411	650	764	874	828	606	682	1061	1034	847	816	1007	1127	862	914	961	998	794	703
1810041L15Rik	0	0	0	0	0	0	0	0	0	0	0	0	0	0	0	0	0	0	0	0	0	0	0	1	0	0	0	0	0	0	0	0
1810043G02Rik	363	385	307	274	387	454	249	330	763	647	305	343	312	409	184	178	376	306	268	294	401	417	298	276	758	822	316	354	302	304	238	208
1810043H04Rik	290	357	348	337	365	397	326	425	336	311	425	335	291	486	261	311	423	382	321	286	340	393	338	447	166	244	202	245	182	174	181	212
1810046K07Rik	0	0	0	0	0	1	1	0	0	0	0	0	1	0	0	0	0	0	0	0	0	0	0	0	0	0	0	0	0	0	0	0
1810049J17Rik	7	0	6	16	3	3	1	1	6	6	11	5	11	1	3	5	10	9	9	4	10	10	14	4	4	2	0	4	3	4	0	5
1810055G02Rik	356	382	421	371	400	388	425	412	504	440	621	587	279	316	416	411	406	408	356	367	376	363	358	394	485	506	551	544	320	317	435	382
1810062G17Rik	7	7	0	7	9	5	7	10	4	4	5	13	2	4	8	6	4	6	5	6	5	1	3	10	4	2	6	12	1	4	5	7
1810065E05Rik	0	0	0	0	0	0	0	0	0	0	0	0	0	0	0	0	0	0	0	0	0	0	0	0	0	0	0	0	0	0	0	0
2010003K11Rik	0	0	0	0	0	0	0	0	0	0	0	0	0	0	0	0	0	0	0	0	0	0	0	0	0	0	0	0	0	0	0	0
2010005H15Rik	14	15	3	6	9	14	9	10	40	52	27	34	9	14	2	2	7	14	0	1	10	4	2	3	27	35	22	28	3	7	0	1
2010106E10Rik	0	0	0	0	0	0	0	0	0	0	0	0	0	0	0	0	0	0	0	0	0	0	0	0	0	0	0	0	0	0	0	0
2010107E04Rik	2020	2297	2135	2043	2326	2984	2315	3344	1485	1526	1699	1847	1648	3002	1740	1922	2183	2093	1761	1941	2574	2297	2337	2346	1505	1817	1646	1784	1567	1543	1691	1760
2010107G23Rik	2	5	2	3	1	5	7	2	2	2	7	6	3	3	4	4	2	2	6	1	1	5	6	2	2	5	8	1	4	5	3	4
2010109A12Rik	3	1	2	5	2	4	3	6	3	1	2	0	3	0	1	1	5	3	7	2	3	2	4	4	1	2	3	1	0	3	2	3
2010109I03Rik	0	0	2	0	5	1	1	0	14	13	8	9	9	16	15	11	0	0	1	0	1	1	1	0	14	8	3	4	9	5	5	9
2010111I01Rik	3831	4162	3888	4028	3428	4001	4353	4886	3599	3596	2845	2877	3761	4968	4312	4482	3908	4002	3661	3911	3758	3591	4087	4170	3516	3681	2630	2726	3399	3280	4637	4509
2010300C02Rik	110	95	107	105	58	65	78	67	4	12	38	30	19	14	43	56	229	200	153	157	99	140	145	156	19	13	52	51	15	17	82	60
2010315B03Rik	849	838	645	681	759	690	669	505	683	740	690	703	630	555	567	529	834	827	792	819	836	787	754	744	936	908	799	899	684	747	602	640
2200002D01Rik	6	4	12	9	10	10	9	17	6	8	10	5	1	7	5	4	9	6	8	7	5	11	11	24	5	5	9	9	2	6	4	10
2200002J24Rik	0	0	0	1	0	0	1	1	0	0	0	0	0	0	0	0	0	4	1	0	0	0	0	0	1	0	0	0	0	0	0	0
2210010C04Rik	0	0	0	0	0	0	0	0	0	0	0	0	0	0	0	0	0	0	0	0	0	0	0	0	0	0	0	0	0	0	0	1
2210011C24Rik	68	51	24	24	64	67	48	34	21	10	23	22	23	43	28	39	51	49	29	25	51	54	28	21	4	6	2	4	13	9	14	18
2210013O21Rik	671	696	808	763	606	789	782	966	401	430	462	452	431	636	628	604	620	607	614	699	667	525	683	646	442	530	524	573	405	398	500	538
2210016F16Rik	1575	1739	1502	1574	1901	2037	1596	1960	1442	1571	1730	1760	1436	2015	1376	1399	1510	1490	1424	1386	1836	1840	1719	1670	1405	1714	1598	1653	1284	1270	1447	1496
2210016L21Rik	848	1009	886	838	890	980	840	977	814	729	1047	964	706	990	837	879	885	916	861	824	965	992	843	936	745	874	828	855	541	533	718	817
2210017I01Rik	0	0	0	0	0	0	0	0	0	0	0	0	0	0	0	0	0	0	0	0	0	0	0	0	0	0	0	0	0	0	0	0
2210407C18Rik	0	0	0	0	0	0	0	0	0	0	0	0	0	0	0	0	0	0	0	0	0	0	0	0	0	0	0	0	0	0	0	0
2210408I21Rik	85	98	115	107	90	59	110	90	74	62	90	74	63	39	83	80	99	107	141	130	65	85	95	88	92	99	100	98	51	55	85	71
2210418O10Rik	0	0	0	0	0	0	0	0	0	0	0	0	0	0	0	0	0	0	0	0	0	0	0	0	0	0	0	0	0	0	0	0
2300002M23Rik	0	0	0	0	0	0	0	0	0	0	0	0	0	0	0	0	0	0	0	0	0	0	0	0	0	0	0	0	0	0	0	0
2300003K06Rik	0	0	0	0	0	0	0	0	0	0	0	0	0	0	0	0	0	0	0	0	0	0	0	0	0	0	0	0	0	0	0	0
2300009A05Rik	184	211	268	266	207	205	254	318	269	200	299	241	233	365	283	339	214	216	279	214	233	247	290	264	193	224	199	209	174	162	302	270
2310002L09Rik	0	0	0	0	0	0	0	0	0	0	0	0	0	0	0	0	0	0	0	0	0	0	0	0	0	0	0	0	0	0	0	0
2310003L06Rik	0	0	0	0	0	0	0	0	0	0	0	0	0	0	0	0	0	0	0	0	0	0	0	0	0	0	0	0	0	0	0	0
2310007B03Rik	0	0	0	0	0	0	0	0	0	0	0	0	1	0	0	0	0	0	0	0	0	0	0	0	0	0	0	0	0	0	0	0
2310009B15Rik	105	104	124	128	138	155	125	180	165	120	154	146	210	383	138	182	139	145	133	120	157	153	168	185	84	93	112	109	178	186	167	181
2310011J03Rik	1598	1689	1683	1517	1555	1931	1659	1974	1676	1647	1615	1663	1659	2360	1314	1445	1577	1442	1431	1588	1689	1664	1500	1572	1733	1904	1709	1736	1635	1675	1549	1405
2310022A10Rik	2381	2393	1413	1553	1939	1924	1458	1243	2000	1786	1396	1278	2626	2592	1410	1543	2158	2060	1445	1472	1796	1984	1278	1243	1584	1587	1152	1182	2511	2490	1724	1736
2310022B05Rik	862	917	742	745	766	720	639	553	337	332	425	453	496	578	668	634	784	743	767	791	766	762	636	639	404	410	691	781	555	613	622	654
2310030G06Rik	0	0	0	0	0	0	0	0	0	1	0	1	0	0	1	0	0	0	0	0	0	1	0	0	0	1	0	0	0	0	0	0
2310033P09Rik	431	458	428	486	378	468	428	451	298	257	413	343	256	347	291	342	543	517	524	495	497	512	497	497	287	310	335	381	229	244	265	269
2310034C09Rik	0	0	0	0	0	0	0	0	0	0	0	0	0	0	0	0	0	0	0	0	0	0	0	0	0	0	0	0	0	0	0	0
2310035C23Rik	1406	1492	1188	1342	1184	924	978	662	1144	1033	1043	1231	1160	838	1119	1061	1531	1408	1347	1331	1043	1082	972	924	1185	1186	1228	1234	1150	1212	964	1102
2310036O22Rik	1926	2445	2077	2392	2427	2468	1948	2198	2386	2057	2395	2202	2319	3626	1809	2067	2355	2194	2106	1758	2571	2616	2333	2248	1078	1363	1183	1383	1245	1486	1154	1559
2310039H08Rik	131	204	192	208	189	224	243	278	214	189	240	193	117	182	162	226	148	122	149	148	169	144	208	215	131	164	125	158	65	81	117	138
2310046K23Rik	0	0	0	0	0	0	0	0	0	0	0	0	0	0	0	0	0	0	0	0	0	0	0	0	0	0	0	0	0	0	0	0
2310050C09Rik	0	0	0	0	0	0	0	0	0	0	0	0	0	0	0	0	0	0	0	0	0	0	0	0	0	0	0	0	0	0	0	0
2310057J18Rik	0	0	0	0	0	0	0	0	0	0	0	0	0	0	0	0	0	0	0	0	0	0	0	0	0	0	0	0	0	0	0	0
2310057M21Rik	311	311	252	280	282	293	309	272	219	214	265	237	163	150	261	240	311	342	224	224	281	271	292	307	226	225	209	224	159	162	192	211
2310057N15Rik	0	0	0	0	0	0	0	0	0	0	0	0	0	0	0	0	0	0	0	0	0	0	0	0	0	0	0	0	0	0	0	0
2310061I04Rik	434	483	488	500	466	513	605	692	510	512	511	491	365	495	414	429	409	487	471	475	491	493	565	508	556	526	433	461	331	335	391	406
2310061N02Rik	0	0	0	0	0	0	0	0	0	0	0	0	0	0	0	0	0	0	0	0	0	0	0	0	0	0	0	0	0	0	0	0
2310079G19Rik	0	0	0	0	0	0	0	0	0	0	0	0	0	0	0	0	0	0	0	0	0	0	0	0	0	0	0	0	0	0	0	0
2410002F23Rik	379	392	327	331	304	297	339	292	145	126	302	258	145	154	304	260	342	362	343	290	275	296	307	316	203	202	248	301	127	132	254	246
2410004B18Rik	530	610	552	564	567	641	547	593	675	613	561	566	640	835	561	670	625	612	507	542	659	630	629	608	478	554	423	477	555	578	619	606
2410004P03Rik	23	16	17	5	13	21	3	4	1	2	2	3	1	8	3	7	16	16	6	11	11	14	7	9	5	5	3	3	3	2	0	0
2410015M20Rik	1472	1534	1596	1646	1542	1969	1830	2689	1025	1054	1520	1428	816	1378	1243	1260	1472	1361	1332	1432	1609	1592	1603	1669	1117	1211	1447	1626	689	728	1064	1060
2410016O06Rik	703	825	747	753	712	734	701	788	338	356	562	470	569	633	710	783	684	723	625	639	665	697	794	722	320	329	438	444	456	414	623	655
2410089E03Rik	604	542	360	457	469	309	376	222	462	390	365	369	275	166	339	350	600	599	609	608	409	467	390	403	595	445	438	394	306	250	314	322
2410131K14Rik	794	781	791	750	630	637	724	658	774	760	767	726	572	471	781	701	696	692	695	715	628	623	776	677	837	883	758	831	582	664	740	701
2410137M14Rik	0	0	0	0	0	0	0	0	0	0	0	0	0	0	0	0	0	0	0	0	0	0	0	0	0	0	1	0	0	0	0	0
2410141K09Rik	0	0	0	0	0	0	0	0	0	0	0	0	0	0	0	1	0	0	0	0	0	0	0	0	0	0	0	0	0	0	0	0
2510002D24Rik	204	212	158	160	175	235	185	152	104	89	121	122	80	99	90	114	182	207	162	156	190	193	153	159	122	130	97	119	46	45	72	94
2510009E07Rik	4545	4798	3286	4068	5313	4305	3278	2467	4008	3901	3912	4039	3631	2393	3782	3715	3951	3948	3269	3242	4407	4948	3602	3302	3548	3642	3951	3741	2859	2850	3083	3096
2510039O18Rik	3052	3281	2530	2612	2975	3229	2493	2727	2980	2640	2862	2717	2788	3232	2532	2529	3197	3070	2505	2534	3113	3386	2558	2553	2958	3057	2811	2899	2686	2622	2850	2618
2610001J05Rik	3242	3420	2816	2636	2812	3186	2475	2687	2535	2839	2537	2999	2300	2684	2339	2145	3177	3283	2429	2848	2989	2693	2610	2664	3331	3646	2895	2995	2461	2397	2333	2446
2610002M06Rik	1054	1053	814	793	893	792	722	582	961	950	653	730	1155	1016	871	893	904	926	870	980	837	906	752	815	1013	1004	777	805	1319	1370	1018	1069
2610008E11Rik	463	484	404	380	372	330	358	248	246	250	229	279	171	144	267	225	531	500	465	526	403	374	362	340	367	416	329	267	167	153	208	216
2610020H08Rik	222	250	187	158	207	208	149	161	183	171	165	196	90	89	134	109	208	229	177	177	175	167	140	134	195	178	146	189	90	74	90	102
2610021A01Rik	404	450	353	355	346	285	308	211	300	290	244	262	289	193	322	301	380	425	369	368	326	362	316	324	406	444	348	292	236	276	328	344
2610028H24Rik	0	0	1	0	0	0	0	0	0	0	0	0	0	0	1	0	0	0	0	0	0	0	0	0	0	0	0	0	0	1	0	0
2610042L04Rik	0	0	0	0	0	0	0	0	0	0	0	0	0	0	0	0	0	0	0	0	0	0	0	0	0	0	0	0	0	0	0	0
2610044O15Rik8	399	475	368	392	402	363	347	306	273	353	264	320	244	241	300	248	372	418	389	469	371	388	407	402	393	388	345	335	241	236	282	238
2610301B20Rik	530	531	555	543	480	495	517	507	427	466	437	436	326	349	527	486	443	477	481	548	415	407	515	541	459	535	434	421	351	329	390	363
2610318N02Rik	43	53	10	20	28	33	17	10	0	2	7	9	8	7	14	7	38	43	9	11	25	23	7	8	4	3	2	2	4	3	7	8
2610507B11Rik	22556	23136	19921	20627	17607	14107	15831	9751	10977	9782	16407	16057	10781	6196	15975	15565	21441	21625	21352	21894	15784	17376	15654	14926	13952	12982	17857	17965	9939	9973	15632	14528
2610524H06Rik	309	312	293	295	371	416	225	285	231	277	231	262	234	281	265	229	246	249	221	271	337	274	224	236	229	256	243	248	212	180	213	259
2610528A11Rik	7	11	9	4	3	11	5	9	8	4	5	3	22	23	30	26	11	13	13	4	19	7	4	9	11	1	5	8	33	38	56	49
2610528J11Rik	0	0	0	0	0	0	0	0	0	0	0	0	0	0	0	0	0	0	0	0	0	0	0	0	0	0	0	0	0	0	0	0
2700049A03Rik	557	523	371	360	406	372	313	255	223	240	221	285	231	142	276	287	584	543	484	497	337	396	339	309	311	303	310	302	140	167	265	254
2700060E02Rik	2472	2725	2596	2513	2528	3094	2649	3290	2966	3281	2233	2366	3014	4275	2492	2377	2398	2444	2274	2366	2802	2579	2610	2555	2850	3044	2473	2346	3226	3180	2545	2607
2700062C07Rik	212	244	198	215	242	279	254	274	204	209	189	218	191	259	173	177	209	219	201	206	211	235	210	217	251	220	183	209	203	195	186	168
2700081O15Rik	153	201	89	95	162	132	61	62	43	39	37	33	117	103	65	63	225	204	126	119	175	185	89	85	37	31	44	50	92	95	83	87
2700094K13Rik	602	675	126	160	497	539	84	135	155	150	86	68	225	335	90	93	639	552	179	167	461	517	116	132	173	188	98	106	159	144	83	87
2700097O09Rik	196	212	217	233	192	205	169	188	107	117	158	168	117	124	180	145	240	191	195	213	197	181	202	201	191	207	189	224	101	112	178	188
2810004N23Rik	897	1034	1039	1069	836	870	945	980	497	549	793	801	491	486	817	832	898	955	910	950	800	886	1013	983	684	791	820	836	410	420	779	683
2810006K23Rik	394	437	387	437	355	403	356	339	339	332	325	294	238	237	287	308	465	390	399	413	405	434	375	436	440	445	331	340	204	191	258	255
2810021J22Rik	303	314	282	260	253	230	265	200	216	234	191	189	218	150	240	205	269	299	287	308	227	257	277	225	258	285	242	243	245	260	203	242
2810403A07Rik	2190	2421	2029	2203	2104	1830	2130	1660	2451	2263	2308	2262	2374	1933	2142	2127	2276	2402	2122	2153	2156	2019	2167	2074	2567	2752	2258	2265	2189	2294	2200	2177
2810408A11Rik	21	15	18	10	8	10	16	7	3	0	3	2	3	1	3	2	13	19	14	10	10	7	5	11	1	2	3	3	4	5	5	5
2810417H13Rik	1685	1792	115	124	1405	1386	24	22	39	29	4	3	510	487	42	31	1533	1465	141	178	1064	1160	22	28	24	27	3	3	239	299	42	46
2810428I15Rik	1068	1069	1352	1445	1289	1572	1461	2031	1333	1195	1620	1347	902	1657	1060	1277	1219	1103	1212	1137	1402	1609	1626	1769	843	1002	977	1122	694	712	890	951
2810459M11Rik	0	0	0	0	1	0	0	0	0	0	0	0	0	0	0	2	0	0	0	0	0	1	0	0	1	0	0	0	0	0	0	0
2810474O19Rik	4488	4594	3596	3642	5935	4834	4594	3424	5628	6104	4631	4885	8967	5835	6128	5697	5030	5266	4746	4733	6828	6614	5779	5129	5016	5055	5338	5315	12003	11384	7563	7413
2900011O08Rik	1	0	0	1	1	0	0	0	0	0	0	2	0	1	0	1	0	0	1	1	0	0	1	1	1	2	2	0	0	0	0	1
2900026A02Rik	733	772	363	444	369	316	232	137	171	150	171	194	106	69	244	212	846	843	504	500	383	379	273	289	296	250	200	182	79	107	199	191
2900055J20Rik	0	0	0	0	0	0	1	0	0	0	0	0	0	0	0	0	0	0	0	0	0	0	0	0	0	0	0	0	0	0	0	0
2900092C05Rik	0	0	0	0	0	0	0	0	0	0	0	0	0	0	1	0	0	0	0	0	0	0	0	0	0	0	0	0	0	0	0	2
3010026O09Rik	139	137	63	69	105	117	41	48	50	43	34	27	27	43	29	25	101	92	58	39	93	92	39	54	48	50	41	50	28	24	27	21
3100002H09Rik	0	0	0	0	0	0	0	0	0	0	0	0	1	0	0	0	1	0	0	0	0	0	0	0	0	0	0	0	2	1	1	0
3110001I22Rik	95	102	78	80	107	108	81	81	132	118	69	83	137	201	92	82	78	106	73	84	105	91	100	91	112	142	70	73	182	190	104	82
3110002H16Rik	1867	2012	2869	2999	2197	2214	3494	3769	2283	2262	4650	4191	1544	1583	2826	2953	1896	1793	2414	2347	2118	2040	3375	3187	2034	2063	3872	3824	1564	1560	2572	2574
3110009E18Rik	33	42	46	52	31	44	30	68	20	16	18	20	22	36	34	39	51	51	57	47	42	49	65	43	23	27	20	38	21	14	31	45
3110018I06Rik	0	0	0	0	0	0	0	0	0	0	0	0	0	0	0	0	0	0	0	0	0	0	0	0	0	0	0	0	0	0	0	0
3110021N24Rik	3	3	0	1	2	0	0	0	0	0	0	1	0	0	0	0	2	0	0	1	0	1	0	0	0	0	2	0	0	0	1	0
3110035E14Rik	0	0	0	0	0	0	0	1	0	0	0	1	0	0	3	0	0	0	1	0	0	0	0	0	0	0	1	0	0	0	0	0
3110040N11Rik	341	374	465	404	340	460	459	573	365	366	426	457	282	410	327	305	346	353	355	396	360	332	416	437	421	474	361	397	271	310	344	354
3110043O21Rik	2326	2310	2203	2205	2676	2298	2311	2035	4381	4508	2828	2990	3738	3101	2556	2459	2140	2189	2047	2109	2376	2452	2260	2177	4027	3978	2726	2676	4214	4152	2784	2757
3110062M04Rik	291	315	188	228	228	256	174	187	158	144	221	203	124	149	132	152	305	324	178	213	226	264	177	192	148	159	210	240	93	99	108	136
3110070M22Rik	8	15	8	19	5	10	10	14	9	2	3	7	5	6	8	10	10	5	3	10	9	1	4	0	5	5	7	7	0	2	4	2
3110079O15Rik	0	0	0	0	0	0	0	0	0	0	0	0	0	0	0	0	0	0	0	0	0	0	0	0	0	0	0	0	1	0	1	0
3110082I17Rik	567	634	577	696	574	717	652	707	485	454	575	550	306	354	463	567	564	529	509	449	534	540	595	623	430	496	417	431	165	208	394	430
3110082J24Rik	0	0	0	0	0	1	0	0	0	0	0	0	0	0	0	0	0	0	0	0	0	0	0	0	0	0	0	0	0	0	0	0
3300002I08Rik	19	26	17	23	10	14	14	22	13	22	15	19	11	5	12	7	20	36	25	25	17	17	9	19	17	23	13	20	19	14	13	7
3425401B19Rik	0	0	0	0	0	0	0	0	0	0	0	1	0	0	0	0	0	0	0	0	0	0	0	0	0	0	0	0	0	0	0	0
3632451O06Rik	0	0	0	0	0	0	0	0	0	0	0	0	2	0	0	0	0	1	0	0	0	0	0	0	0	1	0	0	1	0	0	2
3830403N18Rik	27	28	34	32	27	32	32	34	26	30	18	25	21	38	24	16	105	124	124	134	116	91	117	145	110	107	75	103	96	116	104	88
3830406C13Rik	1025	1181	763	816	972	1030	600	681	1013	935	705	757	1270	1374	753	681	1031	1085	811	850	1021	930	672	693	1244	1319	862	851	1303	1334	830	809
3830408C21Rik	12	7	6	10	6	6	11	6	8	3	5	6	2	2	7	6	7	7	13	4	7	8	10	7	7	8	2	11	1	3	2	3
3830417A13Rik	0	0	0	0	0	0	0	0	0	0	0	0	0	0	0	0	0	0	0	0	0	0	0	0	0	0	0	0	0	0	0	0
4430402I18Rik	23	24	4	5	11	11	6	8	6	6	7	3	4	9	8	4	18	10	9	17	15	10	10	8	13	10	9	1	6	9	7	6
4833420G17Rik	1315	1489	1395	1301	1256	1223	1372	1273	832	750	896	871	612	643	933	839	1324	1302	1494	1576	1312	1189	1220	1184	980	1007	955	1103	506	549	792	780
4833423E24Rik	0	0	0	0	0	0	0	0	0	0	0	0	0	0	0	0	0	0	0	1	0	0	0	0	0	0	0	0	0	0	0	0
4833427G06Rik	0	0	3	5	1	0	5	13	0	0	3	4	4	0	12	17	1	0	2	2	2	0	5	4	1	0	0	0	0	2	5	3
4833439L19Rik	2600	2646	2680	2702	2477	2479	2856	2742	2591	2587	2579	2494	2317	2384	2624	2531	2550	2463	2177	2274	2424	2306	2591	2533	2520	2578	2543	2596	2302	2365	2607	2419
4921501E09Rik	0	0	0	0	0	0	0	0	0	0	0	0	0	0	0	0	0	0	0	0	0	0	0	0	0	0	0	0	0	0	0	0
4921504E06Rik	0	1	0	0	0	0	0	0	0	0	0	0	1	0	0	0	0	0	1	0	0	0	0	0	0	0	0	0	1	0	2	1
4921507P07Rik	4	6	5	4	3	0	6	2	0	0	2	3	2	4	7	4	4	3	0	2	2	1	2	1	1	1	1	1	5	5	7	4
4921508M14Rik	0	0	0	0	0	0	0	0	0	0	0	0	0	0	0	0	0	0	0	0	0	0	0	0	0	0	0	0	0	0	0	0
4921509C19Rik	0	0	0	0	0	0	0	0	0	0	0	0	0	0	0	0	0	0	0	0	0	0	0	0	0	0	0	0	0	0	0	0
4921511C20Rik	0	0	0	0	0	0	0	0	0	0	0	0	0	0	0	0	0	0	0	0	0	0	0	0	0	0	0	0	0	0	0	0
4921511H03Rik	0	0	0	0	0	0	0	0	0	0	0	0	0	0	0	0	0	0	0	0	0	0	0	0	0	0	0	0	0	0	0	0
4921511M17Rik	0	0	0	0	0	0	0	0	0	0	0	0	0	0	0	0	0	0	0	0	0	0	0	0	0	0	0	0	0	0	0	0
4921513D11Rik	0	0	0	0	1	2	1	1	1	1	0	0	0	1	1	1	2	0	0	1	1	0	0	1	2	0	2	0	0	0	2	3
4921513I03Rik	0	0	0	0	0	0	0	0	0	0	1	0	0	0	0	0	1	0	0	0	0	0	0	0	0	0	0	0	0	0	0	0
4921517D22Rik	0	0	0	0	0	0	0	0	0	0	0	0	0	0	0	0	0	0	0	0	0	0	0	0	0	0	0	0	0	0	0	0
4921524J17Rik	379	398	356	426	319	370	339	339	370	373	318	315	398	446	386	443	432	427	328	312	292	338	376	409	320	327	299	296	325	360	338	418
4921524L21Rik	0	0	0	0	0	0	0	0	0	0	0	0	0	0	0	0	0	0	0	0	0	0	0	0	0	0	0	0	0	0	0	0
4921528I07Rik	1	1	0	0	1	1	0	0	0	0	0	0	1	0	0	0	0	0	0	0	1	0	0	1	0	0	0	0	0	0	0	0
4921530L21Rik	0	0	0	0	0	0	0	0	0	0	0	0	0	0	0	0	0	0	0	0	0	0	0	0	0	0	0	0	0	0	0	0
4921536K21Rik	13	8	6	20	19	15	22	20	24	16	23	21	25	23	30	36	7	9	12	14	13	9	7	14	10	13	11	15	16	28	27	16
4921539E11Rik	0	0	0	0	0	0	0	0	0	0	0	0	0	0	0	0	0	0	0	0	0	0	0	0	0	0	0	0	0	0	0	0
4922502D21Rik	0	0	0	0	0	0	0	0	0	0	0	0	0	1	0	1	0	0	1	0	0	0	0	0	0	0	0	0	1	2	0	0
4930402F06Rik	0	0	0	0	0	0	1	0	1	0	0	0	0	0	3	4	0	0	0	0	0	0	0	0	0	0	0	0	0	0	0	0
4930402H24Rik	2248	2247	1637	1718	1732	1384	1705	1233	1587	1515	2032	2117	1425	943	1369	1371	2157	2134	1716	1647	1550	1682	1688	1535	1388	1384	1692	1586	1519	1504	1193	1209
4930402K13Rik	0	0	0	0	0	0	0	0	0	0	0	0	0	0	0	0	0	0	0	0	0	0	0	0	0	0	0	0	0	0	0	0
4930404H24Rik	0	0	0	0	0	0	0	0	0	0	0	0	1	0	0	0	0	0	0	0	0	0	0	0	0	0	0	0	0	0	0	0
4930404N11Rik	12	13	14	21	10	7	19	10	11	5	12	9	13	21	7	15	9	14	15	10	14	10	16	13	8	4	5	2	5	13	12	20
4930407I10Rik	0	0	0	0	0	0	0	0	0	0	0	0	0	0	0	0	0	0	0	0	0	0	0	0	0	0	0	0	0	0	0	1
4930408O17Rik	0	0	0	0	0	0	0	0	0	1	0	0	0	0	0	0	0	0	0	0	0	0	0	0	0	0	0	0	0	0	0	0
4930412O13Rik	0	0	0	0	0	0	0	0	0	0	0	0	0	0	0	0	0	0	0	0	0	0	0	0	0	0	0	0	0	0	0	0
4930415F15Rik	18	8	21	21	15	18	14	11	10	13	12	11	18	19	22	8	24	23	24	24	10	18	20	25	26	24	35	24	43	20	28	37
4930415L06Rik	0	0	0	0	0	0	0	0	0	0	0	0	0	0	0	0	0	0	0	0	0	0	0	0	0	0	0	0	0	0	0	0
4930415O20Rik	0	0	0	1	1	0	0	1	1	1	0	0	2	3	0	1	0	0	0	0	0	0	1	3	0	0	0	0	1	1	1	1
4930426L09Rik	24	27	19	12	12	11	11	6	8	8	1	7	13	19	14	2	12	21	11	16	17	10	14	10	5	13	2	16	18	18	9	11
4930427A07Rik	427	447	60	63	351	289	40	32	69	58	20	26	159	163	42	38	393	369	62	76	272	257	34	46	79	72	31	33	128	130	29	48
4930430A15Rik	0	0	0	0	0	0	0	0	0	0	0	0	0	0	0	0	0	0	0	0	0	0	0	0	0	0	0	0	0	0	0	0
4930430F08Rik	515	500	562	560	390	349	477	397	320	318	384	402	195	201	402	386	456	503	492	491	377	364	493	514	407	397	392	371	167	138	267	343
4930432K21Rik	57	53	52	55	43	52	46	50	15	16	24	19	27	44	29	29	49	55	47	49	38	43	46	50	28	25	25	18	31	28	37	24
4930432M17Rik	0	0	0	0	0	0	0	0	0	0	0	0	0	0	0	0	0	0	0	0	0	0	0	0	0	0	0	0	0	0	0	0
4930433I11Rik	0	0	0	0	0	0	0	0	0	0	0	0	0	0	0	0	0	0	0	0	0	0	0	0	0	0	0	0	0	0	0	1
4930435E12Rik	0	0	0	0	0	0	0	0	0	0	0	0	0	0	0	0	0	0	0	0	0	0	0	0	0	1	0	0	0	0	0	0
4930438A08Rik	1	0	0	1	3	0	1	3	6	10	15	13	5	7	4	7	0	0	0	3	1	4	2	2	4	5	14	13	6	7	1	3
4930442H23Rik	0	1	0	0	0	0	0	1	1	0	0	0	1	0	0	0	0	0	1	0	0	0	2	0	0	0	0	0	0	1	0	1
4930444G20Rik	0	0	0	0	0	0	0	0	0	0	0	0	0	0	0	0	0	0	0	0	0	0	0	0	0	0	0	0	0	0	0	0
4930444P10Rik	0	0	0	1	0	0	0	0	0	0	0	2	0	0	0	0	0	0	0	0	0	0	0	0	0	0	0	0	0	0	0	0
4930447A16Rik	0	0	0	0	0	0	0	0	0	0	0	0	0	0	0	0	0	0	0	0	0	0	0	0	0	0	0	0	0	0	0	0
4930447C04Rik	0	0	0	0	0	0	0	0	0	0	0	0	0	0	0	0	0	0	0	0	0	1	0	0	0	0	0	0	0	0	0	0
4930447F04Rik	0	0	0	0	0	0	0	0	0	0	0	0	0	0	0	0	0	0	0	0	0	0	0	0	0	0	0	0	0	0	0	0
4930449I24Rik	0	0	0	0	0	0	0	0	0	0	0	0	0	0	0	0	0	0	0	0	0	0	0	0	0	0	0	0	0	0	0	0
4930451G09Rik	2	7	4	5	6	11	4	3	6	4	7	5	6	1	6	5	5	8	4	8	8	7	4	10	7	13	9	5	2	3	3	4
4930451I11Rik	0	0	0	0	0	0	0	0	0	0	0	0	0	0	0	0	0	0	0	0	0	0	0	0	0	0	0	0	0	0	0	0
4930452B06Rik	0	0	0	0	0	0	0	0	0	0	0	0	0	0	0	0	1	0	0	0	0	0	0	0	0	0	0	0	0	0	0	0
4930453N24Rik	685	669	849	843	733	726	893	976	955	1065	817	862	1071	1253	902	914	689	635	770	809	695	658	896	948	839	872	776	802	1138	1118	954	1012
4930455H04Rik	0	0	0	0	0	0	0	0	0	0	0	0	0	0	0	0	0	0	0	0	0	0	0	0	0	0	0	0	0	0	0	1
4930467E23Rik	0	0	0	0	0	0	0	0	0	0	0	0	0	0	0	0	0	0	0	0	0	0	0	0	0	0	0	0	0	0	0	0
4930470P17Rik	0	0	0	0	0	0	0	0	0	0	0	0	0	0	0	0	0	0	0	0	0	1	0	0	0	0	0	0	0	0	0	0
4930474N05Rik	0	0	0	0	0	0	0	0	0	0	0	0	0	0	0	0	0	0	0	0	0	0	0	0	0	0	0	0	0	0	0	0
4930480E11Rik	0	0	0	0	0	0	0	0	0	0	0	0	0	0	0	0	0	0	0	0	0	0	0	0	0	0	0	0	0	0	0	0
4930486L24Rik	51	75	27	22	26	34	13	23	105	164	16	27	188	203	94	71	69	57	30	44	36	36	25	26	120	118	32	45	245	297	122	138
4930502E18Rik	0	0	1	0	0	0	0	1	0	0	0	0	0	0	0	0	0	0	0	0	1	0	0	0	1	0	0	0	0	0	0	1
4930503B20Rik	0	0	0	0	0	0	1	0	0	0	0	0	0	0	0	0	1	0	0	0	0	0	0	0	0	1	0	0	1	0	1	0
4930503E14Rik	0	0	0	0	0	0	0	0	0	0	0	0	0	0	0	0	0	0	0	0	0	0	0	0	0	0	0	0	0	0	1	0
4930503L19Rik	1603	1684	958	1117	1344	1248	1007	857	1330	1225	1447	1597	1905	1328	1130	1109	1563	1566	1081	973	1188	1262	1129	1060	1133	1234	1420	1401	1995	2070	1128	1188
4930504O13Rik	0	0	0	0	0	0	0	0	0	0	0	0	0	0	0	0	0	0	0	0	0	0	0	0	0	0	0	0	0	0	0	0
4930505A04Rik	0	0	0	0	0	0	0	0	0	0	0	0	0	0	0	0	0	0	0	2	0	0	0	0	0	0	0	0	0	0	0	0
4930507D05Rik	2	2	4	1	1	2	1	0	0	0	1	2	0	1	2	2	1	1	4	2	2	0	2	1	0	0	0	1	0	0	1	0
4930512M02Rik	0	0	0	0	0	0	0	0	1	0	0	0	2	4	0	1	0	0	0	0	0	0	0	0	0	0	0	0	0	0	1	0
4930513O06Rik	0	0	0	0	0	0	0	0	0	0	0	0	0	0	0	0	0	0	0	0	0	0	0	0	0	0	0	0	0	0	0	0
4930516K23Rik	0	0	0	0	0	0	0	0	0	0	0	0	0	0	0	0	0	0	0	0	0	0	0	0	0	0	0	0	0	0	0	0
4930518I15Rik	38	17	23	19	27	14	16	8	28	26	20	18	41	12	24	16	28	21	20	29	19	23	9	14	19	29	34	31	38	35	28	26
4930519G04Rik	0	0	0	0	0	0	0	0	0	0	0	0	0	0	0	0	0	0	0	0	0	0	0	0	0	0	0	0	0	0	0	0
4930519P11Rik	1	1	0	4	1	1	0	0	0	0	0	3	0	1	0	1	0	3	1	0	0	1	0	0	0	1	1	1	0	0	1	0
4930522H14Rik	0	0	0	0	0	0	0	0	0	0	0	0	0	0	0	0	0	0	0	0	0	0	0	0	0	0	0	0	0	0	0	0
4930522L14Rik	159	131	79	85	100	105	61	64	68	72	40	58	82	56	60	51	114	147	101	123	114	121	80	76	102	86	52	60	78	70	62	55
4930523C07Rik	278	268	100	111	189	198	65	43	71	62	47	54	324	304	137	105	210	218	111	115	147	150	63	45	66	64	32	36	294	281	125	118
4930524B15Rik	0	0	3	1	0	2	3	1	1	1	0	1	4	0	1	0	1	1	0	1	1	1	4	1	0	0	0	0	1	0	1	0
4930524J08Rik	15	9	3	7	7	7	7	8	5	5	4	5	9	15	6	6	13	14	6	7	13	10	5	6	3	1	2	10	3	5	4	5
4930524N10Rik	0	0	0	0	0	0	0	0	0	0	0	0	0	0	0	0	0	0	0	0	0	0	0	0	0	0	0	0	0	0	0	0
4930533K18Rik	0	0	0	0	0	0	0	0	0	0	0	0	0	0	0	0	0	0	0	0	0	0	0	0	0	0	0	0	0	0	0	0
4930535I16Rik	5	5	1	4	2	3	3	1	1	0	1	0	3	0	2	0	2	1	2	2	8	0	2	0	1	0	1	2	1	4	0	0
4930538K18Rik	2	2	1	0	2	2	2	0	1	1	3	0	0	0	0	2	1	0	1	2	0	1	2	3	3	0	0	3	0	0	0	0
4930539E08Rik	2	1	2	0	3	8	2	1	16	21	6	3	45	22	10	6	6	4	6	1	4	5	3	1	9	8	0	3	28	30	6	10
4930544D05Rik	1	0	0	1	0	0	0	0	0	0	0	0	0	0	0	0	0	1	0	1	0	2	0	0	1	1	1	0	0	0	1	0
4930544G11Rik	0	0	0	0	0	0	0	0	0	0	0	0	0	0	0	0	0	0	0	0	0	0	0	0	0	0	0	0	0	0	0	0
4930546C10Rik	0	0	0	0	0	0	0	0	0	0	0	0	0	0	0	0	0	0	0	0	0	0	0	0	0	0	0	0	0	0	0	0
4930548H24Rik	1	0	0	1	3	2	0	0	0	2	2	1	5	11	3	1	2	1	0	1	1	2	0	0	1	1	1	1	4	4	2	1
4930549C01Rik	0	0	0	0	0	0	0	0	0	0	0	0	0	0	0	0	0	0	0	0	0	0	0	0	0	0	0	0	0	0	0	0
4930550C14Rik	13	15	18	13	17	13	12	18	6	8	7	9	2	6	6	10	20	16	22	20	19	7	31	22	9	10	9	11	2	7	12	8
4930550L24Rik	3	2	1	0	0	0	3	4	2	4	4	2	0	2	2	0	1	3	1	0	0	0	1	0	1	0	0	1	0	4	0	0
4930553M12Rik	0	0	0	0	0	0	0	0	0	0	0	0	0	0	0	0	0	0	0	0	0	0	0	0	0	0	0	0	0	0	0	0
4930555G01Rik	0	0	0	0	0	0	0	0	0	0	0	0	0	0	0	0	0	0	0	0	0	0	0	0	0	0	0	0	0	0	0	0
4930556J24Rik	1	0	0	3	0	2	1	0	1	0	1	0	0	1	1	0	1	0	1	0	1	1	1	0	0	1	0	0	0	0	0	0
4930557A04Rik	0	0	0	0	0	0	0	0	0	0	0	0	0	0	0	0	0	0	0	0	0	0	0	0	0	0	0	0	0	0	0	0
4930558C23Rik	0	0	0	0	0	0	0	0	0	1	0	0	0	0	0	0	0	0	0	1	0	0	0	0	0	0	0	0	1	0	0	0
4930558K02Rik	0	0	0	1	0	1	0	0	0	0	0	0	0	0	0	0	0	0	0	1	0	0	0	0	1	0	0	0	0	0	0	0
4930562C15Rik	6	1	2	1	3	1	0	0	2	0	0	1	1	1	1	0	3	2	0	0	4	1	0	0	2	0	0	0	2	2	0	0
4930563D23Rik	0	0	0	0	0	0	0	0	0	0	0	0	0	0	0	0	0	0	0	0	0	0	0	0	0	0	0	0	0	0	0	0
4930563I02Rik	0	0	0	0	0	0	0	0	0	0	0	0	0	0	0	0	0	0	0	0	0	0	0	0	0	0	0	0	0	0	0	0
4930563M21Rik	0	0	0	0	0	0	0	0	0	0	0	0	0	0	0	0	0	0	0	0	0	0	1	0	0	0	0	0	0	0	0	0
4930564D02Rik	0	0	1	1	0	0	0	0	0	0	0	0	0	0	1	0	1	0	0	0	1	0	0	1	0	1	0	0	1	1	0	0
4930567H17Rik	0	0	0	0	0	0	0	0	0	0	0	0	0	0	0	0	0	0	0	0	0	0	0	0	0	0	0	0	0	0	0	0
4930568D16Rik	0	0	0	0	0	0	0	0	0	0	0	0	0	0	0	0	0	0	0	0	0	0	0	0	0	0	0	0	0	0	1	0
4930572O03Rik	0	0	0	0	0	0	0	0	0	0	0	0	0	0	0	0	0	0	0	0	0	0	0	0	0	0	0	0	0	0	0	0
4930578C19Rik	0	0	0	0	0	0	0	0	0	0	0	0	0	0	0	0	0	0	0	0	0	0	0	0	0	0	0	0	0	0	0	0
4930578G10Rik	0	0	0	0	0	0	0	0	0	0	0	0	0	0	0	0	0	0	0	0	0	0	0	0	0	0	0	0	0	0	0	0
4930578I06Rik	0	0	0	0	0	0	0	0	0	0	0	0	0	0	0	0	0	0	0	0	0	0	0	0	0	0	0	0	0	0	0	0
4930579F01Rik	0	0	0	0	0	0	0	0	0	0	0	0	0	0	0	0	0	0	0	0	0	0	0	0	0	0	0	0	0	0	0	0
4930579G24Rik	444	493	114	105	353	380	98	89	89	88	81	58	117	133	78	77	428	454	158	125	318	298	92	96	72	96	61	65	98	76	54	67
4930583I09Rik	0	0	0	0	0	0	0	0	0	0	0	0	0	0	0	0	0	0	0	0	0	0	0	0	0	0	0	0	0	0	0	0
4930590J08Rik	8	12	10	17	5	10	7	10	3	4	6	7	6	0	8	10	5	6	16	11	8	9	10	12	9	7	4	14	5	1	8	6
4930595D18Rik	0	0	0	0	0	0	0	0	0	0	0	0	0	0	0	0	0	0	0	0	0	0	0	0	0	0	0	0	0	0	0	0
4930595M18Rik	0	0	0	0	0	0	0	0	0	0	0	0	0	0	0	0	0	0	0	0	0	0	0	0	0	0	0	0	0	0	0	0
4930596D02Rik	0	0	0	0	0	0	0	0	0	0	0	0	0	0	0	0	0	0	0	0	0	0	0	0	0	0	0	0	0	0	0	0
4931400O07Rik	0	0	0	0	0	0	0	0	0	0	0	0	0	0	0	0	0	0	0	0	0	0	0	0	0	0	0	0	0	0	0	0
4931406B18Rik	0	1	0	0	0	0	0	0	0	0	1	3	0	0	0	0	0	0	1	0	1	0	0	0	1	2	3	1	0	0	0	0
4931406C07Rik	3412	3525	3123	3001	2532	2543	2414	2220	1840	1777	1891	2012	1419	1356	1990	1911	2746	2908	2816	3163	2405	2346	2440	2413	2258	2128	2087	2231	1313	1372	1828	1770
4931406P16Rik	1409	1386	924	1085	895	726	781	475	971	883	925	888	1163	651	1155	1120	1223	1253	1075	1017	851	972	805	770	1027	1034	935	887	1017	1096	987	941
4931408C20Rik	0	0	0	0	0	1	1	0	0	0	0	0	0	0	0	1	1	1	1	2	1	0	0	0	0	0	0	0	0	0	1	0
4931409K22Rik	0	0	0	0	0	0	0	0	0	0	0	0	0	0	0	1	0	0	0	0	0	1	0	0	1	0	0	0	0	1	0	0
4931414P19Rik	149	165	121	142	138	148	124	98	195	170	90	97	210	188	137	145	135	118	127	130	115	155	134	108	215	171	122	151	167	156	149	195
4931417E11Rik	0	0	0	0	0	0	0	0	0	0	0	0	0	0	0	0	0	0	0	0	0	0	0	0	0	0	0	0	0	0	0	0
4931422A03Rik	1	0	0	1	1	3	1	0	0	0	1	1	2	0	0	0	1	3	2	1	0	1	3	1	0	0	0	2	4	2	0	0
4931423N10Rik	0	0	0	0	1	0	0	1	0	0	1	0	3	3	4	6	0	0	0	0	0	0	0	0	0	0	0	2	4	4	3	5
4931428F04Rik	165	162	67	87	134	143	64	71	115	103	117	146	158	149	87	106	177	140	95	76	146	141	52	63	109	90	109	117	159	156	127	107
4931428L18Rik	0	0	0	0	0	0	0	0	0	0	0	0	0	0	0	0	0	0	0	0	0	0	0	0	0	0	0	0	0	0	0	0
4931429L15Rik	0	0	0	0	0	0	0	0	0	0	0	0	0	0	0	0	0	0	0	0	0	0	0	0	0	0	0	0	0	0	0	0
4931431F19Rik	0	0	0	0	0	0	0	0	0	0	0	0	0	0	0	0	0	0	0	0	0	0	0	0	0	0	0	0	0	0	0	0
4931440F15Rik	1	1	2	2	0	0	1	1	1	0	2	0	1	2	0	0	2	2	1	2	2	0	0	0	1	0	0	0	0	0	0	0
4932411E22Rik	0	0	0	0	0	0	0	0	0	0	0	0	0	0	0	0	1	0	0	0	0	0	0	0	0	0	0	0	0	0	0	0
4932411N23Rik	0	0	0	0	0	0	0	0	0	0	0	0	0	0	0	0	0	0	0	0	0	0	0	0	0	0	0	0	0	0	0	0
4932414N04Rik	0	0	0	0	1	0	0	1	0	0	0	0	0	1	0	0	0	0	0	0	0	0	0	1	0	1	1	0	0	0	3	0
4932415D10Rik	0	0	0	0	0	1	0	0	0	0	0	0	0	0	0	0	0	0	0	0	0	0	0	0	0	0	0	0	0	0	0	0
4932429P05Rik	0	0	0	0	0	0	0	0	0	0	0	0	0	0	0	0	0	0	0	0	0	0	0	0	0	0	0	0	0	0	0	0
4932438A13Rik	3492	3483	2557	2856	2467	1752	2089	1213	3009	2781	3041	3060	4271	1762	3372	3073	3571	3698	3497	3320	2081	2467	2221	1941	4061	3478	3651	3504	5497	5125	3332	3333
4932438H23Rik	12	6	8	2	4	3	2	6	1	1	4	5	1	0	5	0	4	11	11	13	5	7	11	5	2	1	1	4	1	0	3	0
4932443I19Rik	0	0	0	0	0	0	0	0	0	0	0	0	0	0	0	0	0	0	0	0	0	0	0	0	0	0	0	0	0	0	0	0
4933400A11Rik	0	0	0	0	0	0	0	0	0	0	0	0	0	0	0	0	0	0	0	0	0	0	0	0	0	0	0	0	0	0	0	0
4933402D24Rik	0	0	0	0	0	0	0	0	0	0	0	0	0	0	0	0	0	0	0	0	0	0	0	0	0	0	0	0	0	0	0	0
4933402E13Rik	0	0	0	0	0	0	0	0	0	0	0	0	0	0	0	0	0	0	0	0	0	0	0	0	0	0	0	0	0	0	0	0
4933402J07Rik	0	0	0	0	0	0	0	0	0	0	0	0	0	0	0	0	0	0	0	0	0	0	0	0	0	0	0	0	0	0	0	0
4933402N03Rik	0	0	0	0	0	0	0	0	0	0	0	0	0	0	0	0	0	0	0	0	0	0	0	0	0	0	0	0	0	0	0	0
4933402N22Rik	1	0	0	0	0	0	0	0	0	0	0	0	0	0	0	0	0	0	0	0	0	0	0	0	1	0	0	0	0	0	0	0
4933402P03Rik	0	0	0	0	0	0	0	1	0	0	0	0	0	0	0	0	0	0	0	0	0	0	0	0	0	0	0	0	0	1	1	0
4933403O08Rik	0	0	0	0	0	0	0	0	0	0	0	1	0	0	0	0	0	0	0	0	0	0	0	0	0	0	0	0	0	0	0	0
4933405L10Rik	3	1	2	1	1	0	2	4	3	0	0	1	1	6	0	0	1	2	1	1	2	5	0	0	3	5	0	0	2	0	0	1
4933405O20Rik	0	0	0	0	0	0	0	0	0	0	0	0	0	0	0	0	0	0	0	0	0	0	0	0	0	0	0	0	0	0	0	0
4933406M09Rik	1	0	0	0	0	0	0	0	0	0	0	0	0	0	0	0	0	0	0	0	0	0	0	0	0	0	0	0	0	0	0	0
4933406P04Rik	14	12	8	16	8	10	6	12	3	0	4	9	14	6	10	9	12	7	10	11	15	13	10	9	6	7	7	3	10	9	10	7
4933407L21Rik	0	0	1	0	0	0	0	0	0	0	0	0	0	0	1	0	0	0	0	0	0	1	0	0	0	0	0	0	1	2	0	0
4933408B17Rik	5	8	0	0	2	1	1	6	2	3	5	1	13	8	16	11	1	2	4	1	3	4	3	3	2	2	3	0	18	13	12	13
4933408J17Rik	2	0	0	0	1	0	1	0	0	1	0	2	0	0	3	1	1	0	1	2	1	1	1	1	0	1	1	0	2	1	2	1
4933409G03Rik	0	0	0	0	0	0	0	0	0	0	0	0	0	0	0	0	0	0	1	0	0	0	0	0	0	0	0	0	0	0	0	0
4933411G06Rik	0	0	0	0	0	0	0	0	0	0	0	0	0	0	0	0	0	0	0	0	0	0	0	0	0	0	0	0	0	0	0	0
4933411K16Rik	2	8	4	3	2	1	3	0	4	2	2	0	2	1	1	0	5	4	2	1	0	1	1	1	3	2	2	2	1	1	0	0
4933412E24Rik	0	0	0	0	0	0	0	0	0	0	0	0	0	0	0	0	0	0	0	0	0	0	0	0	0	0	0	0	0	0	0	0
4933413G19Rik	1	1	0	0	1	2	0	0	0	0	0	0	0	2	0	2	2	0	1	0	0	1	0	0	1	0	0	1	0	1	1	0
4933414I15Rik	0	0	0	0	0	0	0	0	0	0	0	0	0	0	0	0	0	0	0	0	0	0	0	0	0	0	0	0	0	0	0	0
4933415A04Rik	0	0	0	0	0	0	0	0	0	0	0	0	0	0	0	0	0	1	0	0	0	0	0	0	0	0	0	0	0	0	0	0
4933415F23Rik	0	0	0	0	0	0	0	0	0	0	0	0	0	0	0	0	0	0	0	0	0	0	0	0	0	0	0	0	0	0	0	0
4933416C03Rik	0	0	0	0	0	0	0	0	0	0	0	0	0	0	0	0	0	0	0	0	0	0	0	0	0	0	0	0	0	0	0	0
4933417A18Rik	0	0	0	0	0	0	0	0	0	0	0	0	0	0	0	0	0	0	0	0	0	0	0	0	0	0	0	0	0	0	0	0
4933421I07Rik	1	0	0	0	0	0	0	0	0	0	0	0	0	0	0	0	0	0	0	0	0	0	3	0	1	0	0	0	0	0	0	0
4933424G06Rik	20	17	8	9	11	13	10	11	2	8	4	3	5	7	9	9	18	5	15	16	9	13	13	6	1	8	5	2	5	8	11	11
4933425L06Rik	0	0	0	0	0	0	0	0	0	0	0	0	0	0	0	0	0	0	0	0	0	0	0	0	0	0	0	0	0	0	0	0
4933427D14Rik	471	488	409	365	386	344	331	263	341	344	308	326	353	318	330	340	513	507	405	420	394	401	327	348	441	420	348	404	404	391	343	367
4933427I04Rik	0	0	0	0	0	0	0	0	0	0	0	0	0	0	0	0	0	0	0	0	0	0	0	0	0	0	0	0	0	0	0	0
4933428G20Rik	0	1	0	0	0	0	1	0	0	0	0	0	0	1	0	0	0	0	0	1	0	1	0	0	0	0	0	0	0	0	0	2
4933428M09Rik	0	0	0	0	0	0	0	0	0	0	0	0	0	0	0	0	0	0	0	0	0	0	0	0	0	0	0	0	0	0	0	0
4933430I17Rik	80	82	102	96	118	132	93	85	492	591	66	82	202	213	108	78	62	50	59	92	113	87	73	74	514	518	59	59	291	292	115	118
4933434E20Rik	1263	1309	1448	1332	1417	1398	1480	1750	1196	1349	1211	1380	1159	1425	1337	1316	1138	1181	1296	1356	1451	1253	1464	1455	1483	1651	1340	1429	1301	1229	1415	1414
4933436I01Rik	0	0	0	0	0	0	0	0	0	0	0	0	0	0	0	0	0	0	0	0	0	0	0	0	0	0	0	0	0	0	0	0
5031410I06Rik	0	0	0	0	0	0	0	0	0	0	0	0	0	0	0	0	0	0	0	0	0	0	0	0	0	0	0	0	0	0	0	0
5031414D18Rik	223	239	374	389	195	214	436	406	153	183	234	198	488	494	346	347	277	223	309	317	176	169	324	327	185	172	151	148	403	417	339	317
5031439G07Rik	19006	18640	17165	17392	15899	14460	15355	11567	10699	9816	10456	10652	8917	8102	11872	12444	18624	18521	18243	18540	15551	17053	15672	14991	11778	11789	12439	12262	8495	8491	11993	11361
5330417C22Rik	1	2	2	1	0	2	0	3	0	0	0	0	0	1	0	0	0	0	0	0	0	0	0	0	0	0	0	1	0	0	1	0
5330417H12Rik	0	0	0	0	0	0	0	0	0	0	0	2	0	0	0	0	0	0	0	0	0	0	0	0	0	0	0	0	0	0	0	0
5430401F13Rik	0	0	0	0	0	0	0	0	0	0	0	0	0	0	0	0	0	0	0	0	0	0	0	0	0	0	0	0	0	0	0	0
5430402E10Rik	0	0	0	0	0	0	0	0	0	0	0	0	0	0	0	0	0	0	0	0	0	0	0	0	0	0	0	0	0	0	0	0
5430403G16Rik	80	94	64	53	58	76	41	46	48	41	36	49	53	43	40	34	89	108	85	98	87	84	74	68	81	87	52	52	54	30	45	42
5430416O09Rik	0	0	0	0	0	0	0	0	0	0	0	0	0	0	0	1	0	0	0	0	0	0	0	0	0	0	0	0	0	0	0	0
5430419D17Rik	0	0	0	0	0	0	0	0	0	0	0	0	0	0	0	0	0	0	0	0	0	0	0	0	0	0	0	0	0	0	0	1
5430427O19Rik	742	786	405	361	696	762	335	281	899	884	395	517	1870	2286	636	545	662	673	322	367	746	678	282	302	945	1081	444	415	2286	2259	841	944
5530400C23Rik	0	0	0	0	0	0	0	0	0	0	0	0	0	0	0	0	0	0	0	0	0	0	0	0	0	0	0	0	0	0	0	0
5530401A14Rik	0	0	0	0	0	0	0	0	0	0	0	0	0	0	0	0	0	0	0	0	0	0	0	0	0	0	0	0	0	0	0	0
5730409E04Rik	796	879	888	908	764	790	736	746	541	446	586	577	423	479	650	583	739	802	845	777	757	770	806	773	544	619	600	620	401	433	547	576
5730455P16Rik	1065	1142	937	987	845	745	762	572	805	724	830	772	760	539	839	907	1183	1118	1100	1069	856	912	889	921	946	899	916	951	633	691	757	790
5730480H06Rik	266	272	239	282	259	238	265	240	241	229	254	264	187	174	201	193	271	212	237	238	222	189	237	232	224	228	196	272	148	162	169	211
5730507C01Rik	0	0	2	0	2	0	1	0	1	0	0	0	1	0	1	0	0	0	2	0	0	1	0	0	0	1	0	1	0	0	0	0
5730508B09Rik	690	714	878	989	880	938	909	878	1599	1577	1031	975	2722	3000	1581	1612	649	634	633	638	741	847	894	976	1096	1222	821	776	2363	2466	1637	1864
5730522E02Rik	0	0	0	0	1	0	0	0	0	0	0	0	0	0	0	0	1	2	0	1	0	0	0	0	0	0	0	0	0	0	0	0
5730559C18Rik	1	1	0	0	0	0	0	0	0	0	0	0	0	0	1	0	0	0	0	0	0	0	0	0	0	0	0	0	0	0	0	0
5730596B20Rik	0	0	0	0	0	0	0	0	0	0	0	0	0	0	0	0	0	0	0	0	0	0	0	0	0	0	0	0	0	0	0	1
5830411N06Rik	1	0	0	0	0	0	0	0	0	0	0	0	0	0	0	0	0	0	0	0	0	0	0	0	0	0	0	0	0	0	0	0
5830454E08Rik	18	13	7	9	6	17	13	15	7	9	8	10	10	4	8	14	11	12	15	20	9	9	20	16	10	9	8	12	10	8	15	11
5830473C10Rik	0	0	0	0	1	0	0	0	0	0	0	0	0	0	0	0	0	0	0	0	1	0	0	0	0	0	1	0	1	0	0	0
5930422O12Rik	2	1	4	1	0	1	1	2	0	1	2	1	1	1	1	8	3	4	2	4	3	2	3	0	1	2	4	5	1	0	0	2
6030419C18Rik	0	0	0	0	0	0	0	0	1	0	0	0	0	0	0	0	0	0	0	0	0	0	0	0	0	0	0	0	0	0	0	0
6030445D17Rik	3	1	1	1	1	0	0	0	3	3	0	0	1	2	2	1	0	1	1	4	2	0	0	0	2	2	0	2	5	6	2	3
6030452D12Rik	0	0	0	0	0	0	0	0	0	0	0	0	0	0	0	0	0	0	0	0	0	0	0	0	0	0	0	0	0	0	0	0
6030458C11Rik	949	1034	943	993	869	750	875	699	732	688	944	827	723	560	862	886	900	915	997	989	729	798	945	916	803	740	886	841	659	676	897	939
6030468B19Rik	0	0	0	0	0	0	0	0	0	0	0	0	0	0	0	0	0	0	0	0	0	0	0	0	0	0	0	0	1	1	0	0
6030469F06Rik	0	0	0	0	0	0	0	0	0	0	0	0	0	0	0	0	0	1	0	0	0	0	0	0	0	0	0	0	0	0	0	0
6030498E09Rik	0	0	0	0	0	0	0	0	0	0	0	0	0	0	0	0	0	0	0	0	0	0	0	0	0	0	0	0	0	0	0	0
6330408A02Rik	313	293	215	199	261	257	157	151	275	228	213	188	257	207	158	176	261	307	236	249	278	247	174	165	295	310	252	236	226	230	214	186
6330409D20Rik	3	2	3	3	2	2	3	3	0	0	1	2	0	0	0	1	1	0	4	1	1	3	3	1	0	1	0	2	2	0	3	0
6430531B16Rik	16	17	12	4	13	21	6	8	4	15	14	6	18	35	25	14	13	11	6	13	12	13	6	6	8	10	5	13	25	25	32	33
6430548M08Rik	2633	2617	1970	1881	2208	2026	1769	1318	1281	1177	1398	1511	764	610	1187	1192	2078	2082	1751	1876	1796	1985	1597	1470	1425	1282	1474	1444	537	527	1094	962
6430550D23Rik	29	28	26	24	30	24	11	13	20	12	14	19	10	15	16	19	37	23	24	28	28	31	13	8	29	28	24	11	10	7	15	11
6430571L13Rik	3	5	0	2	5	0	0	0	1	0	0	0	5	12	2	0	1	4	0	3	2	5	3	1	0	1	0	2	3	2	0	0
6430573F11Rik	0	0	0	0	0	0	0	0	0	0	0	0	0	0	0	0	0	0	0	0	0	0	0	0	0	0	0	0	0	0	0	0
6430628N08Rik	0	0	0	0	0	0	0	0	0	0	0	0	0	0	0	0	0	0	0	0	0	0	0	0	0	0	0	0	0	0	2	0
6720489N17Rik	231	251	156	191	275	277	161	164	192	198	214	285	66	68	112	75	231	261	204	237	350	322	253	219	304	310	410	381	65	51	94	110
6820408C15Rik	1	0	0	0	0	0	0	0	1	0	0	0	0	0	0	0	0	0	1	0	0	1	0	0	0	0	0	1	0	0	0	0
7420426K07Rik	0	0	0	0	0	0	0	0	0	0	0	0	0	0	0	0	0	0	0	0	0	0	0	0	0	0	0	0	0	0	0	0
7420461P10Rik	0	0	0	0	0	0	0	0	0	1	0	0	0	3	0	0	0	1	0	0	0	0	0	0	0	0	0	0	0	0	1	0
7530416G11Rik	0	0	0	0	0	0	0	0	0	0	0	0	0	0	0	0	0	0	0	0	0	0	0	0	0	0	0	0	0	0	0	0
8030411F24Rik	0	0	0	0	0	0	0	0	0	0	0	0	0	0	0	0	0	0	0	0	0	0	0	0	0	0	0	0	0	0	0	0
8030423J24Rik	0	0	0	0	0	0	0	0	0	0	0	0	0	0	0	0	0	0	0	0	0	0	0	0	0	0	0	0	0	0	0	0
8030462N17Rik	530	558	442	506	408	315	438	257	562	636	577	544	398	135	594	547	615	561	591	562	399	459	496	429	630	683	664	600	500	449	547	566
8030474K03Rik	0	0	0	0	0	0	0	0	0	0	2	0	2	1	1	0	0	0	0	0	0	0	0	0	0	0	0	0	0	0	0	0
8430408G22Rik	0	0	0	0	2	0	1	0	1	0	0	0	10	8	2	3	0	0	0	0	0	1	0	0	0	0	0	0	19	14	7	2
9030612E09Rik	0	0	0	0	0	0	0	0	0	0	0	0	0	0	0	0	0	0	0	0	0	0	0	0	0	0	0	0	0	0	0	0
9030617O03Rik	1764	1826	1332	1294	1758	1587	1358	1072	1615	1594	1326	1415	803	792	872	886	1638	1668	1388	1470	1645	1613	1341	1265	2467	2376	1615	1639	752	809	881	803
9030624G23Rik	0	0	0	1	0	0	0	0	0	0	0	0	0	0	0	0	0	0	0	0	0	0	0	0	0	0	0	0	0	0	0	0
9030624J02Rik	5023	5404	4559	4424	5292	5263	4830	4383	4690	4665	4556	4765	4170	4131	4118	4172	4880	4767	4389	4430	4791	4784	4604	4178	5107	4911	4460	4255	4153	4040	4042	3886
9130008F23Rik	47	70	27	48	53	48	26	32	24	40	43	30	61	73	49	32	64	52	44	36	58	60	35	45	39	54	44	44	53	52	40	30
9130011E15Rik	706	697	500	520	572	492	476	395	777	777	642	695	619	454	494	435	637	645	497	584	604	627	503	518	849	840	758	721	569	591	536	496
9130019O22Rik	170	157	151	119	148	159	165	130	99	97	125	138	98	99	126	100	146	153	131	129	163	151	148	128	95	121	156	159	98	86	123	117
9130023H24Rik	261	249	173	171	232	212	139	122	236	216	166	191	312	306	126	122	245	260	155	134	221	216	131	143	230	265	170	157	360	346	159	150
9130204L05Rik	0	0	0	0	0	0	1	0	0	0	0	0	0	0	0	0	0	0	0	0	0	0	0	0	0	0	0	0	0	0	0	0
9130213A22Rik	3	6	2	9	1	0	7	4	5	3	7	3	1	0	1	3	6	2	7	5	3	6	3	4	6	4	1	0	1	2	3	3
9130230L23Rik	65	45	30	40	71	59	24	27	125	92	102	132	53	73	48	43	44	35	34	29	70	72	43	39	152	173	126	147	65	70	32	42
9130401M01Rik	256	303	321	290	337	415	387	519	398	366	431	374	370	536	360	332	299	288	254	251	378	379	342	389	374	483	361	418	330	357	358	353
9130409I23Rik	0	1	1	0	2	0	0	0	0	0	0	0	0	0	0	0	0	0	0	0	0	0	0	1	0	0	0	1	1	0	0	0
9130409J20Rik	0	0	0	0	0	0	0	0	0	0	0	0	0	0	0	0	0	0	0	0	0	0	0	0	0	0	0	0	0	0	0	0
9230019H11Rik	0	0	0	0	0	0	0	0	0	0	0	0	0	0	0	0	0	0	0	0	0	0	0	0	0	0	0	0	0	0	0	0
9230102O04Rik	0	0	0	0	0	0	0	1	0	0	3	1	0	0	0	0	0	0	0	0	0	1	0	0	0	0	1	0	0	0	0	0
9230104L09Rik	0	0	0	0	0	0	1	0	0	0	0	0	2	0	0	0	0	1	0	0	0	0	0	1	0	0	0	0	2	0	1	2
9230104M06Rik	0	1	0	1	0	0	0	0	0	0	0	0	1	0	0	0	0	0	0	0	0	0	0	0	2	1	1	1	0	0	0	0
9230106D20Rik	0	0	0	0	0	0	0	0	0	0	0	1	0	0	0	0	0	0	0	0	0	0	0	0	0	0	0	0	0	0	0	0
9230109A22Rik	0	0	0	0	0	0	0	0	1	1	0	0	0	1	1	2	0	0	0	0	0	1	0	0	0	1	0	0	1	0	1	0
9230110C19Rik	0	0	0	0	0	0	0	0	0	0	0	0	0	0	0	0	0	0	0	0	0	0	1	0	0	0	0	0	1	0	0	1
9230110F15Rik	0	0	0	0	0	0	0	0	0	0	0	0	0	0	0	0	0	0	0	0	0	0	0	0	0	0	0	0	0	0	0	0
9230112D13Rik	0	0	0	0	0	0	0	0	0	0	0	0	0	0	0	0	0	0	0	0	0	0	0	0	0	0	0	0	0	0	0	0
9230113P08Rik	0	0	0	0	0	0	0	0	0	0	0	0	0	0	0	0	0	0	0	0	0	0	0	0	0	0	0	0	0	0	0	0
9330151L19Rik	201	196	199	256	180	150	189	165	132	105	170	182	109	104	126	151	194	170	250	229	184	167	194	192	169	174	207	263	74	80	145	136
9330159F19Rik	0	0	0	0	0	0	0	0	0	0	0	0	0	0	0	0	0	1	0	0	0	0	0	0	0	0	0	0	0	0	0	0
9330161L09Rik	10	16	2	5	6	11	0	1	1	2	1	2	4	4	5	9	8	8	3	5	7	4	1	2	6	9	5	7	7	11	11	5
9330182L06Rik	133	124	43	67	79	72	44	40	21	19	27	19	42	45	47	54	152	141	67	58	63	64	55	45	22	20	16	27	28	20	35	33
9330182O14Rik	0	0	0	0	0	0	0	0	0	0	0	0	0	0	1	0	0	0	0	0	0	0	0	0	0	0	0	0	0	2	0	0
9430007A20Rik	0	0	0	0	0	0	0	0	0	0	0	0	0	0	0	0	0	0	0	0	0	0	0	0	0	0	0	0	0	0	0	0
9430015G10Rik	632	644	419	427	535	498	418	340	307	246	308	319	271	263	266	260	579	623	433	501	489	397	393	364	393	367	384	372	238	251	284	287
9430016H08Rik	543	522	545	466	529	615	579	692	598	653	573	539	749	931	660	641	478	500	431	470	526	513	596	554	587	644	495	493	706	653	644	620
9430020K01Rik	276	287	217	194	215	193	197	145	127	131	223	182	109	59	165	197	291	271	228	215	162	194	185	202	156	138	188	176	82	80	138	168
9430038I01Rik	248	279	274	298	301	327	292	315	248	204	218	247	193	253	205	302	308	251	269	236	272	327	308	296	184	210	208	203	129	132	176	213
9430069I07Rik	0	6	2	4	5	6	3	5	0	0	1	0	1	1	6	4	0	3	4	6	3	0	7	5	0	0	0	2	2	0	1	1
9430076C15Rik	669	678	248	315	811	557	436	256	2017	1897	1109	1143	2669	1621	939	886	674	685	352	329	738	973	405	382	1713	1554	1081	1076	3030	3124	1371	1451
9430097D07Rik	0	0	0	0	0	0	0	0	0	0	0	0	0	0	0	0	0	0	0	0	0	0	0	0	0	0	0	0	0	0	0	0
9530002B09Rik	0	0	0	0	0	0	0	0	0	0	0	0	0	0	1	0	0	0	0	0	0	0	0	0	0	0	0	0	0	0	0	0
9530003J23Rik	0	0	0	1	0	0	0	0	0	0	0	0	0	0	0	1	0	0	0	0	0	0	0	0	0	0	1	0	0	0	0	0
9530053A07Rik	10	6	1	1	8	9	1	3	4	13	4	1	5	4	1	3	4	7	3	2	6	8	3	1	5	8	2	0	7	1	0	2
9530068E07Rik	9184	9779	9150	9231	9151	9159	8927	8159	10531	10483	9535	9583	12921	13446	9708	9696	8926	9137	8848	9159	9669	9914	8481	8655	10467	10563	9449	9676	12039	12324	10276	10038
9530077C05Rik	17	3	1	0	5	3	0	0	5	1	2	0	4	4	0	1	5	8	0	0	5	4	0	0	0	0	0	0	0	0	0	1
9630041A04Rik	0	0	0	0	0	0	0	0	0	0	0	0	0	0	0	0	0	0	0	0	0	0	0	0	0	0	0	0	0	0	0	0
9830107B12Rik	0	1	10	2	3	4	14	10	1	4	26	23	4	1	11	8	0	2	5	3	4	2	4	5	0	0	13	9	4	4	10	8
9930012K11Rik	117	132	67	68	109	109	78	58	37	36	42	58	50	57	52	60	134	140	73	83	98	90	63	63	40	49	45	73	57	55	49	65
9930021J03Rik	1397	1342	1197	1449	976	692	1211	632	1242	1233	1317	1320	968	397	1290	1190	1304	1417	1526	1516	882	1061	1336	1134	1519	1354	1433	1448	1021	1048	1256	1208
9930022D16Rik	37	45	25	19	28	24	17	17	28	22	3	6	23	28	25	15	52	35	18	17	15	14	9	17	9	18	5	1	26	40	15	23
9930111J21Rik1	228	195	65	106	130	54	38	15	394	318	97	129	739	107	274	268	212	212	164	151	120	169	63	54	426	378	118	108	1011	940	386	299
9930111J21Rik2	703	620	298	357	464	259	134	34	1028	910	386	411	2004	357	958	944	651	682	521	518	447	515	198	198	1014	941	448	399	2193	2205	1229	1140
A130010J15Rik	270	264	320	329	265	210	318	260	239	215	363	352	122	102	276	237	262	267	287	313	201	219	291	236	260	283	275	317	108	102	218	267
A130051J06Rik	42	40	25	22	25	19	22	11	10	9	15	19	30	32	7	12	20	18	18	20	17	37	13	17	24	19	9	17	15	19	18	27
A130057D12Rik	0	0	0	0	0	0	0	2	0	0	0	0	1	1	0	0	1	0	0	1	0	0	0	0	0	0	0	0	1	0	0	0
A1bg	0	0	0	0	0	0	0	0	0	0	0	0	0	0	0	0	0	0	0	0	0	0	0	0	0	0	0	0	0	0	0	0
A1cf	0	0	0	0	4	5	1	0	1	1	0	1	9	8	0	1	0	1	0	0	3	2	0	0	0	0	0	1	10	10	5	3
A230046K03Rik	6370	6155	5087	5755	5217	3867	4359	2603	6334	6070	5875	6207	6602	3457	5990	5738	6674	6518	6564	6912	4911	5496	5349	4973	7326	7328	7226	7306	6647	6746	6506	6304
A230050P20Rik	402	429	282	272	345	354	235	192	324	257	278	264	735	867	389	436	328	333	217	216	288	262	123	146	255	293	153	170	601	693	410	429
A230065H16Rik	0	0	0	0	0	0	0	0	0	0	0	0	0	0	0	0	0	0	0	0	0	0	1	0	0	0	0	0	0	0	0	0
A230072I06Rik	0	0	0	0	0	0	0	0	0	0	0	0	0	0	0	0	0	0	0	0	0	0	0	0	0	0	0	0	0	0	0	0
A26c2	0	0	0	0	0	0	0	0	0	0	0	0	0	0	0	0	0	0	0	0	0	0	0	0	0	0	0	0	0	0	0	0
A2m	0	0	0	0	0	0	0	0	0	0	0	0	0	0	0	0	0	0	0	0	0	0	0	0	0	0	0	0	0	0	0	0
A330017A19Rik	1	1	2	4	0	1	1	1	2	0	0	1	1	0	2	0	1	0	6	1	3	1	0	0	2	1	1	1	0	0	1	1
A330070K13Rik	0	0	0	0	0	0	0	0	0	0	0	0	0	0	0	0	0	0	0	0	0	0	0	0	0	0	0	0	0	0	0	0
A3galt2	4	1	6	3	4	3	5	5	2	2	2	1	4	2	6	13	4	5	0	5	3	4	5	4	7	2	6	9	6	7	11	11
A430005L14Rik	504	568	481	471	514	631	522	716	427	450	417	425	401	668	443	457	523	479	423	427	545	555	555	512	437	473	492	471	425	361	558	486
A430033K04Rik	208	203	184	244	176	145	124	116	108	121	136	156	75	71	123	144	189	188	203	231	144	155	190	157	156	166	159	161	93	75	127	114
A430078G23Rik	1	0	0	0	1	0	0	1	1	0	0	0	1	0	0	0	2	3	2	2	0	2	0	0	1	0	1	0	0	0	0	0
A430089I19Rik	0	0	0	0	0	0	0	0	0	0	0	0	0	0	0	0	0	0	0	0	0	0	0	0	0	0	0	0	0	0	0	0
A430105I19Rik	16	17	7	10	18	18	2	6	17	12	3	11	4	2	11	1	14	17	7	12	11	10	5	3	24	27	11	9	2	7	5	4
A4galt	0	0	0	3	3	1	1	1	3	4	1	3	1	3	0	0	0	0	0	0	1	1	0	1	0	1	0	0	1	3	0	2
A4gnt	0	0	0	0	0	0	0	0	0	0	0	0	0	0	0	0	0	0	0	0	0	0	0	0	0	0	0	0	0	1	0	0
A530016L24Rik	0	0	0	0	0	0	0	0	0	0	0	0	0	0	0	0	0	0	0	0	0	0	0	0	0	0	0	0	0	0	0	0
A530032D15Rik	0	11	1	2	4	1	2	3	51	46	10	16	114	153	10	15	9	10	9	2	14	6	1	5	47	40	12	7	211	232	29	22
A530064D06Rik	1401	1367	4292	3930	2882	2838	4715	4870	2618	3151	3899	4780	3562	4010	5012	4514	1015	998	3544	3712	2342	2029	4613	4144	1664	1742	4040	3736	3943	3851	5717	6079
A530084C06Rik	0	0	2	0	1	1	2	0	0	0	4	3	0	1	1	0	1	0	1	0	1	1	6	5	0	1	1	1	1	0	0	1
A530099J19Rik	1	1	0	2	0	0	0	0	4	7	0	2	1	2	2	4	0	0	1	1	0	5	2	0	6	4	0	2	3	4	2	0
A630001G21Rik	827	889	590	586	744	781	521	500	1159	992	769	868	1054	1168	532	559	912	821	644	624	781	709	598	571	1197	1192	903	911	1219	1215	681	698
A630010A05Rik	0	0	1	0	0	0	0	0	0	0	0	0	0	0	0	0	0	0	0	0	0	0	0	0	0	0	0	0	0	0	0	0
A630023A22Rik	0	0	0	0	0	0	0	0	0	0	0	0	0	0	0	0	0	0	0	0	0	0	0	0	0	0	0	0	0	0	0	0
A630033H20Rik	1630	1735	2055	2374	1330	1024	1616	1105	1230	1320	1268	1206	2029	1102	2320	2387	1683	1666	2112	2066	1006	1126	1878	1844	939	1049	1261	1144	1961	1920	2388	2582
A630073D07Rik	0	0	0	0	0	0	0	0	0	0	0	0	0	0	0	0	0	0	0	0	0	0	0	0	0	0	0	0	0	0	0	0
A630076J17Rik	0	0	0	0	0	0	0	0	0	0	0	0	0	0	0	0	0	0	0	0	0	0	0	0	0	0	0	0	0	0	0	0
A630095E13Rik	0	0	0	0	0	0	0	0	0	0	0	0	0	0	0	0	0	0	0	0	0	0	0	0	0	0	0	0	0	0	0	0
A630095N17Rik	0	0	0	0	0	0	0	0	0	0	0	0	0	0	0	1	0	0	0	0	0	0	0	0	0	0	0	0	0	0	0	1
A730015C16Rik	0	3	0	1	0	0	0	0	0	1	2	0	1	0	0	1	0	0	1	0	0	0	0	1	0	0	0	1	1	0	0	0
A730017C20Rik	0	0	0	0	0	0	0	0	0	0	0	0	0	0	0	0	0	0	0	0	0	0	0	0	0	0	0	0	0	0	0	0
A730018C14Rik	0	0	0	0	0	0	0	0	0	0	0	0	0	0	0	0	0	0	0	0	0	0	0	0	0	0	0	0	0	0	0	0
A730046J19Rik	0	0	0	0	0	0	0	0	0	0	0	0	0	0	0	0	0	1	0	0	0	0	0	0	1	0	0	0	1	0	0	0
A730049H05Rik	0	0	0	0	0	0	0	0	0	0	0	0	0	0	0	0	0	0	0	0	0	0	0	0	0	0	0	0	0	0	0	0
A730061H03Rik	3	1	3	0	1	0	1	1	0	1	0	0	2	0	0	3	3	0	4	4	0	0	0	0	0	1	1	2	0	0	2	0
A730071L15Rik	2	1	0	2	2	1	0	0	1	0	1	1	0	1	0	0	0	1	1	0	0	0	0	1	1	0	0	0	0	2	1	1
A830005F24Rik	10	9	6	7	5	6	5	13	4	15	9	7	2	13	4	4	10	12	1	7	5	6	4	5	11	21	8	10	4	3	4	5
A830010M20Rik	248	265	127	150	186	144	142	103	127	123	155	142	89	62	104	112	308	270	159	142	160	174	149	125	182	185	141	115	107	94	80	87
A830018L16Rik	0	0	0	0	0	0	0	0	0	0	0	0	0	0	0	0	0	0	0	0	0	0	0	0	0	0	0	0	0	0	0	0
A830031A19Rik	0	0	0	0	0	0	0	0	0	0	0	0	0	0	1	0	0	0	0	0	0	0	0	0	0	0	0	0	0	0	0	0
A830080D01Rik	498	575	532	554	479	442	454	383	399	387	365	387	381	292	443	431	558	524	563	524	440	452	491	476	421	443	429	396	422	446	421	400
A930002H24Rik	6	4	2	4	3	1	2	0	7	2	2	1	6	1	3	4	6	1	3	3	1	2	0	3	3	0	3	2	2	2	2	2
A930003A15Rik	3	2	0	0	0	0	0	0	12	9	0	0	0	6	0	0	2	2	0	0	3	6	0	0	14	20	4	3	5	12	1	0
A930004D18Rik	19	11	9	2	13	6	4	11	4	2	9	7	4	3	2	6	9	6	0	3	8	10	6	7	1	2	14	5	1	2	0	1
A930009A15Rik	0	0	0	0	0	0	0	0	0	0	0	0	0	0	0	0	0	0	0	0	0	0	0	0	0	0	0	0	0	0	0	0
A930011G23Rik	3167	3470	1017	1043	3566	3268	1548	1420	2684	2695	1509	1406	11059	9330	4171	4029	3505	3324	1185	1262	3611	3874	1647	1597	2606	2613	1357	1396	12105	11381	6593	6317
A930017K11Rik	0	0	1	0	0	0	2	1	3	0	0	0	1	0	0	3	1	1	0	0	0	0	0	0	1	0	0	0	2	0	1	3
A930018M24Rik	14	11	0	6	2	5	2	1	0	1	2	0	2	1	1	2	12	9	3	9	3	3	2	2	0	0	0	0	0	2	2	1
A930018P22Rik	1	0	0	0	0	0	0	0	0	0	1	0	0	0	0	0	0	1	0	1	0	0	0	0	0	0	0	0	0	1	0	0
A930033H14Rik	17	13	3	7	10	1	2	1	27	15	23	18	3	3	2	9	20	13	16	13	11	11	4	4	26	31	14	22	8	5	5	3
AA415398	67	62	118	130	68	65	132	121	55	85	80	77	41	32	104	103	74	75	130	139	82	66	130	121	60	88	79	75	40	51	85	91
AA467197	109	140	72	81	207	250	100	127	5885	7432	742	848	4234	6301	871	816	49	58	23	26	122	133	45	61	2350	2703	270	229	3374	3179	672	715
AA792892	0	0	0	0	0	0	0	0	0	0	0	0	0	0	0	0	0	0	0	0	0	0	0	0	0	0	0	0	0	0	0	0
AA986860	20	19	65	50	17	27	60	57	30	24	39	42	44	33	64	51	34	42	73	80	35	31	42	65	45	39	41	61	43	62	64	60
AB124611	2188	2247	2023	1931	2654	3005	1676	1879	3718	3922	1940	2400	3108	3697	1459	1413	2355	2244	2126	2474	3175	3231	1819	1816	5153	5214	2902	2976	4569	4662	2238	2090
AC087559.2	0	0	0	0	0	0	0	0	0	0	0	0	0	0	0	0	0	0	0	0	0	0	0	0	0	0	0	0	0	0	0	0
AC087559.3	0	0	0	0	0	0	0	0	0	0	0	0	0	0	0	0	0	0	0	0	0	0	0	0	0	0	0	0	0	0	0	0
AC102264.1	0	0	0	0	0	0	0	0	0	0	0	0	0	0	0	0	0	0	0	0	0	0	0	0	0	0	0	0	0	0	0	0
AC123873.1	0	0	0	0	0	0	0	0	0	0	0	0	0	0	0	0	0	0	0	0	0	0	0	0	0	0	0	0	0	0	0	0
AC123873.2	0	0	0	0	0	0	0	0	0	0	0	0	0	0	0	0	0	0	0	0	0	0	0	0	0	0	0	0	0	0	0	0
AC123873.3	0	0	0	0	0	0	0	0	0	0	0	0	0	0	0	0	0	0	0	0	0	0	0	0	0	0	0	0	0	0	0	0
AC124606.1	0	0	0	0	0	0	0	0	0	0	0	0	0	0	0	0	0	0	0	0	0	0	0	0	0	0	0	0	0	0	0	0
AC124606.2	0	0	0	0	0	0	0	0	0	0	0	0	0	0	0	0	0	0	0	0	0	0	0	0	0	0	0	0	0	0	0	0
AC125149.1	0	0	0	0	0	0	0	0	0	1	0	0	0	0	1	0	0	0	0	0	0	0	0	0	0	0	0	0	1	2	0	0
AC125149.2	0	0	0	0	0	0	0	0	0	0	0	0	0	0	0	0	0	0	0	0	0	0	1	0	0	0	0	0	0	0	0	0
AC125149.3	0	0	0	0	0	0	0	0	0	0	0	0	0	0	0	0	0	0	0	0	0	0	0	0	0	0	0	0	0	0	0	0
AC125149.4	0	0	0	0	0	0	0	0	1	0	0	0	0	1	0	0	0	0	0	1	0	0	0	0	1	0	0	0	0	0	0	0
AC125149.5	0	0	0	0	0	0	0	0	0	0	0	0	0	0	0	0	0	0	0	0	0	0	0	0	0	0	0	0	0	0	0	0
AC125178.1	0	0	0	0	0	0	0	0	0	0	0	0	0	0	0	0	0	0	0	0	0	0	0	0	0	0	0	0	0	0	0	0
AC125178.2	0	0	0	0	0	0	0	0	0	0	0	0	0	0	0	0	0	0	0	0	0	0	0	0	0	0	0	0	0	0	0	0
AC125178.3	0	0	0	0	0	0	0	0	0	0	0	0	0	0	0	0	0	0	0	0	0	0	0	0	0	0	0	0	0	0	0	0
AC126035.1	0	0	0	0	0	0	0	0	0	0	0	0	0	0	0	0	0	0	0	0	0	0	0	0	0	0	0	0	0	0	0	0
AC132444.1	0	0	0	0	0	0	0	1	1	0	0	0	2	1	0	0	1	0	0	0	0	0	0	0	1	2	0	0	3	3	1	1
AC132444.2	0	0	0	0	0	0	0	0	0	0	0	0	0	0	0	0	0	0	0	0	0	0	0	0	0	0	0	0	0	0	0	0
AC132444.3	0	0	0	0	0	0	0	0	0	0	0	0	0	0	0	0	0	0	0	0	0	0	0	0	0	0	0	0	0	0	0	0
AC132444.4	0	0	0	0	0	0	0	0	0	0	0	0	0	0	0	0	0	0	0	0	0	0	0	0	0	0	0	0	0	0	0	0
AC132444.5	1	0	0	0	0	0	0	0	0	1	0	0	0	0	0	0	0	0	0	0	0	0	0	0	1	0	0	0	0	0	0	0
AC132444.6	0	0	0	0	0	0	0	0	0	0	0	0	0	0	0	0	0	0	0	0	0	0	0	0	0	0	0	0	0	0	0	0
AC133095.1	0	0	0	0	0	0	0	0	0	0	0	0	0	0	0	0	0	0	0	0	0	0	0	0	0	0	0	0	0	0	0	0
AC133095.2	0	0	0	0	0	0	0	0	0	0	0	0	0	0	0	0	0	0	0	0	0	0	0	0	0	0	0	0	0	0	0	0
AC133103.1	0	0	0	0	0	0	0	0	0	0	1	0	0	0	0	0	0	0	0	0	0	0	0	0	0	0	0	0	1	2	0	0
AC133103.3	0	0	0	0	0	0	0	0	0	0	0	0	0	0	0	0	1	0	0	0	0	1	0	0	1	0	0	0	0	0	0	0
AC133103.4	0	0	0	0	0	0	0	0	0	0	0	0	0	0	0	0	0	0	0	0	0	0	0	0	0	0	0	0	0	0	0	0
AC133103.5	0	0	0	0	0	0	0	0	0	0	0	0	0	0	0	0	0	0	0	0	0	0	0	0	0	0	0	0	0	0	0	0
AC133103.6	0	0	0	0	0	0	0	0	0	0	0	0	0	0	0	0	0	0	0	0	0	0	0	0	0	0	0	0	0	0	0	0
AC133103.7	0	0	0	0	0	0	0	0	0	0	0	0	0	0	0	0	0	0	0	0	0	0	0	0	0	0	0	0	0	0	0	0
AC139131.1	0	0	0	0	0	0	0	0	0	0	0	0	0	0	0	0	0	0	0	0	0	0	0	0	0	0	0	0	0	0	0	0
AC140325.1	0	0	0	0	0	0	0	0	0	0	0	0	0	0	0	0	0	0	0	0	0	0	0	0	0	0	0	0	0	0	0	0
AC140325.2	0	0	0	0	0	0	0	0	0	0	0	0	0	0	0	0	0	0	0	0	0	0	0	0	0	0	0	0	0	0	0	0
AC140325.3	0	0	0	0	0	0	0	0	0	0	0	0	0	0	0	0	0	0	0	0	0	0	0	0	0	0	0	0	0	0	0	0
AC140325.4	0	0	0	0	0	0	0	0	0	0	0	0	0	0	0	0	0	0	0	0	0	0	0	0	0	0	0	0	0	0	0	0
AC140365.1	0	0	0	0	0	0	0	0	0	0	0	0	0	0	0	0	0	0	0	0	0	0	0	0	0	0	0	0	0	0	0	0
AC149090.1	2556	2780	2274	2409	2276	2167	2169	1597	1248	957	1367	1646	915	875	1203	1005	2155	2108	2082	2415	1869	1620	1723	1668	1359	1358	1315	1809	690	845	997	979
AC163611.1	0	0	0	0	0	0	0	0	0	0	0	0	0	0	0	0	0	0	0	0	0	0	0	0	0	0	0	0	0	0	0	0
AC163611.2	0	0	0	0	0	0	0	0	0	0	0	0	0	0	0	0	0	0	0	0	0	0	0	0	0	0	0	0	0	0	0	0
AC164084.1	0	0	0	0	0	0	0	0	0	0	0	0	0	0	0	0	0	0	0	0	0	0	0	0	0	0	0	0	0	0	0	0
AC164084.2	0	0	0	0	0	0	0	0	0	0	0	0	0	0	0	0	0	0	0	0	0	0	0	0	0	0	0	0	0	0	0	0
AC164084.3	0	0	0	0	0	0	0	0	0	0	0	0	0	0	0	0	0	0	0	0	0	0	0	0	0	0	0	0	0	0	0	0
AC165294.1	0	0	0	0	0	0	0	0	0	0	0	0	0	0	0	0	0	0	0	0	0	0	0	0	0	0	0	0	0	0	0	0
AC165294.2	0	0	0	0	0	0	0	0	0	0	0	0	0	0	0	0	0	0	0	0	0	0	0	0	0	0	0	0	0	0	0	0
AC165294.3	0	0	0	0	0	0	0	0	0	0	0	0	0	0	0	0	0	0	0	0	0	0	0	0	0	0	0	0	0	0	0	0
AC168977.1	4	15	7	4	15	5	3	0	25	31	1	10	64	76	22	25	8	7	5	2	12	8	3	3	34	28	5	10	88	69	38	31
AC168977.2	0	0	0	0	0	0	0	0	0	0	0	0	0	0	0	0	0	0	0	0	0	0	0	0	0	0	0	0	0	0	0	0
AC234645.1	0	0	0	0	0	0	0	0	0	0	0	0	0	0	0	0	0	0	0	0	0	0	0	0	0	0	0	0	0	0	0	0
AF067061	0	0	0	0	0	0	0	0	0	0	0	0	0	0	0	0	0	0	0	0	0	0	0	0	0	0	0	0	0	0	0	0
AF067063	0	0	0	0	0	0	0	0	0	0	0	0	0	0	0	0	0	0	0	0	0	0	0	0	0	0	0	0	0	0	0	0
AF366264	0	0	0	0	0	0	0	0	0	0	0	0	0	0	0	0	0	0	0	0	0	0	0	0	0	0	0	0	0	0	0	0
AF529169	40	34	1	5	17	6	1	0	0	0	0	0	2	1	7	0	23	19	3	5	7	9	1	1	1	1	0	0	1	0	0	1
AI182371	11	14	9	18	6	8	10	10	5	9	7	5	18	5	7	8	10	5	18	17	16	13	10	11	9	9	14	21	17	13	12	14
AI314180	5944	6354	9198	9662	6217	5310	11769	10051	6140	6419	15396	14490	4746	3369	8290	8040	5767	6175	8037	8071	5698	5780	10227	9332	6642	6643	12908	11545	4884	4571	6435	6614
AI413582	1228	1323	1390	1407	1311	1573	1540	1892	1297	1204	1202	1123	814	1166	753	909	1222	1128	1202	1194	1361	1527	1577	1608	1357	1422	1080	1150	759	760	699	718
AI429214	51	62	58	54	50	43	41	29	43	48	39	37	41	42	42	31	47	47	42	41	28	29	30	44	43	45	31	36	47	39	20	31
AI464131	12	14	18	18	7	12	11	9	8	10	7	13	5	6	9	7	24	15	18	13	18	18	19	6	12	9	11	9	8	5	7	11
AI467606	1700	1873	1632	1645	1449	1680	1635	1426	1557	1543	1665	1591	1356	1467	1364	1473	1710	1675	1676	1706	1549	1565	1542	1526	1658	1538	1796	1807	1412	1317	1456	1459
AI481877	0	0	1	0	0	0	0	0	0	0	0	0	0	0	0	0	0	0	0	1	0	0	0	0	0	0	0	0	0	0	0	0
AI593442	0	0	0	0	0	0	0	0	0	0	0	0	0	0	0	0	0	0	0	0	0	0	0	0	0	0	0	0	0	0	0	0
AI597479	856	960	844	826	758	558	721	529	631	651	769	786	556	334	694	699	847	819	857	861	686	687	830	761	817	839	874	895	515	516	611	657
AI606181	287	328	349	360	281	279	393	330	207	205	328	304	181	181	278	258	297	270	345	350	244	311	357	353	230	184	313	339	143	145	223	251
AI607873	11193	11485	5936	5962	11390	9908	5519	4265	15924	17123	8500	10358	28326	21366	23153	20550	11422	11763	5903	5667	10788	10487	5696	5055	16448	15889	7981	7451	31589	30443	24935	25573
AI661453	13	14	4	4	8	14	2	4	1	0	4	8	8	2	4	5	16	6	6	4	11	7	9	4	6	3	3	1	2	2	2	3
AI837181	1146	1171	1068	1139	1108	1327	1221	1343	1635	1608	1300	1241	1904	2535	1106	1283	1096	1010	1097	1208	1225	1298	1123	1109	1529	1527	1284	1389	1770	1830	1550	1316
AI846148	399	446	404	412	400	463	397	461	393	424	449	397	344	412	388	390	434	379	398	414	390	435	376	384	374	362	433	428	316	341	370	336
AI854703	13	13	13	15	7	11	11	14	8	5	16	7	10	13	17	7	3	3	4	2	3	4	3	2	2	4	4	1	7	1	7	11
AI987944	776	809	781	789	742	618	672	566	711	731	601	706	765	631	732	669	835	797	740	814	702	680	725	746	820	937	747	717	876	855	714	734
AK010878	209	240	154	167	186	252	195	221	198	197	129	158	170	186	145	161	217	207	168	143	222	195	209	206	159	182	117	127	148	169	145	164
AK157302	4	4	0	1	1	1	3	0	1	3	0	1	0	1	1	2	4	1	1	0	0	0	0	2	0	0	0	0	0	0	1	0
AU015836	0	0	0	0	0	0	0	0	0	0	0	0	0	1	0	0	0	0	0	1	0	0	0	0	0	0	0	0	0	3	0	0
AU018091	0	0	0	0	0	0	0	0	0	0	0	0	0	0	0	0	0	0	0	0	0	0	0	0	0	0	0	0	0	0	0	0
AU019823	1007	1008	835	792	837	855	766	721	738	812	638	738	742	629	747	616	910	945	767	830	821	787	814	765	873	857	786	799	804	804	692	776
AU021092	0	1	0	0	1	1	0	0	0	0	0	0	0	1	0	0	0	0	0	0	0	1	0	0	0	0	0	1	0	0	0	0
AU022252	636	653	653	634	536	503	616	468	423	378	542	562	295	262	501	464	608	564	658	684	504	510	555	563	432	453	667	671	235	274	368	371
AU022751	0	0	0	0	0	0	0	0	0	0	0	0	0	0	0	0	0	0	0	0	0	0	0	0	0	0	0	0	0	0	0	0
AU040320	1935	2013	1895	1948	1641	1636	2219	1701	2255	2097	2454	2333	1926	1472	1827	1789	1803	1740	1886	2007	1582	1686	1773	1761	2310	2157	2066	2149	1811	1774	1794	1587
AU041133	198	192	134	150	164	124	113	127	133	150	105	111	130	114	144	111	184	205	183	172	136	122	131	152	175	188	140	123	140	136	124	128
AV320801	0	0	0	0	0	0	0	0	0	0	0	0	0	0	0	0	0	0	0	0	0	0	0	0	0	0	0	0	0	0	0	0
AW011738	10	10	16	13	12	13	6	7	215	213	72	80	306	203	118	131	9	13	6	8	17	16	6	4	146	128	27	24	271	299	140	140
AW146154	289	301	273	276	210	205	228	197	176	183	141	166	145	106	202	167	258	266	287	312	234	211	233	245	225	222	210	219	130	112	165	190
AW209491	492	486	706	721	377	442	715	770	373	342	735	673	329	287	604	640	484	517	609	646	434	400	659	721	446	463	650	688	284	294	555	579
AW549877	3504	3648	2882	3102	2864	2191	2482	1651	2560	2213	2236	2512	2569	1604	2466	2184	3514	3507	3299	3184	2485	2325	2587	2290	2631	2600	2356	2400	2701	2782	2332	2554
AW551984	0	0	0	0	0	1	0	0	1	0	0	0	0	0	0	0	0	0	0	0	0	0	0	0	0	0	0	0	0	0	0	0
AW554918	453	436	293	270	330	281	233	170	262	218	232	248	177	142	243	206	368	412	301	290	303	327	267	252	317	329	271	285	181	183	233	229
AW822073	0	0	0	0	0	0	0	0	0	0	0	0	0	0	1	0	0	0	0	0	0	0	0	0	0	0	0	0	0	0	0	0
AY074887	1	2	1	1	0	3	1	3	3	6	3	4	3	5	1	7	5	5	1	3	4	3	3	2	4	5	2	3	2	4	6	7
AY358078	0	0	0	0	0	0	0	0	0	0	0	0	0	0	0	0	0	0	0	0	0	0	0	0	0	0	0	0	0	0	0	0
AY761184	0	0	0	0	0	0	0	0	0	0	0	0	0	0	0	0	0	0	0	0	0	0	0	0	0	0	0	0	0	0	0	0
AY761185	0	0	0	0	0	0	0	0	0	0	0	0	0	0	0	0	0	0	0	0	0	0	0	0	0	0	0	0	0	0	0	0
Aaas	966	1070	608	675	915	977	728	675	598	571	455	455	545	541	476	464	968	863	645	706	876	867	640	622	770	705	515	554	485	481	488	449
Aacs	1002	1074	866	920	1039	1009	915	843	694	670	914	880	531	527	734	766	1081	1017	802	768	916	1029	841	888	786	720	799	804	484	518	643	572
Aadac	0	0	0	0	0	0	0	0	0	0	0	0	0	0	0	0	0	0	0	0	0	0	0	0	0	0	0	0	0	0	0	0
Aadacl2	0	0	0	0	0	0	0	0	0	0	0	0	0	0	0	0	0	0	0	0	0	0	0	0	0	0	0	0	0	0	0	0
Aadacl3	0	0	0	0	0	0	0	0	0	0	0	0	0	0	0	0	0	0	0	0	0	0	0	0	0	0	0	0	0	0	0	0
Aadat	0	0	0	0	0	0	0	0	0	0	0	0	0	0	0	0	0	0	0	0	0	0	0	0	0	0	0	0	0	0	0	0
Aaed1	852	831	767	842	728	599	694	508	485	577	585	546	279	207	479	513	729	728	875	862	696	765	715	745	569	649	622	673	219	263	430	415
Aagab	3300	3337	2821	2682	2691	2916	2393	2212	3341	3413	2184	2323	2346	2528	2063	2048	3198	3134	2783	2893	2882	2834	2289	2314	3806	3878	2547	2575	2345	2425	2279	2275
Aak1	2865	2758	2211	2494	2140	1557	2076	1362	2441	2246	2494	2418	1733	812	2098	2032	2800	2603	2800	2584	1751	2166	2139	1939	2470	2195	2337	2228	1647	1636	1893	1794
Aamdc	264	292	298	261	242	275	252	300	140	144	144	141	166	208	223	260	296	296	281	376	345	311	299	312	262	275	212	256	208	191	274	254
Aamp	5645	6102	6499	6366	5521	6639	6883	7986	4115	3935	5725	5268	3950	5347	5083	5467	5620	5376	5924	6030	5859	5904	6173	6456	4682	4782	5793	5844	3771	3740	5230	4782
Aanat	0	1	0	1	0	0	0	0	0	0	0	1	0	0	0	0	0	0	0	1	0	0	0	0	0	0	0	1	0	1	0	0
Aar2	1151	1268	1080	1084	1228	1419	1291	1296	1027	1115	989	1088	1201	1398	1090	1089	1101	1113	1071	1164	1176	1180	1107	1103	1182	1177	1068	1014	1399	1306	1179	1100
Aard	0	0	0	0	0	0	0	0	0	0	0	0	0	0	1	0	0	0	0	0	0	0	1	0	0	0	0	0	0	0	0	0
Aars	5283	5768	5144	5117	5603	5821	7524	8023	7889	7954	8716	8344	9507	10217	8514	8431	5507	5280	4133	3704	5249	5257	6551	6129	5657	5853	7445	6986	9736	9104	9075	8454
Aars2	253	298	231	280	296	275	333	301	338	279	291	283	162	184	196	222	266	283	253	212	236	249	250	265	374	300	231	249	122	124	184	187
Aarsd1	11	5	5	3	7	8	9	8	10	5	8	11	4	8	4	5	14	15	4	4	14	4	6	3	14	4	6	12	4	7	4	7
Aasdh	288	373	243	267	235	219	229	164	141	123	207	203	135	102	200	172	288	297	304	281	215	210	242	221	238	233	198	239	122	140	188	180
Aasdhppt	802	799	1016	1080	718	723	1212	1218	456	428	802	838	377	379	912	882	740	740	896	1025	689	683	1181	1092	582	615	808	798	385	331	686	813
Aass	0	0	0	0	0	0	0	0	0	0	0	0	0	0	0	0	1	0	0	0	0	0	0	0	0	0	0	0	0	0	0	0
Aatf	675	769	770	662	684	790	821	867	518	513	669	675	385	463	661	579	641	629	626	662	636	571	733	741	610	716	650	645	346	388	587	592
Aatk	1018	1101	859	932	890	769	796	531	475	323	468	480	383	339	490	508	974	894	867	817	655	780	685	694	588	513	398	407	221	244	331	372
Abat	1	0	0	0	0	0	1	0	0	0	0	0	0	0	0	0	0	0	0	0	0	0	0	0	0	0	0	0	0	0	0	0
Abca1	5397	4687	438	494	5332	3640	309	182	11825	10375	2382	3998	4127	1970	718	596	8410	8584	1388	1589	8327	9042	430	454	18707	16005	7904	7737	5527	5492	1733	1653
Abca12	0	0	0	0	1	0	0	0	0	0	0	0	0	0	0	0	0	0	0	0	0	0	0	0	0	0	0	0	0	0	0	0
Abca13	40	39	5	3	29	26	6	5	10	14	5	7	36	21	10	7	48	36	4	12	13	18	12	8	21	13	9	4	47	40	13	14
Abca14	0	0	0	0	0	0	0	0	0	0	0	0	4	2	0	0	0	0	0	0	0	0	0	0	0	0	0	1	0	1	0	0
Abca15	0	0	0	0	0	0	0	0	0	0	0	0	1	0	0	0	0	0	0	0	0	0	0	0	0	0	0	0	0	0	0	0
Abca16	0	0	0	0	0	0	0	0	0	0	0	0	0	0	0	0	0	0	0	0	0	0	0	0	0	0	0	0	0	0	0	0
Abca17	4	5	1	4	4	8	1	5	3	4	2	3	5	5	3	5	1	4	6	5	4	3	3	2	8	6	3	3	6	10	2	4
Abca2	2526	2490	2159	2328	2054	1719	2243	1349	945	740	1631	1496	781	421	1381	1331	2420	2313	2603	2461	1787	2207	2120	1978	1299	1228	1906	2000	535	573	1153	1125
Abca3	4270	4173	4211	4220	4288	3776	4120	2983	4713	4140	4878	4822	2337	1759	3172	3047	4257	4375	4879	4979	4098	4290	3969	3619	5832	5216	5747	5793	2218	2191	2844	2742
Abca4	2	0	0	0	1	1	0	3	0	0	1	0	0	1	0	2	0	1	1	0	1	1	0	3	0	0	1	1	1	0	2	0
Abca5	189	145	141	171	137	93	179	133	23	30	120	95	50	19	120	115	136	119	153	134	90	122	186	162	33	25	83	78	45	41	69	91
Abca6	34	42	30	23	9	18	12	4	3	1	1	3	3	0	4	1	72	70	62	87	21	25	20	22	6	1	19	12	2	0	4	3
Abca7	1552	1464	1643	1816	1728	1468	1852	1351	1758	1332	2653	2382	1025	820	1239	1407	1461	1402	1983	1791	1510	1767	1819	1869	1835	1594	3108	3129	870	968	1190	1128
Abca8a	1	8	2	2	2	1	1	0	2	3	0	1	12	3	2	0	3	8	3	2	1	0	0	0	0	5	0	3	6	4	2	4
Abca8b	289	303	318	335	402	329	526	411	256	219	428	383	200	123	315	305	363	313	469	416	426	422	731	647	312	287	475	499	304	284	387	360
Abca9	1274	1173	499	463	706	503	231	122	285	207	192	229	75	33	130	132	1830	1793	1340	1575	914	1062	493	423	723	689	522	570	77	47	194	163
Abcb10	647	713	450	496	623	548	444	373	286	299	419	435	395	295	344	381	666	658	576	508	588	606	462	537	322	333	431	418	406	349	351	274
Abcb11	2	2	0	3	3	0	1	0	1	0	0	5	5	0	1	0	3	2	1	3	0	1	2	1	1	0	1	1	3	3	1	1
Abcb1a	244	247	108	119	162	160	85	71	239	243	100	93	1266	941	301	320	124	126	66	76	79	89	50	47	96	93	50	29	914	888	284	219
Abcb1b	1765	1695	667	697	1282	1190	591	489	295	237	403	395	1440	1034	797	776	1728	1758	792	794	1200	1237	718	642	325	354	402	402	1172	1116	955	962
Abcb4	1870	1982	1098	1144	1344	1190	1305	1166	310	320	1612	1305	626	640	950	987	1974	1997	944	922	1222	1244	1012	880	249	235	610	530	488	409	646	660
Abcb5	0	0	1	0	0	0	0	0	0	0	1	0	0	0	0	0	0	0	0	0	0	0	0	0	0	0	0	0	0	0	0	0
Abcb6	53	51	81	81	87	84	144	147	34	39	113	117	10	16	95	53	46	34	63	66	60	59	92	116	34	29	95	113	8	10	32	64
Abcb7	3494	3546	2999	3034	2700	2132	2238	1559	1877	1882	1982	1976	1634	1010	2438	2423	3241	3290	3167	3180	2249	2385	2572	2418	2358	2254	2421	2329	1501	1409	2244	2360
Abcb8	1376	1508	1127	1198	1329	1525	1410	1261	725	668	951	1024	586	756	899	897	1245	1178	964	1110	1229	1257	1097	1200	964	902	978	947	447	446	807	638
Abcb9	91	99	73	82	71	90	69	75	99	63	34	48	79	63	66	48	68	69	80	75	89	98	78	56	67	70	41	35	53	48	38	43
Abcc1	7241	7202	27577	27540	13245	10906	32272	21991	5963	5618	32942	29275	3287	2340	22793	22555	7289	7329	29233	27862	11947	12302	33045	29533	6806	6233	34451	33314	2769	2571	20260	20202
Abcc10	198	215	152	174	167	179	143	109	222	153	130	129	126	99	93	104	216	185	171	201	160	155	138	134	217	241	143	159	118	150	109	116
Abcc12	1	0	0	0	1	0	0	0	1	1	0	0	0	0	1	1	0	0	1	0	0	0	0	0	0	0	0	0	0	0	0	0
Abcc2	8	15	21	19	26	31	31	16	2	1	4	5	20	17	19	10	18	21	23	20	28	20	20	17	0	2	5	3	31	35	28	35
Abcc3	5605	5422	6475	6476	5506	4927	5781	4282	4802	4364	4612	5052	1772	1507	4755	4575	5571	5375	7910	7372	4897	5187	5436	4862	7141	6198	5421	5338	1509	1441	4167	4297
Abcc4	1071	1156	3014	3329	1608	1225	4730	3482	805	749	4263	3385	408	278	2211	2261	1013	944	2320	2177	1200	1307	4180	3767	987	1034	3653	3303	352	368	1036	1070
Abcc5	4534	4706	5448	5883	7465	5769	6755	4552	14282	13645	9533	9984	7250	4586	5676	5714	4237	4274	5689	5382	5702	5732	5676	5139	12441	11143	8323	8335	6665	6739	5694	5724
Abcc6	0	0	1	0	1	0	0	0	0	0	0	0	0	0	0	1	0	0	0	0	0	1	0	0	0	0	2	0	0	0	0	0
Abcc8	0	1	0	0	0	0	0	0	0	0	0	0	1	2	1	0	0	0	0	2	0	0	0	0	0	0	0	0	1	0	1	0
Abcc9	0	0	0	0	1	0	0	0	0	0	0	0	0	0	0	1	1	0	0	1	0	1	0	0	0	0	0	0	0	0	0	0
Abcd1	3597	3797	2839	2734	3399	3383	2230	1659	4070	4013	2822	3064	3994	3484	2402	2327	3707	3785	3365	3566	3748	3897	2459	2306	4797	4410	3812	3755	4538	4464	3063	2855
Abcd2	1442	1360	2253	2280	1066	965	1565	1039	698	701	1005	1060	349	232	1084	1090	1071	1070	2573	2702	933	970	1571	1569	819	880	1501	1525	170	157	604	658
Abcd3	4291	4274	4396	4327	3941	3786	4360	3599	2492	2584	3042	3064	3335	2499	3447	3254	4104	4126	4178	4421	3851	3885	4514	4341	2985	3031	3366	3386	3436	3359	3084	3194
Abcd4	521	550	623	578	483	581	688	723	649	635	674	701	450	458	525	490	491	433	501	582	477	442	527	521	803	796	702	786	393	428	460	426
Abce1	5410	5821	5222	5212	4910	4398	5133	4188	3818	3918	5239	5457	2811	2076	5399	5155	5218	5333	4368	4358	4274	4303	5114	4813	4924	5159	5356	5124	2374	2540	5092	5106
Abcf1	4223	4386	3981	3693	4054	4310	4130	3783	3530	3517	4167	4181	2945	3408	3506	3489	4084	4000	3596	3674	4185	4000	3764	3736	3956	4082	3949	3979	2833	2820	3430	3509
Abcf2	2141	2358	2351	2290	2283	2313	2745	2555	1978	2072	2382	2524	1742	1709	2325	2358	2152	2097	2112	2059	2261	2197	2646	2258	2419	2250	2569	2410	1821	1641	2279	2211
Abcf3	1937	1980	1949	1853	1883	2194	2076	2065	1711	1764	2026	2003	1065	1219	1557	1505	1845	1674	1717	1828	1955	1871	1919	1793	2020	2105	2060	1996	1148	1171	1541	1455
Abcg1	3088	2906	2512	2542	2545	2234	2220	1556	1646	1745	1240	1138	5080	4195	2247	2196	3036	2972	3533	3457	2769	2791	2186	2112	1771	1645	1237	1217	4573	4639	3197	3049
Abcg2	846	933	394	380	648	588	284	237	317	302	194	258	368	363	284	228	1120	1094	517	643	673	707	406	423	517	504	376	407	390	351	304	321
Abcg3	615	642	73	62	325	306	23	23	91	90	10	23	59	58	19	30	619	657	139	164	329	296	27	22	133	131	9	15	49	41	44	33
Abcg4	0	2	3	3	1	1	1	1	2	1	5	3	11	8	11	10	1	1	1	1	1	2	2	1	3	1	4	4	15	11	14	9
Abcg5	1	0	1	0	0	0	0	0	0	0	0	0	1	0	2	0	1	0	1	2	0	0	0	0	0	0	1	0	0	0	0	1
Abcg8	0	0	0	0	0	0	0	0	0	0	0	0	0	0	0	0	0	0	0	0	0	0	0	0	0	0	0	0	0	0	0	0
Abhd10	729	742	617	628	715	814	776	840	350	355	525	582	535	578	575	538	629	591	514	578	604	580	731	730	327	313	446	466	496	525	554	584
Abhd11	575	639	698	681	620	789	767	1006	677	624	743	839	343	549	562	551	546	559	626	607	664	605	754	783	706	753	819	883	274	297	582	546
Abhd12	16765	18136	19219	19676	12248	12971	15969	15202	11656	11989	10398	9638	16358	18468	16443	16744	16114	16007	17693	18193	11931	11782	13507	13246	12503	12607	8194	8592	13600	14222	15602	15820
Abhd12b	0	0	0	0	0	0	0	0	0	0	0	0	0	0	0	0	0	0	0	0	0	0	0	0	0	0	0	0	0	1	0	0
Abhd13	1322	1415	1195	1291	1120	988	1236	885	1190	1171	1115	1112	1251	1027	1264	1212	1341	1305	1256	1321	1161	1222	1294	1198	1239	1291	1144	1083	1273	1310	1242	1321
Abhd14a	167	188	211	196	196	278	203	265	114	74	180	174	72	96	159	115	153	144	180	189	174	189	170	163	111	99	153	155	58	67	122	126
Abhd14b	540	551	617	615	588	674	599	646	332	275	499	578	300	328	419	434	442	404	506	583	517	492	468	484	353	372	441	441	217	219	358	318
Abhd15	125	126	87	96	79	87	67	62	44	39	52	61	37	35	76	78	119	91	153	159	91	91	61	85	69	52	50	37	20	15	38	41
Abhd16a	1480	1602	1333	1324	1644	1821	1292	1406	1311	1285	1208	1184	2371	2811	1439	1442	1545	1525	1191	1226	1744	1795	1314	1407	1170	1217	1085	1176	2122	2135	1592	1471
Abhd16b	0	0	0	0	0	0	0	0	0	0	0	0	0	0	0	0	0	0	0	0	0	0	0	0	0	0	0	0	1	0	0	0
Abhd17a	1739	1821	1934	2203	1753	2090	1769	2271	1310	1101	1589	1322	1302	1897	1343	1594	1773	1758	1944	1810	1937	2056	1821	1913	1110	1229	1250	1365	869	893	1183	1199
Abhd17b	1026	1119	1038	1099	1029	1014	1174	1095	1037	1161	1090	1060	1077	1009	1036	1123	1106	1094	887	913	903	973	1073	1037	1022	1084	1056	1013	1084	1058	954	1074
Abhd17c	2112	2314	1835	1831	2409	2406	1891	1879	1888	1961	2778	2578	1776	1935	2037	1982	1512	1470	1231	1233	1723	1852	1451	1526	1102	1247	1786	1766	1085	1061	1700	1688
Abhd18	253	243	168	193	184	168	131	96	161	153	146	141	154	115	129	160	244	226	186	193	162	158	146	124	188	222	240	239	191	185	108	130
Abhd2	3314	3166	3296	3593	2760	2299	3105	1977	2935	2771	3081	2948	2689	1595	3532	3455	3254	3287	3851	3640	2589	2859	3312	2958	3587	3084	3570	3546	2774	2693	3535	3539
Abhd3	176	227	403	413	182	197	374	332	281	350	364	321	129	94	324	322	152	151	341	323	144	177	323	279	344	372	325	351	105	104	208	216
Abhd4	3703	3784	4968	4734	3802	3821	5453	4731	2658	2775	4028	3948	1313	1283	3129	2981	3382	3258	4662	5137	3604	3745	4712	4645	3861	3767	4113	4267	1184	1238	2665	2366
Abhd5	3660	3887	4484	4623	3027	2978	3930	3665	2137	2324	2555	2582	2833	3013	5040	4914	3366	3317	3746	3777	2654	2587	3611	3447	2286	2305	2648	2603	2480	2359	4270	4234
Abhd6	47	43	36	38	39	30	26	30	21	16	22	16	30	56	27	38	48	56	39	47	42	22	26	16	23	18	22	29	35	20	24	20
Abhd8	509	637	685	740	698	666	825	878	487	420	568	436	353	406	511	573	674	539	653	592	677	716	757	837	383	438	383	405	213	240	365	350
Abi1	9720	10158	9019	9370	8562	7989	7968	6910	9307	9344	9411	9346	9164	7520	8572	8648	10047	9880	9276	9276	8493	8936	8920	8804	9795	9914	10205	10243	9548	9806	8858	9186
Abi2	1280	1455	1149	1274	967	763	994	663	246	203	527	555	303	239	708	727	1461	1446	1277	1326	846	983	1073	985	408	402	696	654	230	247	480	523
Abi3	573	580	293	291	650	752	312	314	1056	1015	469	629	532	745	227	219	287	286	122	151	395	399	133	155	701	682	239	250	231	261	112	99
Abi3bp	0	0	0	0	0	0	0	0	0	1	0	0	1	3	0	0	0	0	0	0	0	1	0	0	1	0	1	0	3	0	0	0
Abl1	3953	4151	2314	2566	2956	2612	2082	1433	3442	3056	2702	2687	2083	1377	1852	1984	3970	3803	3075	3010	2919	3377	2157	2029	4053	3820	3111	3213	2100	2098	2186	1921
Abl2	2763	2758	2075	2350	1985	1365	2108	1210	2248	2019	2212	1929	2128	1107	2271	2416	2721	2718	2427	2326	1521	2012	2023	1869	2212	2075	1983	1836	2088	2021	2172	2123
Ablim1	3	1	1	1	4	0	0	1	0	1	0	0	1	0	1	5	2	4	0	0	2	0	1	0	0	0	0	0	1	4	0	0
Ablim2	39	33	38	70	54	68	65	61	50	48	39	44	33	20	26	39	35	43	64	60	57	77	63	61	50	33	27	31	32	31	29	28
Ablim3	0	0	0	0	0	0	0	0	0	0	1	0	0	1	0	0	0	1	0	0	0	0	0	0	0	0	0	0	0	0	1	0
Abo	0	0	0	0	0	0	0	0	0	0	0	0	0	0	0	0	0	0	0	0	0	0	0	0	0	0	0	0	0	0	0	0
Abr	8726	8724	13880	14683	11408	9244	14570	10119	9729	9265	11345	11084	9419	6445	14815	15260	7715	7982	14780	14139	10541	11566	15151	14349	9353	9127	11091	10447	8106	8168	13492	13215
Abra	0	0	0	0	0	0	0	0	0	0	0	0	0	0	0	0	0	0	0	0	0	0	0	0	0	0	0	0	0	0	0	0
Abracl	2026	2161	1630	1545	2180	2313	1435	1875	1178	1247	1071	1245	1598	2384	1347	1205	1866	1932	1480	1518	2102	1838	1656	1704	1356	1549	1364	1437	1662	1709	1119	1340
Abt1	499	474	482	460	498	537	507	649	388	410	468	432	357	477	429	501	451	473	443	437	544	502	508	513	405	433	432	498	357	339	431	425
Abtb1	1250	1304	1586	1553	1137	1348	1654	1807	520	520	909	792	567	709	883	894	1238	1145	1760	1777	1158	1183	1446	1461	596	595	1005	1029	468	474	676	622
Abtb2	167	166	95	100	285	243	152	183	646	532	582	540	1352	1222	343	301	159	163	55	62	249	291	148	136	484	539	465	516	1579	1530	469	453
Acaa1a	1920	2169	2071	2127	2796	2939	2181	2544	3356	2961	3134	3121	3642	5171	1974	2233	2141	1978	2118	2003	2757	2913	2034	2208	2809	2935	2573	2756	3161	3156	2177	2127
Acaa1b	4	6	1	1	2	0	0	0	0	1	1	1	0	2	0	1	2	1	1	2	2	0	1	1	3	0	0	2	0	1	0	1
Acaa2	2022	2295	2618	2352	2095	2419	2361	2640	1374	1565	1507	1611	1380	1989	1811	1959	1924	1804	2247	2503	2144	2021	2220	2276	1770	1745	1643	1712	1251	1167	1868	1806
Acaca	437	468	341	320	449	334	307	265	341	287	440	420	196	129	297	233	428	404	298	315	396	404	353	317	400	360	429	390	135	132	189	189
Acacb	18	11	17	13	17	15	9	8	12	6	16	15	18	13	11	10	18	9	13	13	14	11	10	11	12	10	4	6	18	14	14	8
Acad10	269	267	255	260	257	215	287	208	197	167	230	213	89	82	179	196	234	208	287	294	227	232	255	258	224	212	226	225	63	60	135	127
Acad11	935	893	827	807	896	878	863	737	847	944	785	885	461	379	708	633	752	770	718	846	887	801	798	765	1101	1166	949	903	437	391	531	551
Acad12	648	707	670	645	604	660	615	552	480	463	464	447	236	280	320	374	630	606	850	919	605	639	645	591	586	630	578	585	193	226	320	301
Acad8	1265	1343	1428	1371	1215	1328	1269	1346	1068	993	910	983	807	947	1077	1057	1224	1163	1305	1429	1096	1158	1129	1174	1260	1238	1106	1156	865	822	1040	993
Acad9	754	737	574	621	716	682	564	517	476	499	600	608	401	355	563	493	640	670	559	611	598	642	561	556	628	632	589	599	377	372	518	499
Acadl	4656	4843	6143	5851	4707	5030	7722	7993	3572	3789	5242	5101	4445	5069	4806	4891	4226	4263	4564	4975	4626	4232	6452	6332	3212	3296	4683	4646	4780	4807	4072	4366
Acadm	2654	2746	2799	2798	2148	2521	2377	2500	1231	1313	1676	1720	972	1122	1941	1925	2539	2410	2571	2678	2170	2238	2321	2482	1538	1573	1955	2003	808	782	1625	1506
Acads	2149	2259	2367	2236	1890	2237	2304	2658	1242	1218	1639	1557	938	1375	1554	1808	1938	1866	2043	2087	1733	1872	1924	2020	1296	1295	1518	1535	696	695	1424	1247
Acadsb	2031	2040	1816	1951	1705	1539	1500	1238	1973	2141	1875	1979	1193	858	1199	1259	1976	1867	2050	2227	1689	1840	1718	1699	2261	2327	2124	2166	1023	1096	1126	1108
Acadvl	2871	2947	3770	3419	2940	3330	4354	4770	2322	2439	3671	3757	1617	2099	2767	2888	2585	2601	3131	3352	2931	2865	3729	3648	2837	2899	3734	3707	1642	1526	2724	2634
Acan	0	1	0	1	0	1	0	0	0	0	0	1	0	0	0	0	0	0	0	1	0	0	0	0	0	0	0	0	0	0	0	0
Acap1	89	63	130	144	68	94	264	243	10	13	81	106	17	22	66	102	103	108	98	130	74	92	272	229	9	14	63	71	16	9	56	62
Acap2	5598	5562	3914	4520	4242	3288	3507	2185	4953	4686	3941	3643	5324	2957	4370	4430	5994	5718	4728	4649	3713	4491	3796	3577	5266	4935	3965	4098	5519	5420	4565	4531
Acap3	784	825	645	731	735	686	632	488	463	362	479	508	322	365	445	518	730	747	604	649	626	692	550	492	410	372	483	490	257	240	410	407
Acat1	1813	1874	1059	950	1394	1603	720	707	894	943	622	641	668	714	591	554	1820	1848	1010	1080	1533	1522	826	821	1152	1274	680	738	642	670	555	581
Acat2	258	282	206	182	280	326	224	237	124	174	181	174	79	98	132	135	238	202	169	170	293	263	218	173	201	212	173	147	65	79	103	80
Acat3	2	2	0	3	1	4	1	1	4	7	4	7	3	4	0	0	3	2	3	3	2	1	3	0	6	6	4	6	1	2	1	2
Acbd3	3511	3655	3528	3899	3593	3222	3605	2779	3757	3776	4613	4349	3048	2423	3360	3584	3466	3351	3510	3514	3292	3611	3882	3740	3164	3192	4169	4294	3034	2987	3297	3453
Acbd4	261	332	297	271	310	357	300	370	402	368	332	381	259	338	206	232	285	255	276	258	301	297	254	285	397	446	346	390	237	279	228	204
Acbd5	4716	4684	4137	4560	3394	2997	3327	2384	2002	2000	2553	2731	2566	1633	3401	3340	4618	4561	4403	4448	3176	3463	3884	3782	2656	2569	3352	3327	2364	2292	3044	3391
Acbd6	736	865	774	782	767	858	678	756	454	391	574	500	591	803	536	603	895	851	726	723	839	939	700	717	393	433	418	472	358	391	432	465
Acbd7	0	0	0	0	0	0	0	0	0	0	0	1	1	0	0	0	1	1	1	0	0	0	0	0	0	1	0	0	1	0	1	1
Accs	414	449	343	305	360	353	300	278	184	153	196	245	220	160	256	211	474	390	377	439	344	369	308	269	307	283	256	290	196	193	241	238
Accsl	0	0	0	0	1	1	0	1	0	0	0	0	0	0	0	0	0	1	1	0	0	0	0	0	0	0	0	0	1	0	0	1
Acd	695	837	640	670	621	805	729	767	581	551	481	525	469	604	442	517	617	616	514	578	648	635	595	619	557	543	442	472	420	421	409	418
Ace	16	9	11	10	3	6	6	2	4	6	6	1	18	14	6	4	5	7	11	7	2	2	3	3	1	1	1	3	20	19	11	10
Ace2	0	0	0	0	0	0	0	0	0	0	0	0	0	0	0	0	0	0	0	0	1	0	0	0	0	0	0	0	0	0	0	0
Ace3	0	0	0	0	0	0	0	0	0	0	0	0	0	0	0	0	1	0	0	0	0	0	0	0	0	0	0	0	0	0	0	0
Acer1	0	0	0	0	1	0	0	0	0	0	0	0	0	0	0	0	0	0	0	1	0	0	0	0	0	0	0	0	0	0	0	0
Acer2	38	26	68	46	28	33	45	53	24	21	37	29	63	61	116	75	35	39	96	86	39	32	63	69	13	12	26	29	74	81	93	81
Acer3	4316	4608	3340	3467	3604	3374	2852	2680	3274	3385	2784	2788	5560	4952	4395	4461	4653	4746	3468	3540	3831	3860	3247	3065	3708	3780	2949	3260	5016	5087	5075	5364
Ache	1	3	4	2	3	1	2	2	0	2	0	0	1	2	1	1	5	1	0	1	2	1	3	4	1	6	0	4	2	6	0	1
Acin1	4341	4530	3692	4005	4086	3846	4057	3282	4399	3965	4040	4158	3568	3195	3562	3564	4515	4353	4215	3913	3954	4118	3826	3720	4327	4273	3920	3904	3116	3251	3475	3453
Ackr1	0	0	1	0	0	0	0	0	0	0	0	0	0	0	0	0	0	0	0	0	0	0	0	0	0	0	0	0	0	0	0	0
Ackr2	0	0	0	0	0	0	0	1	0	0	0	0	0	0	0	0	0	0	0	0	0	0	0	0	0	1	0	0	0	2	2	2
Ackr3	0	0	0	0	0	0	0	0	0	0	0	0	0	0	0	0	0	0	0	0	0	0	0	0	0	1	0	0	0	0	0	0
Ackr4	0	7	0	0	1	5	1	0	8	3	0	0	5	0	3	0	0	2	0	0	2	2	0	3	0	3	0	0	0	0	0	0
Acly	8306	8479	6795	7046	7517	6815	7243	5421	6689	6432	7859	7651	6075	4490	6759	6981	8363	8052	7102	7076	6943	7622	6871	6571	7896	7549	8012	7644	5802	5621	6429	6109
Acmsd	0	0	0	0	1	0	0	0	0	0	0	0	0	0	0	0	0	0	1	0	0	0	0	0	0	0	0	0	0	0	0	0
Acnat1	0	0	0	0	0	0	0	0	0	0	0	0	0	0	1	0	0	0	0	0	0	0	0	0	0	0	0	0	0	0	0	0
Acnat2	0	0	0	0	0	0	0	0	0	0	0	0	0	0	0	0	0	0	0	0	0	0	0	0	0	0	0	0	0	0	0	0
Aco1	3205	3566	3165	3094	3059	3132	3067	2525	2492	2388	2564	2815	1788	1593	2471	2341	3100	3159	3027	3150	3022	3052	2960	2838	2948	2702	2897	2850	1579	1550	2441	2307
Aco2	7347	7804	8076	7779	7588	7529	8687	7705	6733	6596	8330	8384	5107	5009	6993	6921	7212	7207	7342	7535	7168	7113	7541	7484	7959	7685	8149	8149	4871	4677	6565	6185
Acod1	69	98	83	63	6346	5908	1087	1688	84784	96359	60201	65646	57760	60512	3057	2841	46	44	28	30	3660	3271	812	871	40352	44371	34702	34180	45729	44202	4925	4176
Acot1	42	56	132	118	42	50	133	193	2	4	47	36	5	7	60	51	40	33	69	69	31	27	96	110	4	2	14	14	1	3	18	19
Acot10	3	10	5	5	4	3	9	2	3	1	7	4	5	7	4	3	2	7	5	8	9	4	5	5	7	5	12	2	10	4	3	4
Acot11	893	963	410	436	880	749	396	273	566	498	537	677	534	451	357	388	916	847	445	518	784	879	451	475	611	592	597	541	502	521	387	343
Acot12	0	0	0	0	0	1	0	0	0	0	0	0	0	0	0	0	0	0	0	0	0	0	0	0	0	0	0	0	0	0	0	0
Acot13	1205	1291	1824	1693	1272	1540	2018	2597	1034	1100	1303	1279	644	1014	1345	1326	1243	1122	1385	1543	1415	1190	1939	2034	1185	1297	1257	1284	606	600	1144	1193
Acot2	224	252	276	300	278	234	454	398	98	87	197	158	134	142	305	306	263	259	323	299	266	276	458	446	109	81	156	164	76	77	278	265
Acot3	0	0	0	0	0	0	0	0	1	0	0	0	0	0	0	0	0	0	0	0	0	0	0	0	0	0	0	0	0	0	0	0
Acot4	25	63	96	118	46	40	98	94	5	2	43	35	5	1	57	50	26	35	50	46	22	29	102	68	3	2	26	20	0	0	10	22
Acot5	0	0	0	0	0	0	0	0	0	0	0	0	0	0	0	0	0	0	0	0	0	0	0	0	0	0	0	0	0	0	0	0
Acot6	52	51	58	83	69	81	113	120	45	54	52	44	14	20	34	44	50	51	76	61	72	57	81	96	36	47	51	46	5	12	27	27
Acot7	1316	1368	1716	1605	2045	2360	2206	2650	1707	1705	3811	3661	1258	1796	1766	1721	1351	1361	1527	1648	1943	1930	2161	2261	1833	1906	3687	3628	1046	1067	2044	1977
Acot8	439	509	446	452	568	543	483	589	553	521	678	570	469	679	422	453	468	476	467	481	543	573	471	551	556	594	595	685	441	471	459	454
Acot9	1805	1858	1770	1562	2129	2228	1791	1963	1610	1802	2011	2475	2185	2666	1701	1550	1528	1620	1453	1690	2097	1851	1717	1826	1608	1807	2332	2478	2555	2419	1921	2073
Acox1	4214	4358	4504	4723	3917	3489	4576	3719	2864	2730	4160	3957	2138	1758	3801	3902	4229	3920	4298	4314	3656	3871	4127	4057	3181	2957	4260	4163	1872	1801	2807	2886
Acox2	0	0	1	0	0	1	0	0	0	0	0	0	0	0	0	0	0	0	0	0	0	0	0	0	0	0	0	0	0	0	0	1
Acox3	5111	5095	6718	6701	5017	4728	5888	4155	3605	3317	4326	4167	2026	1544	3432	3593	4115	4067	6298	6472	4286	4427	5226	4982	4265	3799	4219	4367	1682	1680	2438	2486
Acoxl	5	2	6	8	11	8	18	23	37	43	43	47	5	8	11	11	6	1	2	7	6	8	7	18	15	26	13	21	9	10	2	5
Acp1	785	796	731	702	749	915	715	829	540	711	596	710	595	752	671	645	787	768	708	770	885	782	811	803	781	849	734	800	597	584	718	789
Acp2	9028	9361	5091	5170	12178	11348	4876	4181	29888	30981	8968	11825	17820	16691	5964	5752	8843	8930	5510	5826	13755	13723	5117	4970	37568	37609	13510	14209	22520	22961	8767	8430
Acp5	1939	2095	1111	967	3163	3760	1124	1066	8762	8545	2131	2794	1711	2475	639	662	2821	2830	1359	1401	5546	5590	1409	1439	12297	12767	3256	3155	2353	2228	1052	1039
Acp6	634	689	591	696	592	613	596	638	493	472	508	492	339	403	462	474	648	573	625	609	571	536	539	541	626	615	564	599	309	294	406	432
Acp7	0	0	0	0	0	1	0	0	0	0	0	0	0	1	0	0	0	0	0	0	0	0	0	0	0	0	0	0	0	0	0	0
Acpp	35	30	218	234	350	255	780	565	1797	1751	6327	6896	11	9	167	233	32	38	166	131	434	450	1061	1106	987	1020	7239	5147	13	17	51	68
Acpt	0	0	0	0	0	0	0	0	0	0	0	0	0	0	0	0	0	0	0	0	0	0	0	0	0	0	0	0	0	0	0	0
Acr	0	0	0	0	0	0	0	0	0	0	0	0	0	0	0	0	0	0	0	0	0	0	0	0	0	0	0	0	0	0	0	0
Acrbp	132	147	133	160	107	125	142	142	93	77	98	118	107	105	91	88	118	113	136	166	110	94	89	137	106	111	112	135	73	88	131	138
Acrv1	0	0	0	0	0	0	0	0	0	0	0	0	0	0	0	0	0	0	0	1	0	0	0	0	0	0	0	0	0	0	0	0
Acsbg1	49	53	37	40	34	72	66	68	39	23	38	35	19	37	65	56	41	34	7	17	34	27	36	42	8	19	25	25	9	8	21	18
Acsbg2	0	0	0	0	0	0	0	0	0	0	0	0	0	0	0	0	0	0	0	0	0	0	0	0	0	0	0	0	0	0	0	0
Acsf2	329	359	280	267	322	274	219	162	163	119	193	183	151	148	115	160	279	280	210	198	193	274	167	147	199	181	142	146	93	102	89	95
Acsf3	395	471	281	316	405	502	288	327	239	224	268	305	248	317	224	257	386	398	271	296	357	368	283	255	284	260	240	223	220	198	238	192
Acsl1	1955	1984	1708	1862	3052	2811	1764	1427	41800	42847	11177	13706	13342	10466	2609	2418	1852	1860	1608	1596	3874	4038	1814	1769	33163	35270	15795	15757	19535	19002	4609	4061
Acsl3	520	555	548	569	427	351	543	499	147	162	315	297	186	143	486	458	570	557	590	511	495	483	530	505	262	262	407	401	209	191	387	348
Acsl4	5257	5414	4920	5356	5771	4766	5226	4211	6089	6343	7810	7618	5073	3102	5979	5684	5648	5566	4388	4247	5090	5749	5421	5304	5809	5659	8547	7792	5534	5253	4987	5546
Acsl5	6607	7092	5818	5311	6872	6981	5692	5774	8958	9918	6033	7317	5284	5886	5633	5385	6089	6110	4803	5386	6579	6113	5444	5272	11243	12294	7591	7213	5836	5684	5902	6046
Acsl6	0	0	0	0	1	0	0	0	0	0	0	0	0	0	0	0	0	0	0	1	0	0	0	0	0	0	0	0	0	0	0	0
Acsm1	0	0	0	0	0	0	0	0	0	0	0	0	0	0	0	1	0	0	0	0	0	0	0	0	0	0	0	0	0	0	0	0
Acsm2	0	0	0	0	0	0	0	1	0	0	0	0	0	0	0	1	0	0	0	0	0	0	0	0	0	0	0	0	0	0	0	0
Acsm3	2	0	0	0	0	0	0	0	1	0	0	0	0	0	0	0	0	0	0	0	0	0	0	0	0	0	0	0	0	0	0	0
Acsm4	0	0	0	0	0	0	0	0	0	0	0	0	0	0	0	0	0	0	0	0	1	0	0	0	0	0	0	0	0	0	0	0
Acsm5	0	0	0	0	0	0	0	0	0	0	0	0	0	0	1	0	0	0	0	0	0	0	0	0	0	0	0	0	0	0	0	0
Acss1	1086	1188	347	332	841	767	335	250	834	803	311	326	897	799	229	257	1027	1069	338	343	784	806	304	323	706	568	188	171	889	837	243	273
Acss2	189	214	2490	2278	1244	1241	4694	4356	930	936	5211	4602	459	453	2633	2951	149	143	1759	1653	1066	966	3708	3685	933	823	3602	3680	410	425	2181	2047
Acss3	0	0	0	0	0	0	0	0	0	0	0	0	0	0	0	0	0	0	0	0	0	0	0	0	0	0	0	0	0	0	0	0
Acta1	5	4	0	0	5	5	5	2	2	3	2	1	5	5	4	3	3	0	2	1	8	5	1	2	0	0	0	1	3	3	7	2
Acta2	35	44	78	76	133	148	97	127	54	52	94	111	15	28	60	67	29	21	72	72	125	117	122	120	66	59	117	137	32	23	69	64
Actb	150760	165619	73960	73549	120549	132481	65342	62871	144958	143461	75222	90737	215798	253789	78122	74627	175683	173109	79650	78461	119656	123979	68422	66604	156624	163939	92726	96163	201505	200991	109456	103456
Actbl2	0	0	0	0	0	0	0	0	0	0	0	0	0	0	0	0	0	0	0	0	1	0	0	0	0	0	0	0	0	0	0	0
Actc1	0	2	0	0	0	2	0	0	0	1	1	0	1	0	0	0	0	1	0	0	3	0	0	0	0	2	2	0	0	0	2	1
Actg1	68	65	32	32	43	75	51	20	18	9	37	58	59	44	43	25	77	80	37	33	41	40	40	32	14	11	22	53	40	48	50	66
Actg2	1	1	0	3	0	0	0	3	2	0	1	0	0	8	3	1	2	0	1	0	2	1	1	1	0	0	0	0	5	2	3	1
Actl10	2	0	0	1	0	0	0	0	0	1	0	0	0	1	0	1	0	1	0	0	0	1	0	0	0	2	1	0	0	0	0	0
Actl11	0	0	0	0	0	0	0	0	0	0	0	0	0	0	0	0	0	0	0	0	0	0	0	0	1	0	0	0	0	0	0	0
Actl6a	1630	1827	1433	1382	1565	1662	1437	1463	1009	992	1204	1267	1243	1379	1454	1441	1602	1686	1277	1270	1511	1555	1398	1351	1199	1287	1320	1282	1207	1258	1527	1557
Actl6b	0	0	0	0	0	0	1	0	0	0	0	0	0	0	0	0	0	0	0	0	0	0	0	0	0	0	0	0	0	0	0	0
Actl7a	0	0	0	0	0	0	0	0	0	0	0	0	0	0	0	0	0	0	0	0	0	0	0	0	0	0	0	0	0	0	0	0
Actl7b	0	0	0	0	0	0	0	1	0	0	0	0	0	0	1	1	0	0	0	0	1	1	0	0	1	0	0	0	1	0	1	0
Actl9	1	1	0	0	0	5	0	0	0	0	0	0	0	0	0	0	1	0	1	0	0	0	0	0	0	0	1	0	0	0	0	0
Actn1	9030	9342	6317	6326	7562	6532	5582	4193	2628	2684	4542	4694	4364	3334	5569	5408	10451	10496	7508	7477	7988	8481	6530	6515	3013	2968	5772	5597	3794	3566	5910	5579
Actn2	0	0	0	0	0	0	0	0	0	0	0	0	0	0	0	0	0	0	0	0	0	0	0	0	0	0	0	0	0	0	0	0
Actn3	2	1	1	0	0	1	0	1	0	0	0	1	0	0	0	1	1	1	3	2	0	1	0	2	3	3	1	0	2	2	0	1
Actn4	14471	15090	13573	13555	14472	13914	14617	12645	8903	8367	12470	12154	10415	10317	12863	13586	14394	14125	13427	12628	13456	13961	14463	13525	9542	9216	12716	12280	9440	9065	12782	11815
Actr10	2884	2967	2986	2882	2853	3043	3128	3498	2262	2534	2714	2659	2386	2989	2732	2815	2863	2787	2677	2834	2971	2886	2986	3274	2427	2454	2785	2692	2525	2390	2842	2800
Actr1a	7106	7491	6107	5946	6707	6875	6262	5761	7686	7894	7088	7744	6136	6219	5793	5744	7039	7105	5856	6017	7000	7139	5950	6021	8018	8191	7647	7443	6861	6721	6247	6020
Actr1b	4123	4401	3695	3847	4092	4208	4268	3806	2275	2228	2819	2679	2340	2585	2995	3088	3687	3656	3277	3313	3833	3613	3720	3709	2396	2527	2543	2644	1956	2032	2827	2655
Actr2	30381	30213	22018	22229	25790	22983	19027	15462	27942	29490	22763	26401	37694	28607	27199	25628	28844	29622	20915	22045	24141	25192	21703	21095	29912	30924	27252	26833	37753	38033	29701	30864
Actr3	16897	17770	9997	10248	14848	14077	9631	8672	16651	17501	11342	12778	26248	23937	14318	13494	17262	17157	10252	10735	14222	14641	10832	10700	15813	17178	12037	12099	24145	24471	18100	18709
Actr3b	36	50	20	21	34	27	9	8	8	5	5	4	25	29	15	13	44	37	24	29	33	25	20	13	6	12	12	4	38	25	22	23
Actr5	344	371	338	300	324	408	311	333	270	299	323	317	266	341	252	295	369	348	345	322	362	328	353	293	324	346	300	304	249	263	269	302
Actr6	592	601	571	550	511	607	552	573	379	427	373	362	374	429	434	470	589	519	543	585	539	530	533	583	476	527	440	425	341	309	406	410
Actr8	1211	1318	1147	1135	1225	1308	1226	1335	970	982	1104	1067	716	834	934	926	1229	1103	1115	1084	1203	1169	1131	1129	1055	1047	971	961	660	604	851	835
Actrt1	0	0	0	0	0	0	0	0	0	0	0	0	0	0	0	0	0	0	0	0	0	0	0	0	0	0	0	0	0	0	0	0
Actrt2	0	0	0	0	0	0	0	0	0	0	0	0	0	0	0	0	0	0	0	0	0	0	0	0	0	0	0	0	0	0	0	0
Actrt3	0	0	0	1	1	0	0	0	0	0	0	0	2	2	0	0	0	1	0	0	0	0	0	1	2	0	0	0	6	1	1	0
Acvr1	846	872	828	858	692	666	783	525	926	898	822	865	966	817	875	803	774	733	741	748	607	594	640	676	750	756	821	789	906	943	826	778
Acvr1b	1876	1944	1862	1939	1827	1565	1627	1172	2861	2606	2957	3090	1481	1124	1604	1592	1836	1860	2090	2062	1791	1863	1689	1576	3183	3320	4049	4024	1500	1546	1743	1529
Acvr1c	0	0	1	0	0	0	0	0	0	0	0	0	5	2	2	2	0	0	1	0	0	0	0	1	0	0	0	1	2	4	1	1
Acvr2a	502	547	415	452	380	288	431	313	488	483	428	516	763	512	589	570	542	558	467	495	405	440	494	453	475	489	595	593	849	841	596	689
Acvr2b	38	33	41	48	32	22	52	49	17	12	47	26	17	19	19	40	41	45	38	45	26	28	37	34	18	26	37	33	13	17	28	24
Acvrl1	2184	2097	4224	3889	2152	2401	3775	3921	4090	4330	4022	4088	2847	3505	3461	3633	1722	1674	2851	2841	1716	1684	2863	2859	3096	3091	3421	3411	2484	2449	2875	2758
Acy1	119	143	143	145	189	197	213	225	77	95	262	241	35	46	118	105	104	117	112	97	110	165	136	158	64	77	204	199	47	30	65	63
Acy3	38	27	30	38	36	33	38	26	36	23	20	23	13	29	13	17	30	21	33	55	37	58	37	49	30	39	31	37	21	12	18	21
Acyp1	342	352	398	410	317	378	375	465	210	185	218	170	171	224	255	284	318	283	344	303	308	311	344	438	289	335	199	228	128	126	215	236
Acyp2	53	50	54	69	58	71	92	103	82	75	85	70	62	84	46	88	39	39	65	51	52	64	89	93	60	87	88	85	67	81	54	58
Ada	130	140	46	32	123	157	32	30	71	61	40	32	65	92	29	26	83	104	38	49	97	96	47	28	84	82	27	28	48	44	26	27
Adad1	0	0	0	0	0	0	1	0	0	0	0	0	0	0	0	0	0	0	0	0	0	0	0	0	0	0	0	0	0	0	0	0
Adad2	0	0	0	0	0	0	0	0	0	0	0	0	0	0	0	0	0	0	0	0	0	0	0	0	0	0	0	0	0	0	0	0
Adal	395	360	457	432	369	312	421	364	189	165	327	350	169	148	388	384	345	425	439	480	330	322	465	434	247	256	322	362	154	120	333	302
Adam10	12600	13161	14628	16004	11384	9409	12166	8615	7698	7590	10235	10173	7633	5182	13989	13085	11418	11409	14210	14006	9614	10601	12736	11784	8231	8138	10802	10341	6588	6585	10007	10789
Adam11	4	2	1	1	1	0	0	0	0	1	0	0	0	1	0	0	2	1	0	0	0	0	0	1	0	1	0	0	1	0	0	0
Adam12	0	0	0	0	1	0	0	0	0	0	0	0	0	0	0	0	1	1	2	0	0	1	0	0	1	0	0	0	0	0	0	0
Adam15	13350	14509	12253	13174	13037	13957	11663	10338	13660	11855	13503	13405	11570	12353	11184	11781	13367	13052	12247	11987	11853	13347	10670	10692	12207	12209	12520	12628	9080	8802	11677	10171
Adam17	9523	10028	7684	8041	14176	12674	7294	6050	11910	11130	11307	11357	15029	11510	9854	9605	9866	10159	8067	8449	16291	16539	8650	8241	14615	14734	16261	16066	13826	13824	11708	11014
Adam18	0	0	0	0	1	0	0	0	0	0	0	0	0	0	0	0	0	0	0	0	0	0	0	0	0	0	0	0	1	0	0	0
Adam19	25	31	2	2	19	11	7	0	48	47	7	4	4	5	3	2	137	164	28	38	106	127	19	23	214	192	50	33	39	25	6	13
Adam1a	8	24	4	15	17	13	7	8	10	5	14	12	18	9	16	11	20	21	10	23	18	12	15	10	11	9	16	12	16	11	17	35
Adam1b	2	2	1	0	0	0	0	0	0	0	0	0	0	0	0	0	0	0	0	1	0	0	0	0	0	0	0	0	0	0	0	0
Adam2	0	0	0	0	0	0	0	0	0	0	0	0	0	1	0	0	0	0	0	0	0	0	0	0	0	0	0	0	1	0	0	1
Adam20	0	0	0	0	0	0	0	0	0	0	0	0	0	0	0	0	0	0	0	0	0	0	0	0	0	0	0	0	0	0	0	0
Adam21	3	0	5	2	1	2	2	1	2	2	3	4	10	12	6	1	2	1	0	0	2	0	0	0	5	1	2	3	13	13	7	5
Adam22	28	19	9	8	5	9	5	1	0	0	2	1	1	0	6	1	24	35	17	16	10	9	6	3	3	2	0	5	0	0	3	0
Adam23	0	0	0	0	0	0	0	1	0	0	0	2	0	0	1	0	0	0	1	1	1	0	1	0	0	0	2	1	0	0	0	0
Adam24	0	0	0	0	0	0	0	0	0	0	0	0	0	0	0	0	0	0	0	0	0	0	0	0	0	0	0	0	0	0	0	0
Adam25	0	0	0	0	0	1	0	0	2	1	0	0	0	0	0	0	0	0	0	0	0	0	0	0	0	0	0	0	0	0	0	0
Adam26a	0	0	0	0	0	0	0	0	0	0	0	0	0	0	0	0	0	0	0	0	0	0	0	0	0	0	0	0	0	0	0	0
Adam26b	0	0	0	0	0	0	0	0	0	0	0	0	0	0	0	0	0	0	0	0	0	0	0	0	0	0	0	0	0	0	0	0
Adam28	0	0	0	0	0	1	0	0	0	0	0	0	0	0	0	0	0	0	0	0	0	0	0	0	1	0	0	0	0	0	0	0
Adam29	0	0	0	0	0	0	0	0	0	0	0	0	0	0	0	0	0	0	0	0	0	0	0	0	0	0	0	0	0	0	0	0
Adam3	4	9	1	1	0	4	0	0	2	5	0	1	1	1	1	0	4	10	2	1	1	2	0	0	4	2	2	2	6	1	0	2
Adam30	0	0	0	0	0	0	0	0	0	0	0	0	0	0	2	0	0	0	0	0	0	0	0	0	0	0	0	1	0	0	1	1
Adam32	13	9	10	13	14	12	13	12	8	9	12	12	15	12	8	13	10	6	11	8	2	10	13	15	23	14	18	25	16	13	13	12
Adam33	44	54	28	33	56	49	23	14	121	74	30	50	273	318	115	84	43	42	40	46	54	46	16	33	101	89	33	59	259	386	184	194
Adam34	0	0	0	0	0	0	0	0	0	0	0	0	0	0	0	0	0	0	0	0	0	0	0	0	0	0	0	0	0	0	0	0
Adam39	0	0	0	0	0	0	0	0	0	0	0	0	0	0	0	0	0	0	0	0	0	0	0	0	0	0	0	0	0	0	0	0
Adam4	10	14	10	7	12	15	1	8	9	10	1	5	7	13	7	4	11	11	11	8	15	8	9	9	9	8	4	8	9	11	8	8
Adam5	1	4	0	1	2	3	1	0	0	0	0	0	0	0	2	0	0	2	0	0	0	1	0	0	0	0	0	0	0	1	2	0
Adam6a	0	0	0	0	0	0	0	0	0	0	0	0	0	0	0	0	0	0	0	0	0	0	0	0	0	0	0	0	0	0	0	0
Adam6b	0	0	0	0	0	0	0	0	0	0	0	0	0	0	0	0	0	0	0	0	0	0	0	0	0	0	0	0	0	0	0	0
Adam7	0	0	0	0	0	0	0	0	0	0	0	0	0	0	0	0	0	0	0	0	0	0	0	0	0	0	0	0	0	0	0	0
Adam8	79215	85067	47646	49771	62015	62010	41742	37195	103721	97227	79903	90499	104247	98224	70002	63758	75309	75215	42306	40838	51022	54142	34030	30750	93047	88949	64490	60327	103556	99594	80844	73346
Adam9	11247	11777	8837	9173	9812	8474	8262	6147	11705	11624	9000	10149	9625	7125	8182	7825	11418	11545	9009	8614	9453	9698	8022	7482	11965	11177	11690	11296	10197	9861	6822	7283
Adamdec1	0	0	0	0	0	0	0	0	0	0	0	0	0	0	0	0	0	0	0	0	0	0	0	0	2	2	0	0	0	0	0	0
Adamts1	77	59	28	30	72	63	58	30	15	23	21	17	52	34	44	51	206	195	69	84	156	147	94	103	25	30	18	23	80	72	129	115
Adamts10	935	989	696	923	631	663	648	498	273	176	325	401	345	268	372	479	794	703	820	793	522	485	472	478	293	304	340	437	177	237	323	305
Adamts12	2	1	0	0	0	0	0	0	0	0	0	0	0	0	0	0	0	0	2	0	0	1	0	0	1	0	0	0	0	2	0	0
Adamts13	3	5	4	2	8	6	2	1	3	4	2	5	5	5	0	4	7	4	5	5	10	12	8	6	3	6	4	4	10	16	2	3
Adamts14	29	18	4	3	18	20	1	4	12	12	6	8	30	19	7	1	34	38	12	4	29	21	6	3	14	12	3	2	30	35	9	5
Adamts15	0	0	0	1	0	0	0	1	0	1	0	0	2	0	0	0	1	0	0	0	0	0	0	1	0	0	0	0	0	0	0	1
Adamts16	0	0	0	0	0	0	0	0	0	0	0	0	0	0	0	0	0	0	0	0	0	0	0	0	0	0	0	0	0	0	0	0
Adamts17	1	0	0	0	0	0	0	0	0	0	1	0	0	1	0	0	0	2	0	0	0	0	0	0	0	1	0	0	1	0	0	1
Adamts18	0	0	0	0	0	0	0	0	0	0	0	0	0	0	0	1	0	0	0	0	0	0	0	0	0	0	0	0	0	0	0	0
Adamts19	0	0	0	0	0	0	0	0	0	0	0	0	0	0	0	1	0	0	0	0	0	0	0	0	0	0	0	0	0	0	0	0
Adamts2	0	2	1	1	2	0	2	1	6	4	1	4	1	1	2	0	1	2	3	2	3	2	1	0	5	5	1	4	1	4	2	1
Adamts20	0	0	0	0	1	0	0	0	0	0	0	0	0	0	0	0	0	0	0	0	0	0	0	0	0	0	0	0	0	0	0	0
Adamts3	0	0	0	0	0	0	0	0	0	0	0	0	2	0	0	1	0	1	1	1	0	0	0	0	0	0	0	1	0	0	1	0
Adamts4	1	8	4	2	7	7	3	2	19	18	20	22	189	92	31	37	2	4	1	6	3	8	4	9	16	12	32	39	188	189	57	45
Adamts5	0	0	0	0	0	0	0	0	0	0	1	0	0	0	1	1	0	0	0	0	0	0	0	0	0	0	0	0	0	0	0	0
Adamts6	28	18	33	23	23	13	23	15	50	47	114	88	101	46	35	50	47	36	41	43	18	13	15	14	67	48	77	88	127	131	43	48
Adamts7	2	0	0	0	0	7	0	0	2	11	0	3	8	6	0	0	2	1	0	0	2	4	0	0	8	9	4	3	5	11	2	1
Adamts8	0	0	0	0	0	0	0	0	0	0	1	0	4	2	0	0	0	0	0	0	0	0	0	0	2	1	1	0	0	0	0	0
Adamts9	0	0	0	0	1	0	0	0	0	0	0	0	0	0	0	0	0	0	0	0	0	0	0	0	0	0	0	0	0	0	0	0
Adamtsl1	0	0	0	0	0	0	0	0	1	1	0	1	1	2	0	0	0	0	0	0	0	0	0	0	0	0	0	0	0	0	0	0
Adamtsl2	0	0	0	0	0	0	0	0	0	2	0	0	0	0	0	0	0	0	0	0	1	0	0	0	2	0	0	0	0	0	0	0
Adamtsl3	0	0	0	0	1	0	0	0	0	0	0	0	0	0	0	0	0	0	0	0	0	0	0	0	0	0	0	0	0	0	0	0
Adamtsl4	41	38	2	3	39	52	10	9	139	107	67	98	15	6	11	1	34	29	12	9	45	48	6	6	49	63	25	20	1	14	4	3
Adamtsl5	1149	1252	1164	1321	1494	1615	1582	1537	756	666	1353	1378	1064	1236	1035	1147	982	1010	1094	946	1228	1304	1349	1389	446	533	861	866	644	622	821	803
Adap1	1883	1970	1789	1803	2415	2655	2108	1930	3416	3187	2504	2586	3091	3577	1605	1779	1679	1596	1642	1598	2254	2561	1903	1979	3006	3076	2283	2331	3122	2933	1816	1606
Adap2	3172	3008	2373	2554	2800	2208	1865	1047	6327	5929	2624	2790	5333	2766	2564	2542	2876	2778	2940	2928	2692	2957	1860	1672	5487	5409	2328	2481	5439	5517	3594	3218
Adar	2705	2590	1788	1920	3291	2801	1799	1319	8582	8213	5126	5476	9608	7760	6154	5979	2721	2728	2047	1883	3150	3280	1728	1613	7883	7506	4967	4874	9427	9136	7182	6541
Adarb1	56	59	33	53	37	28	35	17	36	46	35	35	29	17	42	33	51	55	54	49	42	44	40	36	41	40	29	32	37	22	17	16
Adarb2	0	0	0	0	0	0	0	0	0	0	0	0	0	0	0	0	0	0	1	0	0	0	0	0	0	0	0	0	0	1	0	0
Adat1	113	124	120	108	112	95	115	101	52	53	96	85	49	30	71	77	118	128	132	132	106	100	107	88	95	100	96	116	24	31	91	83
Adat2	157	172	124	111	135	154	115	98	93	100	110	107	77	70	104	94	151	148	124	122	123	142	132	80	156	126	107	125	65	80	77	62
Adat3	99	96	67	61	105	73	60	61	105	85	95	82	74	78	57	73	79	75	88	63	69	77	60	77	63	58	53	83	52	62	65	61
Adck1	785	780	828	809	761	741	874	844	788	814	760	746	896	994	730	735	724	705	850	828	716	748	790	784	950	1019	769	735	921	908	855	752
Adck2	369	445	408	395	326	329	364	299	432	420	370	412	330	349	315	337	387	334	413	389	347	355	335	379	434	408	353	381	332	343	324	320
Adck5	425	410	522	538	458	524	587	649	211	212	543	502	182	240	400	412	444	365	559	595	467	487	668	628	303	330	642	654	156	140	405	376
Adcy1	0	0	0	0	0	0	0	0	0	0	0	0	0	0	0	0	0	0	0	0	0	0	0	0	0	0	0	0	0	0	0	0
Adcy10	0	0	0	0	0	1	1	0	0	0	0	1	1	3	1	2	0	0	0	1	1	1	0	0	1	0	3	1	0	2	1	4
Adcy2	18	22	16	15	18	14	21	7	8	11	4	2	11	4	11	13	60	55	55	65	42	43	44	40	13	17	10	15	16	13	26	28
Adcy3	476	538	278	269	303	354	221	211	124	94	130	154	114	92	267	169	446	403	224	258	251	264	164	142	65	66	82	74	70	59	148	122
Adcy4	0	0	0	1	0	1	0	0	1	1	0	1	8	12	9	5	1	0	0	1	0	0	0	0	0	0	0	1	10	6	14	14
Adcy5	0	1	0	0	0	0	0	0	0	0	0	0	0	0	0	0	0	0	0	0	0	0	0	0	0	0	1	0	0	0	0	0
Adcy6	13	15	3	1	8	4	4	0	0	1	1	4	12	11	4	2	23	11	10	13	7	7	3	4	1	5	1	1	12	13	2	5
Adcy7	17243	17798	11714	12672	11893	9898	10313	6320	9883	8488	8969	10271	9216	5681	10317	9754	15347	15492	11694	11505	10241	11126	9415	8440	11177	10394	8800	8677	7378	7472	8256	7873
Adcy8	0	0	0	0	0	0	0	0	0	0	0	1	0	0	0	0	0	0	0	0	0	1	1	0	0	0	1	1	0	0	0	0
Adcy9	903	853	579	658	549	328	492	239	444	399	531	506	227	89	476	446	925	990	873	821	476	640	525	501	534	445	489	425	189	186	385	389
Adcyap1	0	0	0	0	0	0	0	0	0	0	0	0	0	0	0	0	0	0	0	0	0	0	0	0	0	0	0	0	0	0	0	0
Adcyap1r1	0	0	0	0	0	0	0	0	0	0	0	0	0	0	0	0	0	0	0	0	0	0	0	0	0	0	0	0	0	0	0	0
Add1	8127	8302	6864	6830	7082	6527	5849	4309	5571	5261	5935	6369	4359	3918	5000	5002	7742	7772	7499	7549	7164	7288	6376	5909	6404	5958	6903	6845	4580	4439	4998	5002
Add2	0	0	0	3	0	0	1	0	0	0	0	0	0	0	0	0	0	0	0	1	0	0	0	0	0	0	0	1	0	0	0	0
Add3	2907	3075	1939	2201	1922	1622	1303	729	427	424	670	619	436	338	1052	1084	3176	3168	2299	2076	1535	1812	1438	1370	614	550	793	809	261	232	579	720
Adgb	78	88	12	18	130	92	24	13	2561	2251	125	228	122	70	33	18	85	72	24	34	137	123	20	11	2490	2429	213	250	128	124	30	30
Adgra1	0	0	0	0	0	0	0	0	0	0	0	0	0	0	0	0	0	0	0	0	0	0	0	0	0	1	0	0	0	0	0	0
Adgra2	10	13	1	0	16	16	1	1	4	8	0	1	7	4	0	1	13	15	0	2	16	18	0	0	3	4	6	0	5	5	1	3
Adgra3	157	179	128	112	137	103	85	74	42	36	75	47	50	37	72	59	107	112	96	76	71	86	65	55	25	34	42	34	29	20	42	48
Adgrb1	0	0	0	0	0	0	0	0	0	0	0	0	1	0	0	0	0	0	0	0	0	0	0	0	0	0	0	0	0	0	0	0
Adgrb2	0	0	0	0	0	0	0	0	0	1	0	0	0	0	0	0	0	0	0	0	0	0	0	0	0	0	0	0	0	0	0	0
Adgrb3	0	0	0	0	0	1	0	0	0	0	0	0	0	0	0	0	0	0	0	0	0	0	0	0	0	0	0	0	1	0	0	0
Adgrd1	0	0	0	0	0	0	0	0	0	1	0	0	0	0	0	0	1	0	0	0	0	0	0	0	0	0	0	0	0	1	0	2
Adgre1	50480	51515	39261	34554	51613	49078	32842	25997	183830	194446	134314	178538	31860	27339	29500	26545	64625	67690	58834	65447	74572	68383	48010	44042	251722	255334	224962	219870	45093	44952	45912	45932
Adgre4	48	61	0	2	226	178	1	0	128	131	16	31	108	95	1	0	128	138	13	16	452	455	2	3	272	284	48	50	173	173	9	4
Adgre5	4927	5171	2375	2341	4279	3933	1727	1284	2979	2929	1097	1426	2976	2811	1589	1570	3247	3174	2120	2059	2785	2703	1143	1138	2055	1970	705	699	1875	1828	1356	1282
Adgrf1	5	4	0	1	17	11	3	2	11	16	25	18	30	16	1	6	5	3	7	2	25	21	3	1	17	12	32	29	37	29	9	7
Adgrf2	0	1	1	0	0	0	0	0	1	1	0	0	1	0	2	0	0	1	0	0	0	0	0	0	1	0	0	1	2	0	1	0
Adgrf3	2	0	0	0	1	0	0	0	3	0	1	0	2	3	0	0	1	0	1	0	3	2	1	0	2	1	0	0	3	1	0	0
Adgrf4	0	0	0	0	0	0	1	0	0	0	0	0	0	0	0	1	0	1	0	0	2	0	0	0	2	0	2	0	0	2	0	1
Adgrf5	0	0	0	1	0	1	0	0	1	0	0	0	2	2	0	0	0	0	1	0	1	0	0	0	0	0	0	1	1	0	0	2
Adgrg1	21	27	13	14	12	21	13	13	8	3	4	2	18	26	15	20	20	17	12	26	18	21	8	5	6	8	7	2	26	29	25	27
Adgrg2	0	0	0	0	0	0	0	0	0	0	0	0	0	0	0	0	1	0	0	0	0	0	0	0	0	0	0	0	0	0	1	0
Adgrg3	6	5	3	0	2	4	1	0	4	1	0	1	0	1	0	1	1	5	1	0	1	1	1	2	2	2	1	0	5	1	1	0
Adgrg4	0	0	0	0	0	0	0	0	0	0	0	0	0	0	0	0	0	0	0	0	0	0	0	0	0	0	1	0	0	0	0	0
Adgrg5	0	0	1	1	0	0	0	0	0	0	0	0	0	0	1	0	0	1	1	0	0	0	0	0	0	0	0	1	0	0	0	0
Adgrg6	1099	1175	483	558	928	743	388	249	684	704	793	692	1102	686	585	575	1168	1167	571	601	759	904	446	380	653	620	654	683	1177	1205	675	676
Adgrg7	2	1	0	0	0	0	0	0	0	0	1	0	25	8	0	0	0	2	0	1	2	1	0	0	2	1	0	1	18	29	5	1
Adgrl1	30	29	9	4	20	19	6	6	1	0	2	0	5	0	5	3	61	40	12	14	18	16	8	10	6	2	3	2	2	5	0	3
Adgrl2	1758	1777	1847	2189	1657	1295	1801	1073	1163	968	2767	2608	1257	707	2188	2139	1594	1596	2116	2020	1512	1772	1975	1802	953	980	2681	2490	879	880	1751	1640
Adgrl3	0	0	0	1	1	0	1	0	1	0	1	2	0	0	4	2	0	0	2	0	0	0	1	2	0	1	2	1	0	0	1	1
Adgrl4	2	10	1	0	4	4	0	0	2	2	0	0	1	1	0	0	2	6	1	3	2	4	0	0	0	0	0	0	1	1	0	1
Adgrv1	9	1	0	0	2	4	4	5	13	17	7	2	6	8	0	3	12	13	4	2	6	6	2	2	23	29	10	8	20	12	1	4
Adh1	0	0	0	0	0	0	1	1	0	0	0	0	0	0	0	0	0	0	0	0	0	0	0	0	0	0	0	0	0	0	0	0
Adh4	0	0	0	0	0	0	0	0	0	0	0	0	0	0	0	0	0	0	0	0	0	0	0	0	0	0	0	0	0	0	0	0
Adh5	3837	3972	3917	3514	4169	4779	4189	5034	3366	3826	3134	3441	2219	3020	3118	2982	3590	3514	3247	3726	4455	3922	3910	3851	4107	4484	3487	3466	2151	2165	3088	3102
Adh6a	0	0	0	0	0	0	0	0	0	0	0	0	0	0	0	0	0	0	0	0	0	0	0	0	0	0	0	0	0	0	0	0
Adh6b	0	0	0	0	0	0	0	0	0	0	0	0	0	0	0	0	0	0	0	0	0	0	0	0	0	0	0	0	0	0	0	0
Adh7	0	0	4	10	5	7	82	74	0	3	113	97	0	0	21	24	0	0	6	1	3	7	40	50	0	1	49	40	0	0	8	7
Adhfe1	28	46	22	17	87	79	10	13	88	115	26	25	113	96	15	14	28	27	21	14	73	126	24	20	113	130	25	30	119	83	20	11
Adi1	1507	1459	1570	1543	1634	1627	1828	1711	756	807	888	915	756	886	1312	1186	1143	1175	1174	1312	1412	1360	1610	1583	821	889	733	816	650	660	1027	1010
Adig	0	0	0	1	0	0	0	0	0	0	0	0	2	6	1	1	0	0	0	0	0	0	0	0	0	0	0	0	1	2	4	3
Adipoq	1	1	0	0	1	1	0	0	0	0	0	1	2	2	0	0	0	1	0	0	0	0	0	0	0	0	1	0	0	1	1	3
Adipor1	10872	11454	11561	11750	9689	10296	11561	11271	7432	7567	7274	7110	6407	6487	8521	9296	10751	10342	11712	11871	10262	10651	11366	11228	8713	8965	7739	7962	5879	5753	7709	7401
Adipor2	5569	5651	6388	6163	4515	4164	5655	4277	3720	3789	4558	4494	3490	2764	5490	5482	5181	5229	6430	6504	4231	4478	5515	5218	4676	4436	5166	5183	3252	3398	5040	5069
Adk	1776	1693	1465	1371	1904	1909	1387	1352	700	675	888	989	609	672	867	916	1426	1458	1217	1379	1594	1578	1370	1330	878	900	1111	1179	458	422	655	725
Adm	32	44	16	25	22	37	15	14	19	13	19	12	159	151	85	95	29	24	11	20	6	18	23	14	24	8	26	22	203	191	86	81
Adm2	0	1	0	0	0	0	0	0	0	0	0	0	1	0	0	0	0	0	0	0	0	0	0	0	0	0	0	1	0	0	1	0
Adnp	17	22	7	14	12	3	7	5	4	6	11	11	16	4	18	8	20	17	8	14	12	14	7	7	8	9	5	8	13	21	7	5
Adnp2	1142	1201	1053	1135	1154	1050	1220	954	1145	1032	1170	1133	1005	776	1148	1071	1112	1128	1105	1109	1022	1178	1171	1179	1128	1048	1143	1075	1151	1174	1060	1026
Ado	2643	2924	3247	3318	2518	2348	3100	2788	1795	1639	3151	2751	1497	1455	2333	2580	2626	2725	3082	2854	2238	2402	2995	3135	1522	1565	2384	2439	1082	1165	1981	2030
Adora1	0	1	0	1	0	1	0	0	0	0	0	0	0	0	0	0	0	0	0	0	0	0	0	0	0	0	0	0	0	0	0	0
Adora2a	18	15	10	5	75	72	15	13	536	550	230	257	495	508	24	28	12	15	7	6	54	61	21	22	414	388	181	178	559	496	28	29
Adora2b	137	150	106	123	172	177	79	111	1184	1188	386	436	461	610	137	134	129	128	86	81	151	160	84	96	428	482	308	291	634	658	126	146
Adora3	51	72	71	56	89	106	71	44	173	175	109	162	46	90	46	61	51	70	36	45	101	70	51	47	173	195	136	126	46	48	44	41
Adpgk	1462	1545	1483	1521	1311	1294	1528	1421	1000	981	1671	1782	790	818	1437	1397	1355	1406	1176	1201	1185	1164	1489	1324	1450	1375	1636	1667	588	632	1302	1288
Adprh	2353	2484	2408	2253	2608	2706	2573	2887	3088	3175	3586	3557	2314	2836	2234	2352	2394	2303	2208	2105	2500	2624	2463	2540	2589	2781	3028	3058	2487	2467	2231	2208
Adprhl1	11	14	2	5	15	5	4	0	0	0	0	1	12	3	7	6	17	8	5	3	4	6	1	4	1	1	0	0	11	9	9	11
Adprhl2	933	1085	1086	999	1024	1210	1142	1408	769	721	974	952	651	814	845	924	950	930	999	966	955	986	1046	1111	839	883	864	1003	545	495	904	801
Adprm	562	621	691	667	614	657	771	870	594	575	680	701	588	715	545	549	504	529	652	717	702	599	761	783	608	644	788	753	677	675	548	503
Adra1a	1213	1207	282	274	796	588	249	194	1513	1401	325	350	1814	1201	366	387	1521	1514	494	526	921	991	338	333	1688	1522	332	330	2220	2289	790	741
Adra1b	0	0	0	0	0	0	0	0	0	0	0	0	0	0	0	0	0	0	0	0	0	0	0	0	0	0	0	0	1	0	0	0
Adra1d	0	0	0	0	0	0	0	0	0	0	0	0	0	0	0	0	0	0	0	0	0	0	0	0	0	0	0	0	0	0	0	0
Adra2a	1	0	0	0	1	1	1	0	0	0	0	0	1	4	1	0	0	1	2	0	1	2	0	0	0	0	2	0	2	6	2	1
Adra2b	0	0	0	1	1	0	1	0	4	6	0	0	1	0	0	1	2	0	0	0	0	0	0	0	6	4	0	0	1	2	1	0
Adra2c	0	0	0	0	0	0	0	0	0	0	0	0	0	0	0	0	0	0	0	0	0	0	0	0	0	0	0	0	0	0	0	0
Adrb1	2	3	1	3	1	3	2	0	0	0	0	0	0	0	1	1	0	2	0	1	1	0	0	0	0	0	0	0	0	2	0	0
Adrb2	797	843	645	639	621	676	471	516	222	200	304	280	181	217	480	446	812	695	470	607	532	526	498	467	309	311	373	370	164	168	329	389
Adrb3	0	0	0	0	0	0	0	0	0	0	0	0	0	0	0	0	0	1	0	0	0	0	0	2	0	0	0	0	0	0	0	0
Adrbk1	8319	8421	6781	6843	7270	7312	6599	6082	11195	10483	7922	8116	6616	6869	5829	5892	8123	7685	7234	7848	7263	7784	6353	6241	12650	12877	8749	9058	6766	7027	6691	6131
Adrbk2	362	381	174	161	398	349	118	66	312	235	204	231	641	387	168	141	300	309	169	134	365	376	110	86	361	272	163	211	568	516	180	143
Adrm1	251	324	299	369	314	373	379	490	285	292	424	341	316	403	314	338	272	278	295	267	281	326	347	420	245	263	310	304	234	237	336	302
Adsl	1274	1409	1235	1105	1317	1488	1150	1331	1026	1001	1244	1201	889	1060	1136	1068	1379	1276	1135	1186	1363	1387	1248	1259	1306	1416	1289	1284	905	876	1249	1165
Adss	6016	6316	7457	7840	6026	6001	6910	6547	2113	2258	5259	5036	2872	2657	6804	6314	5278	5350	6440	6636	5477	5274	6762	6575	2310	2567	4726	4881	2001	2038	5057	5530
Adssl1	7384	7970	9594	9783	6570	7188	7104	6981	3365	3229	4205	3971	3462	4302	7262	7269	7840	7288	9045	8352	5844	6243	6719	6721	3530	3489	3747	3905	2069	2080	5781	5801
Adtrp	0	0	0	0	1	3	0	1	2	2	3	3	15	18	5	6	2	0	0	2	0	2	0	0	1	0	3	0	10	17	7	5
Aebp1	1	4	1	5	1	5	4	0	17	8	5	4	2	2	5	1	0	5	0	6	2	0	4	0	1	5	2	4	7	6	1	2
Aebp2	2493	2474	2133	2222	2159	1902	1849	1602	1440	1369	1758	1630	2596	2083	1968	1989	2492	2428	2187	2082	1896	2152	1933	2087	1460	1455	1819	1809	2395	2493	1884	2005
Aen	706	752	702	700	654	647	743	766	883	805	913	755	673	655	771	851	707	720	538	496	522	604	606	636	993	1026	650	669	550	546	798	785
Aes	10420	11181	9674	9402	10049	12358	9667	11076	7440	7686	7728	8146	7117	10576	7626	7948	10564	10309	9125	9545	11167	11089	9189	9382	7345	8135	7825	8291	7064	7335	8502	7927
Afap1	142	126	82	87	91	50	69	46	46	42	80	58	30	21	60	53	148	168	144	113	117	112	106	80	67	61	75	82	44	38	65	53
Afap1l1	52	49	17	13	43	43	14	10	16	12	6	8	14	11	6	9	74	52	23	24	43	55	14	15	13	17	10	10	14	13	4	10
Afap1l2	0	0	0	0	0	0	0	0	0	1	0	0	0	0	0	1	0	1	0	0	0	1	0	0	0	0	0	1	1	2	1	1
Aff1	4260	4035	3442	3789	4122	2897	3774	2230	7670	6845	5583	5482	6611	3499	4634	4681	3954	3920	3924	3643	3477	3926	3471	3290	7505	6661	5267	5162	7230	7017	4610	4720
Aff2	2	0	1	1	1	0	0	0	0	0	2	3	0	0	0	0	0	2	1	1	0	1	0	0	0	1	2	3	0	0	0	0
Aff3	0	2	0	0	1	0	2	0	1	1	3	3	0	1	0	0	1	1	0	0	0	3	0	1	2	0	0	0	0	1	2	1
Aff4	5321	5002	3697	4260	3677	2701	3388	1958	3470	3262	3696	3293	3099	1478	3825	3774	5384	5338	4634	4492	3302	3930	3747	3248	3627	3339	3761	3672	3257	3296	3330	3420
Afg3l1	2512	2657	2457	2627	2810	2964	2891	2714	2507	2418	3563	3328	1917	2057	2323	2271	2573	2350	2426	2312	2631	2768	2652	2642	2575	2516	3097	3056	1541	1467	2029	2084
Afg3l2	5788	6173	7902	7985	5361	5304	8538	8302	2788	2676	5715	5106	3213	3425	7662	7657	5232	5122	5645	5429	4405	4537	6916	6685	2924	2944	4825	5114	2146	2090	5821	5752
Afm	0	0	0	0	0	0	0	0	0	0	0	0	0	0	0	0	0	0	0	0	0	0	0	0	0	0	0	0	0	0	0	0
Afmid	58	68	62	66	64	64	63	66	86	55	70	51	50	53	50	54	75	63	59	52	64	59	42	44	63	67	52	73	42	45	67	59
Afp	391	430	1215	1034	747	1035	1647	2477	340	368	1352	1313	149	281	992	926	350	324	671	724	616	575	1304	1300	231	249	867	879	90	102	650	621
Aftph	4113	4209	3483	3354	4119	3923	3474	2907	6352	7124	4199	4941	11574	12464	6894	6160	4196	4257	3732	4040	4129	3836	3637	3469	6718	6959	4768	4382	14814	14846	9271	9568
Aga	1543	1670	1572	1454	1661	1776	1703	1844	1419	1471	1500	1351	1615	1911	1562	1646	1438	1444	1233	1235	1593	1472	1579	1565	1432	1437	1092	1176	1265	1302	1516	1320
Agap1	3925	3996	2557	2927	3308	2769	2065	1287	2128	1843	1283	1188	1410	1006	1887	1889	3880	3719	3436	3181	3423	4010	2143	2053	2980	2921	1430	1525	786	734	1651	1664
Agap2	16	29	11	16	14	16	14	15	6	4	10	13	3	5	9	8	13	17	8	8	11	10	4	6	1	3	8	5	4	3	3	1
Agap3	3325	3556	3282	3579	3240	3497	3624	3458	2412	2298	3215	3080	1789	2075	2594	2789	3514	3240	3278	3229	3340	3690	3586	3612	2540	2563	3236	3206	1521	1519	2554	2347
Agbl1	0	0	0	0	0	0	0	0	0	0	0	0	0	0	0	0	0	0	0	0	0	0	0	0	0	0	0	0	0	0	0	0
Agbl2	1	1	0	0	1	1	1	0	3	3	2	1	3	4	5	6	1	1	0	0	0	1	0	0	2	1	0	0	2	4	8	5
Agbl3	111	117	104	110	85	86	96	82	68	56	87	78	57	67	101	72	128	115	129	128	80	97	113	102	73	77	119	110	67	68	74	106
Agbl4	0	0	0	0	0	0	0	0	0	0	0	0	0	0	0	0	0	0	0	0	0	0	0	0	0	0	0	0	0	0	0	0
Agbl5	133	173	132	139	128	114	126	117	87	83	121	105	72	71	111	114	127	137	137	124	108	104	107	118	120	91	117	92	58	49	82	70
Ager	22	31	22	25	20	18	26	30	9	3	13	17	61	104	45	67	19	18	21	38	15	10	13	23	9	10	13	24	50	68	76	53
Agfg1	3946	4062	3096	3137	3791	3398	3256	2879	4269	4445	3236	3650	3437	2841	3132	3173	3992	4031	3176	3138	3602	3598	3417	3183	4380	4465	3746	3748	3636	3630	3474	3539
Agfg2	1318	1356	1069	1071	1190	1289	1095	1015	1189	1164	1153	1261	614	657	760	835	1146	1110	1000	928	1000	1103	1070	995	1023	933	1054	1027	417	414	602	613
Aggf1	3315	3329	3141	3290	2721	2775	2984	2703	1863	1745	2227	2131	2231	2187	2790	2785	3374	3266	3054	3104	2907	2827	3051	3172	1932	2052	2276	2316	1892	1902	2619	2567
Agk	311	294	215	209	275	247	213	179	148	138	158	157	186	186	171	161	285	268	201	210	225	233	243	206	202	166	207	188	153	174	197	217
Agl	3137	3050	4038	4178	3455	2658	4242	2926	2039	1910	3205	3107	1105	667	3099	2945	2724	2843	3794	3722	2767	3103	4038	3904	2157	2067	3627	3509	951	857	2060	2061
Agmat	0	0	1	0	0	0	0	0	0	0	0	0	0	0	0	0	0	0	0	0	0	0	0	0	0	0	0	0	0	0	0	0
Agmo	172	165	80	84	97	98	38	28	13	14	13	6	24	28	24	30	137	169	143	161	132	142	57	66	34	30	23	21	33	32	26	47
Ago1	3288	3262	2903	2882	2940	2211	2667	1616	2095	1816	2413	2452	1603	913	2123	2061	3318	3318	3547	3600	2886	3104	2921	2478	2770	2625	3054	3220	1744	1714	1995	2042
Ago2	5588	5219	3957	4787	3781	2426	4168	2139	3601	3081	4117	3560	2902	1369	3879	4149	5460	5293	5388	4876	3131	4219	4177	3899	4169	3438	4122	4152	3086	3020	3905	3890
Ago3	1879	1792	1451	1734	1546	1087	1479	945	1822	1607	1937	1729	1090	461	1346	1400	2126	1993	2249	2210	1636	2005	1831	1503	2338	1848	2545	2446	1351	1182	1489	1502
Ago4	1154	1225	1274	1349	865	670	1136	814	446	396	849	742	381	267	825	835	1129	1127	1529	1604	761	804	1034	1003	511	441	1043	972	386	370	583	687
Agpat1	3017	3350	3374	3238	3095	3250	3469	3446	3642	3548	3801	3816	2701	3107	2901	2983	2908	2866	2930	2918	3016	3054	3051	3074	3466	3480	3416	3605	2582	2761	2935	2818
Agpat2	868	894	1104	1061	1042	1179	1197	1298	1000	1039	1318	1239	1022	1363	1060	1133	894	873	1119	1001	1150	1094	1157	1147	1052	1244	1298	1257	1004	934	1309	1206
Agpat3	4395	4471	4268	4424	3482	3643	3926	3914	4494	4238	4135	4132	3161	3517	3420	3901	4757	4581	4106	4061	3403	3664	3574	3623	4547	4818	4187	4092	2445	2449	3367	3109
Agpat4	699	725	1402	1279	1234	1431	1934	2178	1504	1397	2370	2163	1799	2155	1439	1518	588	594	1060	1007	958	1000	1582	1562	1254	1224	1952	1948	1567	1511	1494	1423
Agpat5	1939	2286	1779	1811	2120	2353	1708	2041	2049	2232	1773	2031	1390	1816	1779	1706	1908	1977	1421	1381	1900	1822	1662	1517	1924	2008	2131	2183	1141	1088	1511	1596
Agpat9	107	94	37	56	82	89	62	81	140	161	109	101	114	130	139	122	78	57	20	23	44	64	30	36	61	57	87	94	104	89	92	87
Agps	6424	6351	4904	5506	5170	3903	4260	3154	5132	4731	5092	5401	4245	2871	4780	4756	6044	5987	5384	5463	4383	4925	4625	4343	5505	5283	5692	5569	3966	4162	4594	4723
Agr2	0	0	0	0	0	0	0	0	0	0	0	0	0	0	0	0	0	0	0	0	0	0	0	0	0	0	0	0	1	0	0	0
Agr3	0	0	0	0	0	0	0	0	0	0	0	0	0	0	0	0	0	0	0	0	0	0	1	0	0	0	0	0	0	0	0	0
Agrn	810	858	917	1042	953	707	847	491	1415	1067	1671	1696	2151	1316	1880	1854	740	746	1046	1022	823	948	696	660	1372	1379	1496	1664	1672	1842	2184	1938
Agrp	0	1	0	0	0	1	0	2	1	1	1	0	1	2	0	1	0	0	1	2	0	1	1	1	1	1	0	1	0	0	1	1
Agt	0	0	0	0	0	0	0	0	0	0	0	0	0	0	1	0	0	0	1	0	0	0	0	0	0	0	0	0	0	0	0	0
Agtpbp1	1856	1833	1235	1265	1611	1372	1166	918	1790	1842	1254	1464	1256	1051	1159	1021	1754	1749	1225	1229	1468	1479	1056	1028	1865	1939	1463	1402	1384	1408	1116	1138
Agtr1a	0	0	0	0	0	0	0	0	0	0	0	0	0	0	0	0	0	0	0	0	0	0	0	0	0	0	0	0	0	0	0	0
Agtr1b	0	0	0	0	0	0	0	0	0	0	0	0	0	0	0	0	0	0	0	0	0	0	0	0	0	0	0	0	0	0	0	0
Agtr2	0	0	0	0	0	0	0	0	0	0	0	0	0	0	0	0	0	0	0	0	0	0	0	0	0	0	0	0	0	0	0	0
Agtrap	2172	2142	2460	2625	2817	2619	2400	2266	7008	6767	3580	3683	2217	2044	2078	2249	2073	2066	2562	2696	3075	3361	2633	2625	8490	8568	4847	5124	2415	2423	2245	2090
Agxt	0	0	0	0	0	0	0	0	0	0	0	0	0	0	0	0	0	0	0	0	0	0	0	0	0	0	0	0	0	0	0	0
Agxt2	0	0	0	0	0	0	0	0	0	0	0	0	0	1	0	0	0	0	0	0	0	0	0	0	0	0	0	0	0	0	0	0
Ahctf1	2522	2706	2110	2265	2215	1831	2164	1566	2186	2111	2799	2689	1597	998	2254	2230	2583	2608	2404	2378	2144	2285	2426	2153	2392	2389	2790	2833	1542	1496	2172	2135
Ahcy	119	140	96	131	135	137	145	175	52	61	115	102	39	57	108	78	114	106	116	118	111	102	117	132	105	91	110	132	29	42	100	87
Ahcyl1	5413	5562	5914	6072	5251	4611	6668	5384	5162	4984	6526	6330	4452	3540	5256	5194	5349	5437	5572	5737	4931	5041	6560	6315	5634	5655	6067	5968	4680	4578	4861	4838
Ahcyl2	3540	3536	4079	4526	2626	2364	3732	2486	2558	2548	2844	2855	2114	1346	3445	3475	3593	3549	4332	4555	2438	2663	3695	3474	2916	2718	3027	2875	2150	2127	2937	3105
Ahdc1	341	323	288	331	231	205	258	163	280	250	276	236	164	106	198	219	386	357	412	369	242	297	254	276	248	213	281	279	123	139	161	180
Ahi1	305	325	507	571	334	285	586	439	372	382	583	529	229	173	481	506	382	386	471	496	273	304	536	515	523	449	640	567	197	209	392	376
Ahnak	31580	29806	25022	26676	21710	15374	18717	10598	21021	19824	17689	18817	18907	9764	20522	20186	29563	30673	36506	35666	20078	22540	21813	18608	21882	17964	22225	21561	19651	17871	20131	20577
Ahnak2	1692	1663	1355	1453	1685	1423	1462	996	1482	1493	1662	1470	1276	1109	906	871	1809	1912	2177	2074	1922	2083	2152	1936	1951	1658	1789	1787	1491	1543	1146	1194
Ahr	282	250	554	589	405	304	910	680	449	426	1884	1474	170	128	595	589	315	273	560	588	326	337	829	720	255	273	1475	1582	153	148	513	562
Ahrr	177	193	211	211	651	479	632	428	680	631	889	1325	119	102	242	281	182	236	210	155	913	920	1076	1011	281	275	714	352	187	131	137	134
Ahsa1	7571	8019	5357	5027	6262	7241	5770	6359	4251	4665	5050	4934	12326	15947	6228	6086	7847	7812	5010	5002	6727	6565	5872	5614	4405	4594	5232	5185	12965	12621	9294	9204
Ahsa2	930	1042	1097	1157	1019	1044	1137	1209	1061	1116	1389	1316	626	684	899	898	1041	1022	1125	1219	1040	990	1161	1225	992	1066	1445	1469	689	622	992	1003
Ahsg	0	0	0	0	0	0	0	0	0	0	0	0	0	0	0	1	0	0	0	0	0	0	0	0	0	0	0	0	0	0	0	0
Aicda	4	12	5	8	7	12	3	4	18	7	10	11	4	6	5	6	3	5	3	13	7	7	8	16	13	10	17	8	11	6	10	9
Aida	1916	1893	1352	1365	1990	2011	1309	1229	1912	2016	1376	1525	4273	4315	2256	2228	1733	1839	1364	1441	1969	1902	1384	1485	1936	2148	1651	1689	4363	4526	3119	3163
Aif1	572	583	128	132	758	909	77	91	2860	2802	294	585	2335	4238	156	158	672	620	229	276	1228	982	100	80	3792	3962	769	930	3543	3793	628	597
Aif1l	0	1	0	0	0	0	0	0	0	0	1	0	1	1	0	0	0	0	0	0	0	1	0	0	0	1	0	0	0	0	0	0
Aifm1	1184	1207	1072	995	1160	1218	1142	1251	845	911	1478	1551	597	717	904	841	1079	1090	868	944	1133	1125	1079	971	819	846	1328	1297	709	632	881	903
Aifm2	1632	1725	1581	1498	1732	1932	1618	1623	2011	1912	1629	1671	1509	1750	1365	1375	1352	1285	1270	1374	1579	1661	1319	1288	1742	1851	1566	1548	1334	1391	1206	1136
Aifm3	0	1	0	0	0	0	2	0	0	0	1	0	2	8	5	2	0	0	0	1	0	0	0	1	0	0	0	0	6	3	7	4
Aig1	481	563	540	528	514	552	545	588	300	299	349	328	610	698	530	594	492	493	421	390	527	545	543	551	240	248	286	280	628	663	519	514
Aim1	2288	2356	1485	1661	2288	1835	1421	932	3070	3168	1828	2040	7061	4740	3586	3483	2170	1987	1545	1536	1897	2114	1416	1330	2656	2455	1522	1472	7670	7460	4861	4792
Aim1l	2	6	6	5	2	1	3	12	0	0	1	6	2	2	4	5	1	3	4	3	1	0	7	4	0	1	2	1	2	0	1	1
Aim2	1603	1823	1892	2011	1604	1493	1911	1731	1764	1892	1963	1947	4014	3685	2752	2603	1559	1534	1593	1616	1488	1425	1808	1736	1718	1782	1963	1825	4015	3989	2478	2597
Aimp1	1422	1547	1491	1513	1348	1696	1468	1986	1048	1048	1199	1186	902	1397	1269	1302	1407	1404	1385	1373	1485	1484	1475	1568	1185	1261	1219	1289	930	932	1157	1213
Aimp2	551	673	408	448	613	733	531	588	389	363	444	475	315	448	347	380	528	514	398	427	599	589	449	474	463	489	514	523	252	317	413	406
Aip	2329	2463	2508	2439	2481	3065	2928	3357	2795	2701	2695	2554	2484	3304	2108	2299	2375	2275	2367	2370	2726	2822	2775	2862	2931	3047	2718	2895	2577	2495	2545	2333
Aipl1	32	43	23	15	26	30	9	8	14	13	5	5	8	12	8	10	36	26	16	20	47	32	21	18	13	15	10	11	13	11	10	6
Aire	0	0	0	0	0	0	0	0	0	0	0	0	0	0	0	0	0	0	0	0	0	0	0	1	0	0	0	0	0	0	0	0
Ajap1	0	0	0	0	0	0	0	0	0	0	0	0	0	0	0	0	0	0	0	0	0	0	0	0	0	0	0	0	0	0	0	0
Ajuba	84	79	63	72	59	89	54	62	33	25	39	33	30	34	56	55	93	78	66	80	62	84	58	68	37	34	43	38	22	28	41	43
Ak1	336	342	240	254	314	334	247	273	134	115	219	227	62	81	138	157	356	369	275	271	342	314	265	275	206	178	195	184	38	40	128	105
Ak2	1851	2022	1498	1597	2257	2616	1875	2094	2721	2727	2866	2792	2439	3260	1772	1898	1937	1767	1262	1280	2245	2234	1577	1660	2824	2779	2408	2421	2514	2465	2013	1872
Ak3	3343	3546	3010	3029	3043	2884	2566	2043	1746	1780	1810	1910	1592	1577	2144	2224	3388	3480	3323	3375	3187	3209	2716	2692	2107	2047	2015	2116	1295	1308	2010	2062
Ak4	1155	1251	720	809	711	776	495	433	215	227	276	333	306	330	793	810	1196	1211	473	511	809	790	509	465	396	363	1417	1494	365	367	506	487
Ak5	6	5	4	10	5	5	9	4	8	2	3	4	1	9	7	4	5	4	6	9	5	6	6	7	7	7	5	12	6	4	4	2
Ak6	715	794	811	796	813	908	1003	1281	727	798	878	800	807	1228	948	934	785	762	656	672	854	820	1042	1043	835	842	859	848	844	832	1109	1092
Ak7	0	0	0	0	1	0	1	5	1	0	0	1	2	2	1	1	1	0	0	0	1	1	2	0	1	2	0	4	2	0	0	2
Ak8	325	336	198	171	295	352	156	120	130	144	56	66	61	93	85	90	305	312	286	294	314	351	161	167	157	185	61	81	41	51	105	89
Ak9	1	4	1	1	9	2	2	1	7	8	0	0	18	12	2	2	4	6	0	2	5	0	3	0	6	3	1	0	18	18	2	0
Akain1	0	0	0	0	0	0	0	0	0	0	0	0	0	0	0	0	0	0	0	0	0	0	0	0	0	0	0	0	0	0	0	0
Akap1	659	705	597	595	591	519	646	469	291	212	531	421	253	233	501	520	659	653	582	572	543	585	560	559	372	378	486	445	226	205	463	430
Akap10	2976	2917	2611	2635	2232	1730	2260	1660	2020	2021	2197	2077	1969	1369	2360	2234	2923	2968	2671	2697	2114	2234	2383	2226	2249	2213	2135	2070	1857	1838	2242	2306
Akap11	2666	2580	2013	2302	1981	1369	1551	936	1352	1317	1495	1504	916	427	1525	1518	2670	2580	2609	2423	1629	1846	1761	1597	2041	1814	1779	1803	835	859	1199	1258
Akap12	19	18	4	7	19	17	4	5	16	21	3	9	173	146	12	18	9	14	2	6	11	12	3	5	12	7	3	3	149	152	17	15
Akap13	5505	5367	3908	4371	5461	3911	3079	1731	8713	7219	4806	4784	5546	2779	3517	3410	5694	5637	6039	6379	5225	6447	3867	3628	11341	10320	6311	6816	6571	6528	3930	3720
Akap14	0	0	0	0	0	0	0	0	0	0	0	0	1	0	0	2	0	0	0	0	0	0	0	0	1	0	0	0	0	0	0	0
Akap17b	296	349	202	191	251	183	162	111	254	243	157	179	117	55	136	159	282	335	207	261	236	234	177	172	300	304	162	174	128	122	135	117
Akap2	1	1	0	0	2	0	0	0	0	0	0	0	0	2	1	0	4	2	0	0	0	0	0	0	0	0	0	0	1	0	2	1
Akap3	104	160	103	93	119	120	64	71	115	92	100	86	100	84	85	86	105	126	78	101	101	115	83	86	127	125	91	84	64	72	81	74
Akap4	0	0	0	0	0	0	0	0	0	0	0	0	0	0	0	0	0	0	0	0	0	0	0	0	0	0	0	0	0	0	0	0
Akap5	1	1	0	0	2	0	1	0	0	0	1	0	0	0	4	0	2	2	1	3	0	2	2	0	1	2	1	0	0	1	1	1
Akap6	30	20	12	12	18	11	24	15	28	32	8	10	45	26	22	23	30	21	12	4	16	25	21	17	19	19	9	8	57	67	18	22
Akap7	528	520	541	562	446	434	462	366	751	755	349	373	442	372	376	339	511	496	543	591	403	430	457	512	631	676	460	494	562	586	334	334
Akap8	2507	2630	2290	2395	2388	2173	2113	1743	2381	2348	2208	2230	1706	1518	2134	2011	2614	2454	2468	2324	2180	2227	2199	2209	2602	2546	2182	2208	1542	1541	2093	2160
Akap8l	1210	1284	1435	1470	1135	1205	1374	1396	1086	1155	1036	1057	599	719	1038	1084	1107	1122	1371	1468	1213	1117	1412	1451	1124	1240	1002	1119	579	628	1003	963
Akap9	2254	2232	1961	2297	1799	1260	1825	1049	1554	1394	2076	1853	1023	493	1783	1842	2294	2323	2331	2224	1492	1754	1947	1698	2094	1821	2311	2305	990	901	1563	1577
Akip1	1005	1022	1072	1026	1023	1163	1196	1461	713	755	714	716	672	933	853	848	895	946	928	970	1124	934	1155	1136	732	785	713	709	669	643	850	896
Akirin1	2326	2382	2127	2446	2215	2049	2139	1859	2492	2641	1916	2007	2093	1767	2031	2003	2347	2353	2219	2004	2150	2189	2204	2194	2441	2567	1854	1802	1992	2028	1959	2052
Akirin2	1773	1896	1607	1524	1644	1809	1793	2031	1369	1562	1640	1739	1186	1441	1252	1326	1686	1797	1440	1620	1614	1478	1797	1838	1380	1500	1662	1716	1305	1325	1329	1427
Akna	1734	1724	955	1064	1498	1338	836	601	2697	2266	1426	1526	2236	1466	869	907	1726	1644	1456	1433	1565	1852	1041	969	2992	2843	1840	1837	2400	2488	1182	1027
Aknad1	0	0	1	0	0	1	1	0	0	0	0	0	0	0	0	1	0	0	0	0	0	0	0	0	2	0	0	0	0	1	0	1
Akp3	0	0	0	0	0	0	0	0	0	0	0	0	0	0	0	0	0	0	0	0	0	0	0	0	0	0	0	0	0	0	0	0
Akr1a1	58277	60202	118314	102900	75238	86751	152615	176720	94068	109352	156339	170548	66481	91931	111539	115029	55048	55392	87059	91353	75103	68997	129463	126006	72399	73045	129000	125181	76107	73317	123825	121024
Akr1b10	1793	2001	1801	1765	1689	1893	1525	1638	1261	1390	1321	1389	1657	1911	1607	1492	1917	1887	1560	1792	1885	1717	1607	1576	1731	1932	1524	1560	1631	1632	1812	1827
Akr1b3	770	833	965	917	751	989	1080	1275	554	569	919	865	684	927	820	911	726	737	849	927	850	807	938	909	678	661	884	902	669	711	1015	943
Akr1b7	3	5	3	3	8	3	0	2	2	1	5	1	4	4	5	9	8	6	3	2	3	3	3	8	2	2	3	3	5	4	4	17
Akr1b8	3627	3643	9201	8408	5694	6391	11251	13716	2886	3288	16413	15209	1963	2616	8285	8596	3161	3117	7890	8241	5382	5034	11402	11301	2629	2832	14642	14435	1366	1281	9062	8491
Akr1c12	307	307	302	277	386	408	423	506	164	199	349	412	183	279	271	207	333	361	374	434	512	420	522	537	303	352	548	556	257	234	290	296
Akr1c13	1544	1660	3239	2726	2230	2643	4127	5423	1249	1587	2570	2776	1098	1618	2643	2477	1427	1471	2454	2947	2347	1781	4144	3908	1627	1760	3180	3053	1245	1249	2297	2312
Akr1c14	0	0	0	0	1	0	1	0	0	0	0	0	0	0	1	0	0	0	0	0	0	0	0	0	0	0	0	0	0	0	1	0
Akr1c18	0	0	0	0	2	1	4	7	1	0	23	25	0	0	0	0	0	0	0	0	2	2	11	16	1	0	23	15	0	0	1	4
Akr1c19	0	0	0	0	0	0	0	0	0	0	0	0	0	0	0	0	0	0	0	0	0	0	0	0	0	0	0	0	0	1	0	0
Akr1c20	0	0	0	0	0	0	0	0	0	0	0	0	0	0	0	0	0	0	0	0	0	0	0	0	0	0	0	0	0	0	0	0
Akr1c21	0	0	0	0	0	0	0	0	0	0	0	0	0	0	0	0	0	0	0	0	0	0	0	0	0	0	0	0	0	0	0	0
Akr1c6	0	0	0	0	0	0	0	0	0	0	0	0	0	0	0	0	0	0	0	0	0	0	0	0	0	0	0	0	0	0	0	0
Akr1cl	0	0	0	1	0	0	0	0	0	0	0	0	0	0	0	0	0	0	0	0	0	0	0	0	0	0	0	0	0	0	0	0
Akr1d1	0	0	0	0	0	0	0	0	0	0	0	0	0	0	0	0	0	0	0	0	0	0	0	0	0	0	0	0	0	0	0	0
Akr1e1	1424	1390	1182	1098	1271	1460	1099	1197	1200	1295	1001	1096	905	1199	993	908	1206	1241	1183	1357	1507	1378	1219	1161	1615	1817	1183	1154	994	995	1017	1035
Akr7a5	548	569	666	743	539	597	657	822	295	233	454	389	229	312	382	463	685	578	629	628	615	671	605	617	392	438	430	474	125	117	381	352
Akt1	10495	11250	10291	10421	9797	10365	9921	9554	6460	5814	8409	7619	6166	7090	8061	8486	10392	9881	9990	10168	9402	10154	9765	9908	7229	7230	9013	8942	5681	5523	8546	7660
Akt1s1	1079	1256	1242	1423	1224	1310	1464	1539	1267	1057	1450	1201	1021	1226	1119	1335	1236	1121	1371	1158	1263	1444	1428	1493	743	901	862	956	688	731	818	939
Akt2	1680	1656	1474	1558	1406	1350	1446	1166	1053	971	1309	1199	1160	1053	1241	1272	1659	1532	1524	1504	1400	1478	1415	1455	1148	1247	1315	1246	993	1019	1285	1227
Akt3	3304	3157	3331	3566	2701	2012	2539	1604	3157	3221	2276	2125	4532	2688	2924	2679	2853	3038	3961	4056	2361	2675	2680	2616	3000	2817	2253	2178	4452	4525	3001	3028
Aktip	1526	1542	1661	1665	1506	1495	1688	1567	829	907	1188	1101	853	956	1078	1154	1573	1581	1687	1766	1546	1509	1655	1738	1152	1176	1479	1330	769	778	1045	1077
Alad	405	486	467	490	424	617	532	713	337	289	398	415	188	316	335	339	404	396	429	425	432	476	490	533	381	334	362	337	128	135	366	277
Alas1	8611	8911	35037	34712	17755	18354	42394	43852	32846	33639	116727	102332	8387	9683	31377	34270	6821	6649	23511	22098	15559	15469	36001	35869	19776	20155	81842	80700	5518	5335	21046	20513
Alas2	0	0	0	0	0	1	0	0	0	0	1	0	0	0	0	0	0	0	0	0	0	0	0	0	0	0	0	0	0	0	0	0
Alb	0	1	0	2	0	0	1	2	0	0	1	1	0	1	0	1	0	0	0	0	0	0	0	0	0	0	1	0	0	0	0	1
Alcam	26507	27299	25797	27294	20799	18328	25248	20457	11162	11921	17315	15610	17678	14477	21428	21244	28073	28609	28072	27563	18871	20308	28641	27504	9850	9926	14841	14156	15920	15254	18818	20512
Aldh16a1	1478	1526	1118	1257	1318	1522	1225	1392	951	842	1054	933	788	1018	857	986	1434	1257	1241	1171	1278	1432	1209	1264	977	921	987	1106	637	637	898	780
Aldh18a1	893	987	800	826	684	631	926	914	376	342	846	722	820	823	1073	1044	877	797	539	536	542	589	665	622	296	297	490	415	527	497	806	717
Aldh1a1	0	0	0	0	0	0	0	0	0	0	0	0	0	0	1	0	0	0	0	0	0	0	0	0	0	1	0	1	1	1	1	0
Aldh1a2	2	0	0	0	0	2	0	0	3	3	1	1	1	0	0	1	2	1	1	1	1	2	1	0	2	0	0	0	0	1	0	0
Aldh1a3	0	1	0	0	0	0	1	0	0	0	1	0	0	0	0	0	0	0	0	0	0	0	1	0	0	0	0	0	0	0	0	0
Aldh1a7	0	0	0	0	0	0	0	0	0	0	0	0	0	0	0	0	0	0	0	0	0	0	0	0	0	0	0	0	0	0	0	0
Aldh1b1	767	800	621	584	759	766	555	564	3445	3535	896	965	5608	6765	1321	1269	753	693	614	600	656	681	544	515	2230	2345	702	717	5607	5318	1852	1579
Aldh1l1	520	512	272	281	484	519	185	158	378	418	182	247	840	982	260	276	531	558	338	371	547	605	213	239	638	545	227	216	989	1051	368	393
Aldh1l2	16	13	12	9	15	17	10	7	9	8	16	17	7	4	16	11	14	11	6	1	12	22	5	8	1	2	19	16	3	4	9	10
Aldh2	29531	30779	39202	40956	31318	33651	36319	35288	15166	13815	20861	18495	15717	18820	26055	28924	29972	28339	41666	39498	31280	34357	36852	37782	14609	14871	19549	20775	10677	10743	24007	23597
Aldh3a1	0	0	2	0	0	0	3	1	0	0	0	0	1	0	0	0	0	0	1	2	0	0	1	1	0	0	0	0	0	0	0	1
Aldh3a2	3408	3518	3282	3319	3254	3088	3432	2842	3027	3148	3023	3174	2185	1859	2733	2776	3493	3646	3590	3717	3500	3381	3650	3454	3442	3373	3629	3421	2275	2249	2558	2530
Aldh3b1	3601	3875	4605	4555	4439	5269	5021	5768	5308	5188	6046	6302	2781	3752	3521	3861	3530	3310	4297	4302	4882	5033	5048	5269	6306	6239	6906	6894	2708	2534	3752	3452
Aldh3b2	0	0	0	0	0	1	0	0	0	0	0	0	0	0	0	1	0	1	0	0	0	2	0	0	0	0	0	1	0	0	0	0
Aldh3b3	1	0	0	3	2	0	4	1	1	0	4	0	1	0	0	1	0	0	1	0	0	1	3	0	3	0	1	2	1	0	3	1
Aldh4a1	354	405	353	350	346	371	339	285	287	316	304	307	191	242	185	203	448	417	356	401	373	340	338	325	407	391	308	305	153	156	201	201
Aldh5a1	61	70	30	34	49	47	13	21	6	12	13	6	10	6	10	6	54	67	33	45	29	48	10	13	20	15	4	10	9	7	4	3
Aldh6a1	1236	1201	1358	1304	970	897	1077	771	770	820	907	925	397	243	753	757	1057	1094	1224	1357	966	947	1052	1074	1025	935	1020	979	302	324	509	580
Aldh7a1	1267	1374	1063	1062	1191	1324	1101	1170	824	824	997	945	757	920	843	895	1254	1250	1055	1229	1193	1128	1043	1061	1100	1035	1020	988	800	798	977	928
Aldh8a1	0	0	0	0	1	0	2	1	1	2	1	2	2	1	7	3	1	0	0	1	1	0	0	0	1	2	1	1	6	3	3	7
Aldh9a1	5544	5946	5681	5473	5008	4987	5477	4942	2925	3026	4828	4705	1485	1506	3779	4009	5352	5002	5226	5226	4484	4730	5620	5544	2843	2898	4295	3965	1133	1054	3023	2953
Aldoa	51868	55757	66353	64190	59821	68990	74924	83218	37354	38542	59427	58575	42874	55885	65396	68021	51295	50552	59150	56983	61772	61400	71152	68248	42523	41159	79840	80072	46715	42180	69346	62288
Aldoart1	14	11	12	26	17	19	16	23	17	12	17	17	7	12	16	17	18	16	19	8	9	20	17	20	13	9	22	17	18	17	17	22
Aldoart2	3	7	7	2	5	8	5	4	8	4	10	5	3	6	1	6	3	2	5	2	5	2	1	3	1	3	5	4	6	1	3	3
Aldob	0	0	0	0	0	0	0	0	1	0	0	0	0	0	0	0	0	0	0	0	0	0	0	0	0	0	0	0	1	0	0	0
Aldoc	1148	1172	1843	1773	1302	1427	1613	1622	154	179	759	791	324	382	1339	1359	988	924	1308	1235	1239	1219	1324	1318	286	323	1009	1071	209	191	637	700
Alg1	1054	1175	1032	1044	1119	1329	1226	1246	1215	1155	1265	1308	983	1330	1016	999	1001	920	912	936	1110	1069	1074	954	1431	1505	1183	1207	891	942	1010	956
Alg10b	2476	2364	1603	2038	1554	926	1363	624	1537	1415	1699	1523	1221	391	1584	1483	2456	2409	2124	2115	1283	1653	1494	1461	1829	1629	1936	1788	1263	1284	1455	1419
Alg11	872	904	884	897	745	662	770	624	793	823	920	848	580	441	794	775	794	808	849	926	704	673	836	771	867	947	979	996	539	549	728	739
Alg12	524	546	526	528	513	571	597	541	700	693	681	725	515	507	489	529	467	476	493	530	479	526	572	589	764	727	682	672	529	534	580	526
Alg13	485	512	297	294	385	344	231	212	418	362	218	266	403	366	225	240	443	444	305	328	379	359	245	230	361	365	256	253	386	367	274	284
Alg14	628	649	500	460	593	704	508	552	357	388	374	417	369	396	389	397	547	545	422	461	591	516	455	469	417	425	368	394	377	331	331	322
Alg2	1354	1453	1433	1476	1346	1230	1453	1210	1638	1581	1488	1462	762	647	1487	1351	1236	1208	1195	1141	1113	1146	1261	1230	1466	1500	1189	1095	557	526	1051	1067
Alg3	433	465	485	419	503	571	613	577	410	435	509	613	415	496	532	486	420	376	337	366	474	408	495	446	626	624	639	589	413	436	551	525
Alg5	1719	1760	2001	1861	1382	1552	1707	1790	1254	1379	1526	1539	1187	1463	1794	1645	1614	1616	1625	1851	1416	1364	1532	1559	1423	1695	1632	1739	1207	1111	1648	1604
Alg6	593	631	294	308	504	438	241	200	284	261	211	232	188	140	241	260	573	530	313	365	451	474	286	281	351	379	285	274	153	186	207	257
Alg8	928	1038	737	654	991	1013	767	776	634	619	755	856	574	683	671	655	854	873	577	561	782	713	676	550	875	845	734	715	542	491	694	773
Alg9	918	1040	946	966	1088	1122	1060	1012	1090	1134	1056	1044	759	786	904	923	951	1032	954	916	1129	1062	1038	1030	1119	1106	1273	1276	836	835	818	817
Alk	0	0	0	0	0	0	0	0	0	0	1	0	0	1	0	0	0	0	0	0	0	0	0	0	0	0	0	0	0	1	0	0
Alkbh1	458	509	469	467	449	394	497	486	382	368	487	548	358	381	502	453	411	418	402	412	366	322	424	393	482	419	473	433	328	357	448	480
Alkbh2	115	141	160	160	127	153	168	275	128	107	208	132	58	90	111	124	133	107	130	137	136	124	155	171	89	101	107	144	59	55	97	81
Alkbh3	644	692	612	620	572	711	626	730	502	523	621	591	504	612	515	573	641	604	571	549	631	625	619	630	615	555	503	487	497	478	564	520
Alkbh4	222	242	228	242	257	254	224	267	325	263	271	255	337	395	262	262	242	200	210	227	233	244	244	267	262	237	232	233	308	283	259	247
Alkbh5	5042	5028	4348	4635	4510	3679	4276	3298	4328	4252	4028	4039	3458	2617	4886	4753	4858	4945	4687	4549	4344	4760	4339	4162	4853	4505	5498	5492	3937	4085	4401	4361
Alkbh6	387	483	421	451	451	537	472	520	393	372	467	393	371	561	345	377	459	443	390	388	444	441	391	501	370	430	379	406	324	283	362	351
Alkbh7	333	354	334	295	369	491	335	484	288	262	344	321	212	347	223	311	333	306	279	298	374	397	356	397	185	248	231	260	165	175	219	173
Alkbh8	778	763	621	727	620	472	617	386	500	469	618	541	366	243	510	550	676	727	650	656	528	581	582	566	681	694	608	594	296	293	436	486
Allc	0	0	1	0	0	0	0	0	0	0	0	0	0	0	0	0	0	0	0	0	0	0	0	0	0	0	0	0	0	0	0	0
Alms1	307	330	91	122	184	145	85	31	60	52	67	51	81	26	86	47	300	338	210	219	153	184	89	92	111	83	65	79	87	75	64	79
Alox12	0	0	0	0	2	0	4	2	24	36	125	121	1	1	8	2	0	0	1	0	1	3	0	0	13	15	54	64	2	2	0	0
Alox12b	0	0	0	0	0	0	0	0	0	0	0	0	0	1	0	0	0	0	0	0	0	0	0	1	0	0	0	0	0	0	1	0
Alox12e	0	0	0	0	0	0	0	0	0	0	0	0	0	0	0	0	0	1	0	0	0	0	0	0	0	0	0	0	0	0	0	1
Alox15	1	2	3	1	0	2	0	0	3	0	1	2	1	6	2	4	7	1	0	3	1	3	0	0	0	0	1	2	0	2	6	4
Alox5	57	44	29	23	72	72	31	19	8	8	16	38	1	4	8	10	22	21	15	26	39	39	23	18	6	9	14	9	3	1	1	2
Alox5ap	9407	10300	23419	21332	12601	15103	24872	29535	6728	6877	20099	19612	5970	8403	19029	18421	9535	9207	20717	22928	13548	12599	24524	23919	11871	12260	25811	25851	6483	6286	19913	18728
Alox8	0	0	0	0	0	0	0	0	1	0	0	1	0	0	0	0	1	0	0	0	1	0	0	0	1	0	0	0	0	0	0	0
Aloxe3	3	9	0	0	11	10	4	4	2	0	1	0	4	6	9	10	5	4	0	1	4	6	0	1	3	1	2	0	4	2	5	6
Alpi	0	0	0	0	0	0	0	0	0	0	0	0	0	0	0	0	0	0	0	0	0	0	0	0	0	0	0	0	0	0	0	0
Alpk1	1341	1376	839	940	1151	870	655	430	1635	1530	828	1049	1594	981	1017	890	1422	1379	1012	1160	1028	1089	714	577	2314	2059	1147	1219	1619	1556	1106	1140
Alpk2	1	2	1	3	3	4	1	0	16	20	7	3	7	11	2	6	2	0	1	1	3	3	0	1	10	8	2	3	33	41	5	7
Alpk3	5	2	2	4	5	8	2	0	1	0	1	3	3	3	8	3	9	12	10	4	6	5	2	2	8	2	1	1	4	4	2	3
Alpl	1	0	0	1	1	0	0	0	0	0	0	0	0	0	1	0	0	0	0	0	0	0	0	1	1	0	0	0	0	1	0	0
Alppl2	0	0	0	0	0	0	0	0	0	0	0	0	0	0	0	0	0	0	0	0	0	0	0	0	0	0	0	0	0	0	0	0
Als2	1223	1210	908	939	984	775	848	548	846	874	788	824	748	472	813	763	1195	1160	1051	1064	962	1044	960	901	995	976	927	836	803	867	864	824
Als2cl	756	718	393	456	674	649	385	299	176	151	291	294	368	319	320	326	619	610	514	528	611	703	392	398	293	265	324	354	249	307	327	313
Als2cr11	0	0	0	0	0	0	0	0	0	0	2	1	1	1	2	0	0	0	1	2	0	0	0	0	0	0	1	0	0	0	0	0
Als2cr12	0	1	0	0	0	0	0	0	0	0	1	0	1	2	1	0	0	0	0	0	0	0	0	0	1	2	0	2	1	2	0	1
Alx1	0	0	0	0	0	1	0	0	0	0	0	0	0	0	0	0	0	0	0	0	0	0	0	0	0	0	0	0	0	0	0	0
Alx3	0	0	0	0	0	0	0	0	0	0	0	0	0	0	0	0	0	0	0	0	0	0	0	0	0	0	0	0	0	0	1	0
Alx4	2	0	0	0	1	0	0	0	1	0	0	0	0	0	0	0	0	0	0	0	0	0	0	0	0	0	0	0	0	0	0	0
Alyref	1188	1238	685	645	1108	1260	628	719	537	545	603	664	633	770	630	642	1093	1058	607	657	1072	991	712	692	591	631	662	704	541	569	663	623
Alyref2	123	150	91	125	121	144	105	117	132	104	98	98	104	145	88	93	106	126	120	137	101	121	87	128	125	128	93	85	67	84	63	101
Amacr	209	216	258	225	200	209	231	300	105	105	173	146	87	122	148	152	159	169	209	212	189	188	239	233	150	156	137	179	81	101	146	160
Ambn	0	0	0	0	0	0	0	0	0	0	0	0	0	0	0	0	0	0	0	0	0	0	0	0	0	0	0	0	0	0	0	0
Ambp	2	6	1	0	2	4	0	0	0	1	0	0	2	1	0	0	3	3	0	0	2	2	0	0	0	0	0	0	1	0	0	0
Ambra1	1746	1751	1553	1592	1571	1436	1698	1284	1727	1674	1667	1714	1642	1349	1496	1518	1768	1705	1702	1694	1603	1717	1622	1515	1943	1865	1768	1772	1730	1699	1703	1655
Amd1	370	404	378	381	324	260	388	343	280	273	474	411	160	158	343	321	314	310	326	334	260	266	362	364	276	303	425	464	161	159	316	315
Amd2	1	2	1	3	3	4	2	2	0	2	4	3	1	0	2	3	2	0	1	2	3	2	1	4	0	1	2	0	1	0	0	2
Amdhd1	0	1	0	1	0	0	0	0	3	1	0	0	1	2	2	0	0	0	0	1	0	0	0	0	3	4	0	1	1	2	0	0
Amdhd2	2291	2405	1706	1714	2326	2987	2074	2632	1785	1673	1747	1646	1754	2560	1288	1588	2213	2058	1550	1562	2423	2463	1991	2095	1911	1965	1716	1695	1566	1465	1517	1358
Amelx	0	0	0	0	0	0	0	0	0	0	0	0	0	0	0	1	0	0	0	0	0	1	0	0	0	0	0	0	1	0	1	0
Amer1	493	459	290	327	318	208	205	127	343	300	242	230	417	246	302	276	448	474	462	474	369	364	313	278	492	478	335	325	499	498	351	317
Amer2	0	0	0	0	1	0	0	0	0	0	0	0	1	1	0	0	0	0	0	0	0	0	0	0	0	0	0	0	0	0	0	0
Amer3	0	0	1	0	1	0	0	0	0	0	0	3	0	0	0	0	0	0	0	0	1	0	0	0	0	0	0	0	0	0	0	0
Amfr	7458	8063	8404	8603	7073	6834	8325	7379	6254	6047	7988	7295	5772	5089	7101	7608	7764	7915	8656	8600	7534	7850	8486	8447	6900	6874	8176	8187	5906	5809	7560	7254
Amh	2	4	3	5	4	3	8	6	7	1	6	2	3	7	3	8	7	4	1	4	3	8	7	6	2	1	1	5	3	6	4	15
Amhr2	1	2	1	0	3	1	1	3	4	1	5	1	5	14	16	17	0	3	6	1	3	2	2	6	3	3	1	5	14	13	15	10
Amica1	2	6	6	0	11	7	0	6	13	10	3	5	22	19	1	5	4	14	5	2	15	18	7	4	5	7	1	7	36	25	6	2
Amigo1	293	335	207	198	260	216	173	159	138	96	139	127	70	61	107	101	266	315	220	201	209	192	169	172	120	115	129	113	73	79	106	92
Amigo2	8	14	2	6	9	9	7	12	5	6	5	3	9	11	11	6	12	8	8	8	9	5	7	6	3	2	2	4	11	9	7	6
Amigo3	53	55	24	29	44	64	19	36	57	53	19	26	116	161	38	25	53	39	26	16	59	46	21	26	41	46	26	15	144	115	37	28
Ammecr1	568	617	356	472	359	334	297	200	434	424	312	332	686	352	411	422	529	561	467	388	367	432	355	341	417	393	313	329	679	731	440	495
Ammecr1l	2345	2440	1993	2037	2044	1803	1978	1404	2155	2196	2268	2320	1618	1035	2026	1803	2241	2272	2164	2288	1874	1992	1972	1861	2444	2395	2325	2412	1819	1889	1913	1867
Amn	1	0	0	3	1	1	1	0	1	0	1	2	3	5	7	7	0	1	0	1	1	1	3	3	0	0	1	1	1	4	6	4
Amn1	596	615	618	711	623	502	693	687	687	699	807	736	740	867	727	701	716	707	751	732	638	653	744	657	716	680	819	767	915	909	769	799
Amot	237	228	126	127	147	102	115	58	33	20	40	36	72	37	89	73	201	236	165	183	95	143	74	78	47	45	50	55	58	53	72	60
Amotl1	56	65	38	44	64	41	42	39	11	6	23	29	14	7	30	36	59	47	32	37	40	43	38	43	11	6	20	18	14	31	22	15
Amotl2	3	1	0	0	1	2	4	2	6	3	1	2	26	14	8	13	2	3	2	1	1	2	1	4	0	2	5	5	10	10	12	9
Ampd1	0	0	0	0	0	0	0	1	1	0	3	0	9	9	8	12	0	0	1	1	0	0	0	0	1	1	1	2	16	13	11	16
Ampd2	1175	1197	1040	1150	1043	997	1078	836	914	712	1273	1209	787	670	917	865	1080	983	982	966	876	947	941	852	944	888	1211	1208	609	674	826	747
Ampd3	2265	2319	4518	4837	4654	3760	6921	5357	2411	2260	9987	9216	1452	1133	5353	5152	2296	2299	5429	5482	4412	4443	7655	7082	2207	2168	9859	9771	1290	1352	6283	5907
Amph	0	0	0	0	0	0	0	0	0	0	0	0	0	0	0	0	0	0	0	0	0	1	0	0	0	0	0	0	0	1	0	0
Amt	66	52	64	82	45	55	70	54	24	24	43	39	18	20	51	40	73	75	81	93	52	48	63	40	61	47	38	51	22	25	38	42
Amtn	0	0	0	0	0	0	0	0	0	0	0	0	0	0	0	0	0	0	0	0	0	0	0	0	0	0	0	0	0	0	0	0
Amy1	0	7	6	3	2	4	5	2	6	2	4	5	13	8	14	7	3	5	7	5	2	6	3	4	3	3	2	7	10	15	18	15
Amy2a1	0	0	0	0	0	0	0	0	0	0	0	0	0	0	0	0	0	0	0	0	0	0	0	0	0	0	0	0	0	0	0	0
Amy2a2	0	0	0	0	0	0	0	0	0	0	0	0	0	0	0	0	0	0	0	0	0	0	0	0	0	0	0	0	0	0	0	0
Amy2a3	0	0	0	0	0	0	0	0	0	0	0	0	0	0	0	0	0	0	0	0	0	0	0	0	0	0	0	0	0	0	0	0
Amy2a4	0	0	0	0	0	0	0	0	0	0	0	0	0	0	0	0	0	0	0	0	0	0	0	0	0	0	0	0	0	0	0	0
Amy2a5	0	0	0	0	0	0	0	0	0	0	0	0	0	0	0	0	0	0	0	0	0	0	0	0	0	0	0	0	0	0	0	0
Amz1	410	431	368	398	376	411	516	534	71	77	159	148	90	133	255	245	310	298	308	326	308	318	463	510	66	57	96	85	81	75	161	179
Amz2	1292	1315	1400	1356	1218	1290	1488	1736	1489	1542	1286	1213	1265	1455	1362	1258	1215	1138	1185	1332	1102	1053	1318	1274	1566	1653	1204	1244	1418	1454	1383	1216
Anapc1	5961	5905	4183	4334	4860	3859	4002	2621	4216	4160	4510	4591	3204	1926	4081	3552	5853	5883	4769	4866	4387	4602	4014	3673	5498	5236	4907	4735	2995	2967	3565	3558
Anapc10	599	644	557	531	621	658	502	583	507	600	463	513	444	623	468	455	555	570	468	488	580	584	527	548	595	613	547	549	518	485	449	495
Anapc11	2415	2625	2198	2244	2539	3109	2545	3421	1475	1500	1708	1677	1475	2297	1686	1844	2475	2419	2122	2274	2875	2770	2531	2695	1427	1597	1661	1741	1205	1268	1656	1622
Anapc13	621	617	643	578	574	831	552	756	393	425	385	411	416	810	444	433	641	592	546	568	736	753	581	652	487	563	446	485	431	472	426	437
Anapc15	1367	1391	430	417	846	970	416	401	317	296	246	298	754	894	390	358	1144	1232	498	552	780	772	435	444	380	390	304	344	585	628	486	470
Anapc15-ps	3	3	0	0	0	2	0	1	1	1	0	2	1	7	0	0	3	3	2	2	3	2	0	0	1	1	1	2	2	1	3	0
Anapc16	993	1048	1043	985	915	1063	1166	1483	1106	1250	1011	1132	750	1124	901	942	934	902	956	986	932	954	1034	1065	1162	1246	1067	1111	772	802	857	912
Anapc2	4788	5077	4452	4120	4961	5228	4755	4599	2986	3010	3878	4123	2642	2911	3274	3179	4297	4276	4349	4539	4828	4647	4214	4107	3252	3293	4117	4382	2669	2738	3224	2962
Anapc4	2520	2561	2477	2374	2374	2306	2325	2254	2135	2206	2143	2269	1928	1931	2026	2074	2332	2433	2232	2502	2405	2310	2331	2284	2259	2561	2514	2400	1997	1914	2040	2060
Anapc5	7058	7354	4381	4182	6922	7191	4463	4378	6118	6369	6144	6651	8730	9874	7125	6845	6366	6391	4130	4330	6604	6380	4182	3959	6682	7006	6036	6201	7885	7902	8046	7911
Anapc7	1583	1713	1364	1317	1414	1483	1523	1565	1309	1327	1281	1222	1183	1390	1199	1286	1620	1592	1330	1357	1393	1379	1358	1284	1338	1394	1152	1186	1251	1093	1155	1193
Ang	189	209	52	53	95	146	35	30	87	100	23	39	78	138	29	44	230	229	63	78	138	142	39	32	119	122	40	47	79	72	40	37
Ang2	0	0	0	0	0	0	0	0	0	0	0	0	0	0	0	0	0	0	0	0	0	0	0	0	0	0	0	0	0	0	0	0
Ang4	0	0	0	0	0	0	0	0	0	0	0	0	0	0	0	0	0	0	0	0	0	0	0	0	0	0	0	0	0	0	0	0
Ang5	0	0	0	0	0	0	0	0	0	0	0	0	0	0	0	0	0	0	0	0	0	0	0	0	0	0	0	0	0	0	0	0
Ang6	0	0	0	0	0	0	0	0	0	0	0	0	1	0	0	0	0	0	0	0	0	0	0	0	0	0	0	0	0	0	0	0
Angel1	225	238	165	181	207	192	181	135	147	148	191	173	108	97	134	105	224	208	170	202	209	225	186	181	228	150	163	193	103	97	111	134
Angel2	1444	1581	1337	1446	1391	1231	1239	1002	1392	1260	1324	1194	1136	913	1193	1262	1575	1533	1448	1485	1305	1430	1373	1296	1379	1421	1296	1274	1011	1047	1159	1180
Angpt1	387	390	15	17	92	80	12	2	96	130	11	13	721	500	33	42	376	418	18	21	90	112	11	9	95	124	6	7	604	556	64	75
Angpt2	104	108	42	43	87	93	40	41	134	119	21	24	106	164	57	63	108	123	56	59	113	83	47	42	70	76	24	28	195	189	90	63
Angpt4	0	1	0	0	1	0	1	1	0	0	0	0	0	0	0	0	0	0	0	0	0	0	0	2	1	0	0	0	0	0	0	0
Angptl1	0	0	0	0	0	1	0	0	0	0	1	0	2	0	0	1	0	0	0	0	0	0	0	0	0	0	0	0	0	2	0	0
Angptl2	5794	5680	8672	8857	5250	4961	9816	8329	1383	1459	3497	3663	2155	1958	9646	9408	4253	4367	6217	5835	3711	3821	8418	7723	664	595	1561	1261	813	685	6341	6172
Angptl3	69	61	72	40	36	66	65	77	151	164	34	58	94	136	70	60	46	55	42	54	32	31	39	36	104	111	36	23	80	95	67	63
Angptl4	1153	1158	3598	3380	846	978	3488	3687	197	212	2135	1811	231	270	2412	2609	754	741	2915	3026	592	617	2626	2680	143	150	1533	1483	50	62	1296	1227
Angptl6	73	96	140	121	111	109	212	268	95	99	125	105	39	76	101	137	84	68	109	104	81	102	146	161	118	95	98	92	35	31	101	116
Angptl7	0	1	0	1	0	0	0	0	4	4	0	0	0	0	0	0	1	2	0	1	1	3	0	0	5	2	0	0	0	0	0	0
Angptl8	1	0	0	0	0	0	0	0	0	0	0	0	0	0	0	0	1	0	0	0	1	0	0	0	0	0	0	0	0	0	1	0
Ank	2685	2953	2569	2750	1720	1790	2238	1876	275	265	830	701	700	564	2058	2023	2640	2500	2514	2440	1447	1637	1938	1901	321	343	590	595	344	337	1221	1256
Ank1	103	93	76	90	113	70	101	64	122	90	144	123	84	44	79	74	93	104	119	114	81	117	81	81	144	145	132	148	89	76	84	94
Ank2	56	72	45	35	33	24	33	14	6	9	11	10	9	9	22	20	82	89	42	56	36	41	40	35	6	6	9	18	9	9	13	28
Ank3	1	2	0	2	0	0	1	0	0	0	0	0	1	1	0	0	0	1	0	0	1	0	0	0	0	0	0	0	0	0	0	1
Ankar	0	0	0	0	0	0	0	0	0	0	0	0	0	0	1	0	0	0	0	0	0	0	0	0	0	0	0	0	0	2	0	0
Ankdd1a	270	310	118	137	234	178	123	74	144	110	76	65	182	90	81	84	291	290	214	222	244	230	149	135	264	225	63	62	190	175	161	158
Ankdd1b	0	1	0	1	3	1	0	0	1	0	2	0	2	1	5	2	0	0	0	0	2	0	3	0	0	0	0	0	2	6	4	4
Ankef1	0	0	0	0	0	0	0	0	0	0	0	0	0	0	0	0	0	0	0	0	0	0	0	0	0	0	0	0	0	0	0	0
Ankfy1	9009	8990	8568	8719	8157	6655	8140	5452	13343	12663	11029	11400	11128	6686	10036	9706	9105	9302	9387	9262	7795	8584	8388	7494	14372	13544	11458	11167	12136	11995	10575	10486
Ankhd1	3819	4000	2955	3368	3236	2308	3072	1598	3284	3112	3270	3326	2644	1085	3172	2935	3805	3871	3867	3779	2931	3143	3177	2479	3865	3327	3557	3443	2723	2659	2877	2944
Ankib1	2410	2460	1914	2196	1849	1460	1862	1197	2409	2404	2070	1883	3112	1784	2347	2196	2428	2381	2025	1908	1656	1791	1902	1691	2568	2363	2023	1897	3419	3572	2346	2403
Ankk1	0	1	0	2	1	0	1	0	0	1	0	0	0	0	1	2	0	0	0	2	2	0	0	1	0	0	0	0	0	1	1	2
Ankle1	214	245	14	13	132	131	3	3	1	1	1	0	16	19	3	1	197	186	13	27	101	95	2	1	0	0	3	0	4	2	2	0
Ankle2	2692	2641	2581	2591	2576	2366	2384	1911	3954	4140	2374	2821	5291	4057	3309	3214	2674	2727	2963	3088	2522	2671	2543	2430	4519	4391	2600	2788	5969	5715	3997	3935
Ankmy1	9	8	8	10	17	8	5	10	33	30	8	14	129	106	33	41	4	2	14	16	6	9	14	11	52	48	17	18	231	245	86	74
Ankmy2	798	849	753	769	858	933	799	857	534	592	502	533	492	520	597	533	760	817	751	888	910	831	809	757	667	672	535	513	482	465	530	550
Ankra2	750	862	911	987	685	705	903	873	580	520	700	655	568	567	702	775	840	779	1049	997	782	816	1032	1023	662	641	719	758	485	576	726	712
Ankrd1	0	0	0	0	0	0	0	0	0	1	0	0	0	0	0	0	0	0	0	0	0	0	0	0	0	0	0	0	0	0	0	0
Ankrd10	978	1072	930	1060	853	760	936	772	567	500	744	695	399	382	741	754	1123	1007	1080	1150	756	773	850	855	786	717	844	908	343	332	655	633
Ankrd11	4281	4297	3799	4300	3435	2627	3836	2581	4620	3844	4447	4143	2999	1632	3848	3904	4371	4291	4596	4336	3156	3570	3990	3654	4359	4033	4644	4641	2838	2845	3836	3547
Ankrd12	1990	1953	1452	1884	1632	1182	1590	1034	1441	1466	1215	1176	1100	613	1276	1335	1999	2056	2054	2125	1360	1550	1720	1641	1551	1401	1353	1283	1154	1062	1149	1179
Ankrd13a	6870	7223	5289	5308	7557	6953	5261	4326	5868	5496	5447	5453	7197	6562	5512	5769	6590	6343	5056	4877	7308	7812	4941	4873	5806	5661	5327	5178	6430	6122	5740	5319
Ankrd13b	1127	1311	1047	1232	1023	1011	1293	1062	179	129	482	388	434	495	832	876	924	955	944	909	769	836	1053	1108	167	174	249	306	200	220	640	574
Ankrd13c	2275	2277	2144	2225	2143	1840	2134	1850	1728	1739	1803	1745	1688	1430	1891	1986	2239	2431	1995	1967	1989	2118	2215	2147	1904	2003	1885	1827	1512	1653	1690	1975
Ankrd13d	304	284	309	254	317	392	258	263	345	282	294	289	143	170	194	185	277	302	262	280	329	284	244	268	437	444	258	342	133	125	198	161
Ankrd16	768	864	652	778	750	686	730	571	593	589	639	693	648	566	630	619	786	709	721	724	637	610	607	580	726	686	727	757	610	628	605	558
Ankrd17	6262	6175	4541	4901	5024	3763	4189	2404	7044	6988	5623	6020	8333	4215	6001	5361	6071	6379	5326	5502	4508	4930	4588	3968	7379	6980	5931	5760	9328	9269	6535	6505
Ankrd2	1	0	1	1	0	1	1	1	0	0	1	2	4	18	13	14	1	0	1	2	2	1	1	2	2	1	1	0	7	12	9	12
Ankrd22	1	0	0	0	2	3	0	1	0	0	0	0	0	1	2	0	0	0	0	2	0	0	0	1	0	0	0	0	2	1	0	0
Ankrd23	10	14	14	13	11	9	12	14	14	4	11	16	7	4	8	8	9	7	18	18	9	7	12	11	12	11	8	10	6	0	11	8
Ankrd24	214	203	212	232	273	252	283	354	349	281	374	363	126	145	145	173	192	195	238	210	285	318	258	256	331	305	267	263	111	133	132	129
Ankrd26	593	566	364	428	400	295	309	164	336	255	306	329	213	84	286	323	579	546	466	445	302	392	327	303	418	344	286	286	149	182	267	253
Ankrd27	1331	1430	1268	1261	1254	1147	1171	934	1169	1078	1124	1148	988	908	1139	1065	1412	1319	1275	1250	1133	1224	1059	1043	1294	1295	1184	1183	1095	1105	1053	984
Ankrd28	1622	1698	1417	1587	1272	989	1131	768	1272	1172	1811	1708	1011	491	1596	1526	1398	1444	1246	1300	944	1007	1066	958	967	982	1388	1339	906	925	1348	1329
Ankrd29	38	44	9	8	20	22	11	4	2	1	1	4	12	11	3	12	71	60	17	7	25	27	12	8	3	4	3	3	5	6	9	9
Ankrd31	0	0	1	0	0	0	1	0	0	0	0	1	1	1	0	1	2	0	0	1	0	0	0	0	0	0	0	0	0	0	0	0
Ankrd33	0	0	0	0	0	0	0	0	0	0	0	0	0	0	0	0	0	0	0	0	0	0	0	0	0	0	0	0	0	0	0	0
Ankrd33b	1582	1520	1169	1333	1244	1092	1684	1138	1570	1427	1995	1685	1618	1008	1593	1661	1643	1689	1567	1620	1231	1535	1527	1626	1235	1126	1578	1612	1824	1811	1613	1634
Ankrd34a	52	55	34	37	31	36	17	19	7	4	16	14	15	10	31	24	48	31	32	33	38	24	21	18	5	2	13	14	10	13	28	20
Ankrd34b	0	0	0	0	0	0	0	0	0	0	0	0	0	0	0	0	0	0	0	0	0	0	0	0	0	0	0	0	0	0	0	0
Ankrd34c	0	0	0	0	0	0	0	0	0	0	0	0	0	0	0	0	0	0	0	1	0	0	0	0	0	0	0	0	0	0	0	0
Ankrd35	2	2	3	1	3	1	3	1	1	1	0	0	7	11	4	2	1	3	1	4	5	3	2	2	2	0	1	0	13	10	2	5
Ankrd36	0	0	0	0	0	0	0	0	1	0	0	0	0	0	0	0	0	0	0	0	0	0	0	0	0	0	1	0	0	0	1	0
Ankrd37	954	1177	464	546	543	676	240	313	209	246	123	127	126	191	333	349	1096	1092	427	391	598	577	359	310	236	264	372	420	97	121	198	241
Ankrd39	142	128	109	123	122	94	138	105	118	115	117	87	65	90	108	107	130	124	119	126	112	103	127	115	98	124	101	104	77	61	86	81
Ankrd40	3869	3973	3411	3536	3417	3562	3441	3371	3711	3584	3780	3734	3513	3537	3655	3830	3895	3888	3500	3380	3362	3527	3414	3359	3618	3626	3373	3374	3226	3243	3977	3835
Ankrd42	49	41	43	58	30	25	36	33	11	22	35	28	22	15	24	26	39	47	51	45	43	35	27	32	25	22	37	27	16	19	20	25
Ankrd44	2469	2371	1443	1633	2029	1514	1117	731	1429	1310	1195	1300	1009	636	858	863	2310	2357	2160	2277	1995	2181	1508	1360	2005	1906	1729	1829	1124	1222	798	852
Ankrd45	1	1	0	0	0	0	1	0	0	0	0	0	0	0	0	1	0	0	0	0	1	0	0	0	0	0	0	0	3	0	0	0
Ankrd46	1651	1668	1480	1556	1580	1648	1364	1240	1018	933	1010	1069	682	739	1063	1124	1664	1531	1545	1537	1593	1637	1469	1479	1326	1249	1220	1234	703	639	931	907
Ankrd49	811	800	649	647	695	626	490	469	561	595	538	611	518	389	571	552	734	747	627	612	651	657	565	584	629	716	591	574	546	570	562	611
Ankrd50	2452	2529	2300	2466	2475	2161	2941	2125	4038	3689	3210	3134	2975	1774	3133	3191	2374	2307	2436	2292	2434	2642	2700	2380	3641	3433	3390	3219	2848	2805	3148	2964
Ankrd52	3371	3285	1897	2254	2296	1451	1800	816	2401	1977	2591	2308	2196	834	2187	2082	3423	3567	2569	2376	2039	2628	1987	1770	2487	2302	2490	2533	2167	2227	2516	2225
Ankrd53	0	0	0	0	0	0	0	0	0	0	0	0	0	0	0	0	0	0	0	0	0	0	0	0	0	0	0	0	0	0	0	0
Ankrd54	329	327	245	275	286	329	259	297	232	202	234	246	229	299	218	208	346	236	264	259	305	327	228	309	228	273	244	252	176	204	212	181
Ankrd55	163	158	192	208	181	214	247	235	102	89	128	98	136	135	138	153	167	189	232	198	213	202	245	278	60	62	68	53	120	115	190	160
Ankrd6	9	12	4	5	6	13	11	11	0	3	2	2	4	2	3	2	8	7	3	17	11	11	21	9	1	2	2	3	1	2	11	13
Ankrd60	0	0	0	0	0	0	1	0	0	0	0	0	0	0	0	0	0	0	0	0	0	0	0	0	0	0	0	0	0	0	0	0
Ankrd61	0	1	0	0	0	1	4	1	1	1	3	0	1	2	7	2	1	3	4	2	1	1	1	0	1	0	0	3	2	5	3	4
Ankrd63	5	3	22	20	7	6	24	22	1	0	10	5	1	0	14	14	2	2	11	8	1	3	8	8	0	0	1	2	1	0	3	1
Ankrd65	0	0	0	0	0	0	0	0	0	0	0	0	0	0	0	0	0	0	0	0	0	0	0	0	0	0	0	0	0	0	0	0
Ankrd66	60	42	106	115	158	156	144	160	460	453	219	242	93	144	66	83	37	38	102	122	169	149	145	160	434	411	262	281	119	119	79	91
Ankrd7	1	1	0	3	0	1	1	0	1	0	1	1	1	2	2	2	0	0	0	0	0	0	1	4	1	1	1	0	3	3	7	5
Ankrd9	81	82	83	129	101	92	109	99	87	69	147	108	66	91	69	91	96	89	74	62	101	109	89	100	54	78	68	85	49	27	49	39
Anks1	1941	1951	1551	1707	1613	1527	1404	1103	2402	2089	1656	1696	1752	1330	1360	1386	1999	1995	1980	1877	1546	1893	1502	1457	2598	2448	1728	1736	1610	1582	1450	1351
Anks1b	0	0	1	0	0	0	1	0	1	0	0	1	0	0	0	0	0	0	0	1	0	0	0	0	0	0	0	0	0	0	0	0
Anks3	538	550	593	600	489	558	587	664	472	428	508	455	422	496	458	505	589	505	569	625	536	513	569	591	473	484	558	578	387	367	424	418
Anks4b	0	0	0	0	0	0	0	0	0	0	0	0	0	0	0	0	0	0	0	0	0	0	0	0	0	1	0	0	1	0	0	0
Anks6	218	233	124	156	164	167	127	100	63	41	72	56	93	76	78	109	194	191	144	145	153	187	98	105	63	57	48	45	43	65	85	65
Ankub1	1	0	1	1	1	1	2	0	0	0	0	1	1	0	2	0	1	0	1	2	0	0	1	0	0	0	0	0	0	0	0	1
Ankzf1	732	711	756	807	653	704	817	822	364	340	606	679	309	335	573	550	670	680	774	824	718	593	703	693	465	519	753	810	279	319	461	490
Anln	2553	2671	140	165	1426	1320	69	49	39	46	41	27	310	201	62	81	2223	2022	200	226	1196	1238	68	39	36	29	23	27	168	184	34	41
Ano1	0	0	0	0	0	0	0	0	0	0	0	0	0	1	0	1	0	1	0	0	0	0	0	0	1	0	0	0	1	0	0	0
Ano10	1640	1831	1935	1662	1701	1743	1855	1759	1308	1392	1364	1594	1393	1387	1868	1693	1545	1534	1484	1668	1588	1462	1526	1443	1638	1704	1524	1342	1314	1279	1681	1575
Ano2	0	0	0	0	0	2	0	0	0	0	0	0	0	0	0	1	0	0	0	0	0	0	0	0	0	0	0	0	0	0	0	0
Ano3	0	0	0	0	0	0	0	0	0	0	0	0	0	0	0	0	0	0	1	0	0	0	0	0	0	0	0	0	0	0	0	1
Ano4	0	0	0	0	0	0	0	0	0	1	0	0	0	0	0	0	0	0	1	0	0	0	0	0	0	0	0	0	0	0	0	0
Ano5	0	0	0	0	0	0	0	0	0	0	0	0	0	0	0	0	0	0	0	0	0	0	0	0	1	0	0	0	0	0	0	0
Ano6	5925	5972	5496	5666	5611	4913	4898	3564	7415	6908	5796	5980	4217	3142	5103	4853	6028	6180	6417	6379	5509	5888	5334	4928	8733	7969	7128	7210	4107	4080	5384	5234
Ano7	11	14	12	17	13	15	12	12	2	1	5	10	7	7	12	5	13	12	12	13	14	11	7	4	5	2	3	4	2	0	3	2
Ano8	652	808	595	709	653	587	577	450	644	581	736	679	592	490	389	400	754	757	706	599	651	684	561	625	482	505	539	562	426	427	347	317
Ano9	0	0	0	0	0	0	0	0	0	0	0	0	0	0	0	0	1	0	0	0	0	0	0	0	0	1	0	0	0	0	1	0
Anp32a	3949	3942	3228	3059	3278	3939	2896	3234	3617	3999	3004	3237	2548	3604	2513	2612	3507	3348	2898	3389	3587	3338	2766	2847	3589	3958	3245	3384	3008	2929	2559	2701
Anp32b	5115	5505	4451	4193	4831	5509	4485	5179	3071	3609	3919	4151	2657	3664	3956	3524	4531	4434	3476	3534	4599	4223	4401	4221	3435	3762	3986	4283	2573	2600	3589	3974
Anp32e	4632	4726	2665	2783	3231	3178	2238	2165	1378	1461	2044	2024	1548	1333	2411	2500	4476	4211	2525	2559	3066	3278	2557	2521	1895	1891	2496	2642	1204	1210	2084	2340
Anpep	32745	32936	20097	19228	32539	28579	24107	16589	18254	17479	9393	10306	39871	35170	22456	22364	28252	29264	21933	21249	27897	28749	23735	22954	17880	15536	7238	6764	37611	37251	26737	25568
Antxr1	12	6	5	2	8	7	1	1	1038	1036	68	114	16	8	4	5	7	6	4	4	11	12	7	0	803	766	93	92	24	27	17	16
Antxr2	6552	6723	4967	5191	4885	4276	4362	3115	2899	2928	3681	4085	3708	2868	4786	4786	7380	7588	6074	5993	5382	5853	4839	4583	2868	2687	3862	3345	4329	4195	4018	4332
Antxrl	0	0	0	0	0	0	0	0	0	0	1	0	0	0	0	0	0	0	0	0	0	0	0	0	0	0	0	0	0	0	0	0
Anxa1	73999	79151	63842	57822	71027	79356	59699	62153	26842	30937	42205	45250	73828	96401	63221	63382	70620	72568	53346	56713	77876	71562	68670	69580	25640	28297	37352	35502	69488	64331	65461	66823
Anxa10	0	0	3	0	0	1	0	0	0	0	0	0	0	0	0	0	0	0	0	0	0	0	0	0	0	0	0	0	0	0	0	0
Anxa11	1532	1595	1183	1357	1334	1238	1182	900	1051	952	1112	1011	1456	1056	1226	1337	1757	1696	1423	1341	1332	1535	1291	1330	1072	1080	1126	1186	1514	1564	1562	1382
Anxa13	1	0	0	0	0	0	0	2	0	1	0	2	2	3	0	0	0	0	0	0	0	0	0	0	0	0	0	0	3	1	1	2
Anxa2	42497	45128	29525	26521	34487	41360	22407	24631	25711	28720	26927	30335	35379	47741	28336	26934	40478	40681	25241	28465	36212	33282	21916	21183	26753	28560	30863	31188	39292	36435	35112	32806
Anxa3	18135	19617	20324	19847	20070	22514	18404	19761	6372	6510	9494	9626	8854	11855	13387	13548	16680	16316	16696	17217	19881	18278	16405	16659	5510	5765	8321	8398	6498	6188	10261	10364
Anxa4	22329	22896	30511	28952	29564	29925	33892	33010	19152	21061	28855	29018	32828	34507	31339	31709	21350	21740	27327	27876	30505	28661	36011	35777	16746	17250	27766	27198	35342	33867	37614	37285
Anxa5	33056	35262	29053	26575	32727	34701	28470	30206	17436	20144	22725	24092	24795	29111	27375	25926	30746	31473	23653	24675	30564	28525	27179	25363	16038	17012	22810	21783	24096	22390	23718	24688
Anxa6	7434	7857	5952	5588	7256	7790	4991	4190	11476	12418	5836	7110	7986	9329	4574	4709	6365	6183	5192	5749	6724	6348	4066	3969	9408	8968	4974	4914	7981	7629	5065	4823
Anxa7	8946	9369	9394	9108	9039	9597	9399	9797	6098	6597	8570	8597	9814	10702	8948	8948	8937	9022	8689	9039	9119	8979	10041	10041	6530	6856	9135	8825	10333	9982	10498	10358
Anxa8	0	1	0	0	0	0	0	0	0	0	0	0	0	0	0	0	0	0	0	0	0	0	0	0	0	0	0	0	0	0	1	0
Anxa9	228	262	126	142	218	224	122	118	95	94	100	113	138	168	106	88	282	259	185	208	252	247	120	175	214	182	197	182	171	189	148	132
Aoah	1036	961	580	496	3003	2554	844	746	15345	15846	7373	9845	2763	2555	671	622	850	833	462	524	3056	2922	880	883	16442	16727	10517	10449	3539	3661	1025	901
Aoc1	0	0	0	0	1	1	0	0	1	3	0	0	2	0	0	0	0	0	0	0	0	0	0	0	0	1	0	0	1	0	0	0
Aoc2	63	66	60	81	63	52	93	45	65	39	75	68	73	74	137	105	56	73	76	66	54	54	67	55	79	59	56	72	100	92	142	133
Aoc3	0	0	1	0	0	0	1	0	0	0	0	0	1	3	4	1	0	0	0	0	1	0	0	0	0	1	0	0	1	1	4	4
Aox1	12	10	80	58	46	46	82	59	35	35	86	119	6	3	33	27	8	14	94	102	49	58	111	82	66	59	163	182	8	5	49	50
Aox2	48	52	47	31	60	37	59	55	13	16	28	34	6	9	42	41	44	50	24	20	27	44	60	63	5	4	16	14	10	14	20	26
Aox3	0	0	0	0	0	1	0	1	0	0	1	0	0	0	1	0	0	0	0	0	0	0	1	0	1	1	0	2	0	0	0	0
Aox4	1	3	1	1	2	4	0	2	0	0	0	0	2	0	0	0	0	7	0	1	1	1	2	0	1	0	0	0	0	0	1	1
Ap1ar	1363	1455	1196	1300	1278	1214	1134	936	885	743	1079	946	875	706	1115	1204	1384	1358	1156	1176	1192	1196	1228	1207	976	1042	1071	1094	746	725	1098	1105
Ap1b1	10417	10775	5214	5167	7020	6937	4105	3153	6176	5542	3819	4564	3908	3508	3696	3576	12214	12025	7135	7727	8488	8684	4373	4209	8776	7945	5141	5422	3883	3776	4217	3925
Ap1g1	6945	6969	5644	5911	5853	4727	5297	3443	5771	5564	5894	6229	5257	3497	5738	5447	6797	6875	6071	6117	5394	5688	5360	4824	6605	6337	6768	6393	5646	5608	5428	5535
Ap1g2	1191	1225	1026	1135	1141	1125	1040	1086	846	656	1027	1112	994	1116	930	901	1102	1099	1009	1140	1017	1017	894	896	1017	976	1179	1181	1014	1060	957	852
Ap1m1	2094	2065	1716	1557	1943	2070	1809	1636	1875	1932	1686	1760	1422	1406	1279	1258	1833	1843	1587	1761	1896	1890	1784	1745	1876	2048	1768	1804	1276	1322	1290	1278
Ap1m2	2	0	1	2	0	1	0	1	1	2	1	0	1	4	0	1	2	1	1	0	3	1	0	0	0	3	0	0	7	7	0	0
Ap1s1	4658	5219	5191	5103	5397	6352	5504	6843	4666	4642	6107	6362	4248	5884	4569	4793	4727	4738	4332	4607	5437	5363	5355	5501	4706	5001	5706	5973	4106	4138	4850	4582
Ap1s2	5417	5514	3796	4379	4056	3501	2670	1876	2707	2834	2310	2879	2229	1537	2885	2687	5686	5602	4560	5002	3904	4184	3417	3337	3586	3633	3329	3281	1971	2078	2730	3047
Ap1s3	363	399	284	314	246	209	240	168	45	64	87	73	232	196	288	290	387	391	195	207	175	196	193	194	62	42	81	74	194	236	211	257
Ap2a1	3531	3696	2993	3250	3335	3090	3352	2719	2640	2357	3008	2920	2373	2042	2536	2612	3450	3416	2995	2977	3101	3487	3108	3060	2469	2539	2563	2731	2018	1975	2335	2162
Ap2a2	6495	6709	5219	5071	5086	5001	4702	3737	5131	4752	4736	5280	2466	2196	3782	3698	7199	7176	6259	6478	5582	6005	4933	4727	6206	5900	5968	6109	2454	2378	3899	3576
Ap2b1	8442	8635	7213	6956	7909	7050	7514	5661	7330	7323	7830	8310	6107	5182	6593	6505	8281	8290	7343	7835	7614	7574	6929	6519	8292	7943	9216	9095	6593	6236	6740	6825
Ap2m1	2267	2422	2129	1935	2411	2715	2282	2371	1947	2189	1958	2337	1604	2009	1824	1665	2311	2164	1861	2052	2448	2229	2171	2070	2056	2091	2163	2185	1684	1584	1863	1808
Ap2s1	5582	5963	4909	4918	5856	7260	4837	6463	6016	5780	5508	5539	4599	7822	4056	4676	6106	5859	4705	4581	6690	6847	4806	5275	4640	5205	4579	4789	4306	4255	3997	4166
Ap3b1	6138	6100	5963	6011	6013	5302	6033	4475	6999	6825	6182	6368	5274	4164	5258	5401	5897	5824	5934	5913	5721	5756	5995	5633	6452	6518	6093	5909	5319	5070	4937	5150
Ap3b2	0	0	0	2	0	0	0	0	0	0	0	0	0	0	0	0	0	0	0	0	0	0	0	0	0	0	0	0	0	0	0	0
Ap3d1	8450	8960	6755	6930	7837	7413	6728	5238	6307	5718	5973	6023	6887	5920	6335	6217	7917	8034	6984	6734	7504	7834	6235	5795	6127	6083	5604	5769	6292	6327	6463	6295
Ap3m1	2635	2944	2815	2785	2707	2550	2590	2231	2505	2509	2993	3095	2085	1926	2652	2441	2419	2563	2324	2519	2307	2346	2681	2682	2457	2576	2843	2837	1929	1983	2218	2400
Ap3m2	1295	1241	993	989	905	898	809	587	1709	1611	867	889	1668	1353	917	940	1213	1145	1169	1198	965	995	838	746	1863	1824	1029	1054	2094	1966	1146	1077
Ap3s1	1381	1481	1870	1988	1421	1513	1944	1936	1378	1549	1462	1479	995	1042	1364	1516	1438	1329	1690	1683	1417	1584	2027	2183	1169	1319	1470	1439	807	857	997	1166
Ap3s2	2017	2111	1869	1822	1667	1729	1837	1635	1370	1371	1677	1632	1316	1268	1651	1668	1674	1703	1700	1710	1609	1593	1632	1693	1594	1542	1661	1746	1200	1154	1550	1524
Ap4b1	130	123	117	123	111	135	159	168	132	127	150	178	129	161	117	119	109	106	123	136	109	129	145	123	120	128	128	162	125	145	110	118
Ap4e1	877	783	682	749	640	523	566	299	600	552	664	671	534	199	728	609	832	938	886	769	534	637	681	643	651	595	711	734	501	517	614	548
Ap4m1	698	722	686	768	644	638	755	642	441	465	632	617	384	394	498	495	685	671	764	848	627	584	657	562	510	522	619	722	372	404	440	421
Ap4s1	432	507	537	541	498	557	550	678	506	484	521	515	399	538	440	471	526	539	525	564	589	593	636	668	385	534	528	473	364	325	419	497
Ap5b1	775	834	633	793	868	779	648	493	1278	1017	1208	1154	786	709	660	672	733	704	696	628	729	813	572	621	1033	1094	1126	1121	740	773	730	608
Ap5m1	1158	1177	1184	1173	1006	823	1089	772	920	881	982	1001	760	413	959	954	1110	1080	1195	1377	858	927	1101	1046	1080	1030	1160	1048	735	772	854	898
Ap5s1	659	704	461	445	656	843	446	543	572	558	355	392	597	810	371	442	594	559	455	525	632	624	422	428	614	594	365	419	487	499	440	371
Ap5z1	1399	1402	1184	1243	1274	1304	1159	1196	1156	1058	1104	1043	1057	1137	907	925	1258	1212	1266	1272	1146	1193	1090	1252	1166	1253	1058	1178	1004	984	956	959
Apaf1	3036	3035	2236	2405	2804	2121	2174	1346	3520	3349	2763	2823	3442	2169	2099	2048	2938	2908	2715	2732	2563	2835	2109	2033	3232	2968	2843	2842	3905	3669	2157	2112
Apba1	547	585	477	528	531	390	503	312	1110	1081	450	470	499	348	350	358	588	585	661	605	456	558	457	428	854	798	349	354	423	453	326	300
Apba2	0	0	0	0	0	0	0	0	0	0	0	0	0	0	0	0	0	0	0	0	0	0	0	0	0	0	1	0	1	0	0	0
Apba3	776	842	1005	1109	816	835	1158	1158	1200	992	1302	1129	599	720	858	992	822	773	945	800	914	954	1101	1210	835	863	1014	1133	526	535	747	714
Apbb1	60	71	17	29	46	37	10	20	3	0	6	6	12	10	20	15	33	32	17	26	20	14	9	10	3	3	5	7	8	5	11	3
Apbb1ip	8851	8975	7681	8064	7176	6463	6664	5492	5269	5328	6870	6947	4942	4606	6429	5903	9094	9376	7591	8344	6912	6871	7275	7267	5792	5827	8019	8382	5148	5598	6365	6427
Apbb2	3081	3076	2062	2328	2083	1746	1698	1147	1864	1742	2040	1782	2910	1942	2584	2454	3319	3283	2310	2126	1988	2279	1662	1544	1326	1336	1524	1342	2222	2162	2478	2428
Apc	2669	2538	1894	2394	1928	1292	1856	1070	2419	2260	2125	1930	1572	699	2030	1944	2786	2831	2538	2761	1649	1897	1986	1861	2969	2526	2298	2212	1570	1656	1902	1898
Apc2	39	36	22	23	25	25	18	24	26	23	31	27	19	5	14	14	29	31	22	27	24	45	27	19	22	25	23	22	7	6	7	11
Apcdd1	4	5	5	5	13	19	12	10	3	3	7	6	9	6	12	11	5	5	3	6	8	10	11	10	0	1	3	4	9	10	10	7
Apcs	0	0	0	0	0	0	0	0	0	0	0	0	0	0	0	0	0	0	0	0	0	0	0	0	0	0	0	0	0	0	0	0
Apeh	2113	2152	2160	1986	1987	2342	2308	2418	1555	1559	1915	2044	1683	1976	1758	1770	1894	1925	1991	2171	2097	2117	2041	2058	1766	1819	2051	2126	1790	1749	1868	1741
Apela	0	0	0	0	0	0	0	0	0	0	0	0	0	0	0	0	0	0	0	0	0	0	0	0	0	0	0	0	0	0	0	0
Apex1	1659	1846	2375	2247	1948	2390	2346	3022	504	588	1681	1663	719	993	1852	1832	1522	1537	1708	1965	1893	1835	2364	2340	887	969	1789	1949	522	479	1726	1728
Apex2	261	297	153	187	221	242	169	166	148	145	182	179	185	180	194	185	256	240	180	193	243	221	220	185	178	160	164	176	178	154	202	163
Aph1a	461	512	504	508	546	456	436	424	479	382	481	476	492	491	447	426	506	501	462	499	530	500	513	459	471	466	512	478	458	472	479	478
Aph1b	528	506	500	473	536	406	377	293	317	303	332	384	151	104	303	265	507	501	613	672	476	547	397	382	456	476	506	519	152	146	224	195
Aph1c	2003	1982	2341	2162	1691	1711	2250	2058	823	812	622	599	893	862	1315	1324	2112	1947	2406	2485	1711	1741	2214	2164	939	878	570	636	860	806	1323	1304
Api5	5397	5402	5021	5306	4946	4542	4746	3838	4025	4236	4715	4868	3972	3396	4918	4932	5217	5449	4945	5058	4918	5034	5162	5015	4779	4897	5403	5288	4221	4139	4882	5101
Apip	661	660	454	496	674	793	481	569	581	628	440	501	481	758	393	322	655	694	484	572	786	745	493	592	689	690	570	510	503	440	416	424
Apitd1	154	173	36	38	135	185	32	45	61	43	27	27	86	135	36	19	141	148	40	55	139	125	32	24	44	56	30	34	52	60	31	39
Aplf	466	483	447	415	466	448	489	490	222	200	262	290	168	203	295	292	441	443	424	407	370	393	388	398	189	194	255	276	157	171	201	224
Apln	10	14	15	7	15	18	12	9	20	17	7	12	15	2	4	8	20	8	14	12	14	27	16	16	39	33	11	27	12	4	11	7
Aplnr	0	0	1	0	1	0	0	0	0	2	0	0	4	9	0	0	1	3	3	3	1	2	1	1	0	0	0	3	21	21	0	1
Aplp1	170	200	221	206	167	184	273	269	100	101	171	158	132	168	215	219	184	149	165	138	180	146	184	178	93	92	133	117	127	117	150	169
Aplp2	23334	23309	17873	17626	16948	15393	14530	10945	9199	8933	10413	10700	10506	8471	13996	14504	23187	23517	20545	19495	15938	16931	15289	14399	10549	9576	12630	12442	8484	8388	12507	13097
Apmap	1676	1837	972	949	1626	1606	910	792	1423	1463	961	1108	1368	1256	947	881	1563	1557	996	1057	1528	1449	956	959	1614	1631	1049	1149	1271	1228	954	963
Apoa1	0	0	0	0	0	0	1	0	0	0	0	0	0	0	2	0	0	0	0	0	0	0	0	0	0	0	0	0	0	1	1	0
Apoa1bp	1809	2072	1812	1554	1835	2361	1890	2419	1670	1780	1478	1609	1667	2512	1456	1475	1888	1817	1452	1631	2143	1941	1786	1737	1659	1842	1418	1458	1684	1704	1615	1586
Apoa2	12	18	9	10	8	17	8	12	5	3	9	2	4	15	13	6	22	15	4	9	11	16	7	14	11	9	8	9	2	12	4	14
Apoa4	0	0	0	0	0	0	0	0	0	0	0	0	0	0	0	0	0	0	0	0	0	0	0	0	0	0	0	0	0	0	0	0
Apoa5	0	0	0	1	0	0	0	0	0	0	0	0	0	0	0	0	0	0	0	0	0	0	0	0	0	0	0	0	0	0	0	0
Apob	0	0	0	0	0	0	0	0	0	0	0	1	0	0	0	0	0	0	0	0	0	1	0	0	0	0	0	0	0	0	0	0
Apobec1	17492	18184	12252	12131	13126	13590	7928	6581	20641	20942	9272	11085	24035	24516	17589	16830	15990	16083	13868	15346	13979	13798	8645	8577	21150	21657	11258	12420	25296	24495	21918	20803
Apobec2	0	0	0	0	1	0	0	0	0	0	0	0	0	0	0	0	0	0	0	0	0	0	0	0	1	0	0	0	0	0	0	0
Apobec3	1082	1078	855	942	1414	1338	835	722	2835	2877	1310	1384	5276	5375	1288	1400	1096	1087	904	934	1569	1536	826	819	3091	2804	1419	1499	5865	6087	1926	1911
Apobec4	0	0	0	0	0	0	0	0	3	6	0	0	12	7	0	0	0	0	0	0	0	0	0	0	2	2	0	0	22	15	2	0
Apobr	9105	9491	7373	7435	8436	9112	6852	6576	6235	6079	8720	9360	8506	9331	7056	6721	8757	8772	7281	7423	8891	8920	6552	6419	7466	7097	10084	10236	8333	8107	7866	7563
Apoc1	3	8	0	0	2	2	4	0	2	0	1	2	1	4	1	2	8	6	3	5	10	5	3	3	9	11	2	5	7	9	1	7
Apoc2	1	0	0	0	0	0	0	0	0	1	0	0	0	0	0	1	0	0	0	1	1	0	0	0	0	1	0	0	0	0	0	0
Apoc3	0	0	0	0	0	0	0	0	0	0	0	0	0	0	0	0	0	0	0	0	0	0	0	0	0	0	0	0	0	0	0	0
Apoc4	2	1	0	0	1	1	0	2	0	1	0	0	0	2	1	0	1	0	2	1	2	2	1	0	1	2	0	0	1	2	0	1
Apod	0	0	0	0	0	0	0	0	2	3	1	1	17	31	0	0	0	0	0	0	1	0	0	0	3	1	0	1	24	31	1	4
Apoe	111958	113829	79069	79261	82729	95292	63809	63194	55014	49077	53169	47193	64633	102009	50015	60185	111647	103243	90247	86770	83729	85914	56459	59187	50489	51665	42748	48983	53609	58827	54255	55344
Apof	3	1	4	0	4	3	0	0	6	11	3	0	3	9	1	2	4	2	6	3	4	7	2	1	19	20	2	4	8	3	5	5
Apoh	0	0	0	1	1	0	0	1	0	0	0	0	0	0	0	0	0	0	0	1	0	0	0	0	0	0	0	0	0	0	0	0
Apol10a	0	0	0	0	0	0	0	0	0	0	0	0	0	0	0	0	0	0	0	0	0	0	0	0	0	0	0	0	0	0	0	0
Apol10b	0	0	0	0	0	0	0	0	0	0	0	0	1	0	0	0	0	0	0	0	0	0	0	0	0	0	0	0	0	0	0	0
Apol11a	0	0	0	0	0	0	0	0	0	0	0	0	0	0	0	0	0	0	0	0	0	0	0	0	0	0	0	0	0	0	0	0
Apol11b	0	0	0	0	0	0	0	0	0	0	0	0	0	0	0	0	0	0	0	0	0	0	0	0	0	0	0	0	0	0	0	0
Apol6	0	0	0	0	0	0	0	0	0	0	0	0	1	0	0	0	0	0	0	0	0	0	0	0	0	0	0	0	2	0	0	0
Apol7a	0	0	0	0	0	0	0	0	0	0	0	0	0	0	0	0	0	0	0	0	0	0	0	0	0	0	0	0	0	0	0	0
Apol7b	0	0	0	0	0	0	0	0	0	0	0	0	0	0	0	0	0	0	0	0	0	0	0	0	0	0	0	0	0	0	0	0
Apol7c	0	0	0	0	3	2	0	0	3	1	0	0	118	144	1	3	0	0	0	0	5	2	0	0	0	0	0	0	73	72	0	1
Apol7e	0	0	0	0	0	0	0	0	0	0	0	0	0	0	0	0	0	0	0	0	0	0	0	0	0	0	0	0	0	0	0	0
Apol8	2	1	1	0	1	0	1	0	0	0	1	0	1	3	12	3	0	1	0	0	0	0	0	0	0	3	0	0	2	1	3	11
Apol9a	0	0	0	1	1	0	1	0	48	40	0	5	169	275	4	4	0	0	0	0	1	1	0	0	17	18	1	1	239	185	10	8
Apol9b	4	0	0	0	4	4	0	0	376	450	25	61	869	1402	69	85	1	2	0	0	3	6	0	0	183	188	19	23	1246	1169	211	203
Apold1	9	15	3	4	9	5	2	1	2	0	0	0	2	1	1	0	9	8	0	1	5	3	1	2	0	2	0	0	2	1	4	3
Apom	0	0	0	3	0	1	0	3	0	0	0	1	1	1	1	2	0	0	2	3	3	1	4	1	1	1	1	1	1	2	5	2
Apon	3	3	0	1	2	2	0	0	4	3	0	1	19	22	3	1	1	3	0	1	2	1	1	0	0	2	0	0	31	24	6	3
Apoo	38	38	42	35	43	39	35	38	34	29	24	29	20	22	25	27	31	39	39	26	29	34	40	35	30	30	39	32	18	22	22	20
Apoo-ps	3	4	0	6	8	10	2	8	7	4	2	3	3	9	6	2	5	9	3	4	5	4	7	7	4	6	3	5	2	4	2	2
Apool	708	799	772	775	823	1050	846	1045	1196	1398	888	996	1045	1630	800	737	660	606	672	702	992	822	825	794	1042	1235	1022	992	1383	1404	843	874
Apopt1	707	748	720	759	675	762	687	877	592	608	699	602	350	509	578	609	751	709	673	616	790	727	719	820	568	636	606	596	305	322	479	554
App	35666	37848	25497	27259	36865	34632	26551	21756	39849	37252	35236	34016	31676	25792	27243	27703	30375	29851	23001	22706	29318	31887	22682	21852	34306	33032	32679	32510	22749	22875	23557	23470
Appbp2	2490	2611	2300	2489	2065	1674	1976	1390	2487	2277	2798	2867	2122	1299	2260	2170	2533	2630	2415	2241	1918	2120	2048	1978	2289	2298	2805	2810	2138	2055	2123	2215
Appl1	4577	4677	2379	2814	3101	2569	2031	1469	2275	2199	2085	2208	3025	2097	2099	2109	4845	4783	2872	2723	2913	3064	2192	2099	2432	2473	2464	2455	2814	2869	2123	2102
Appl2	4422	4520	2915	3012	3820	3571	2965	2102	3687	3062	2589	3079	1366	1243	1859	1979	4176	3940	2876	2998	3555	3609	2685	2787	3467	3399	3175	3305	1473	1440	1651	1725
Aprt	5307	5961	5769	5554	5942	7588	6589	9021	5084	5007	6495	6645	3979	6146	5245	5561	4774	4621	4149	4240	5421	5487	5515	5580	4989	4886	5934	5740	3132	2945	4895	4310
Aptx	705	763	755	718	663	718	720	827	784	848	710	741	658	944	647	667	732	684	695	708	688	682	724	715	832	878	847	881	731	748	682	679
Aqp1	2	1	2	0	0	0	2	0	1	0	2	0	1	0	1	2	0	0	3	1	6	0	2	2	1	1	1	0	1	0	0	0
Aqp11	30	26	37	42	21	30	30	20	12	13	18	18	5	8	22	19	16	28	24	31	32	27	25	25	12	16	9	9	3	5	12	20
Aqp12	0	0	0	0	0	0	1	0	0	4	0	0	1	0	2	0	0	0	0	0	0	0	0	0	0	2	0	0	0	0	0	1
Aqp2	0	0	0	0	0	0	0	0	0	0	0	0	0	0	0	0	0	0	0	0	0	0	0	0	0	0	0	0	0	0	0	0
Aqp3	0	0	0	0	1	0	1	0	2	0	0	0	0	0	1	0	0	0	0	1	0	0	0	1	0	2	0	0	1	0	1	0
Aqp4	0	0	0	0	0	0	0	0	0	0	0	0	0	0	0	0	0	0	0	0	0	0	0	0	0	0	0	0	0	0	0	0
Aqp5	0	0	0	0	0	0	0	0	0	0	0	0	0	0	1	0	0	0	0	0	0	0	0	0	0	0	0	0	0	0	0	0
Aqp6	0	0	0	0	0	0	0	0	0	0	0	0	0	0	0	0	0	0	0	0	0	0	0	0	0	0	0	0	0	0	0	0
Aqp7	0	0	0	0	0	0	0	0	0	0	0	0	0	0	0	0	0	0	0	0	0	0	0	0	0	0	0	0	0	0	0	0
Aqp8	0	0	0	0	5	0	0	0	0	1	0	0	1	0	0	0	1	0	0	0	0	0	0	1	0	0	0	0	0	0	0	0
Aqp9	52	49	67	74	55	39	167	206	100	127	297	283	48	37	148	134	25	22	24	23	51	28	94	91	31	40	183	142	29	28	61	68
Aqr	2930	2941	2339	2393	2575	2157	2320	1599	2310	2182	2477	2569	2202	1316	2748	2530	3050	2958	2738	2463	2442	2687	2463	2219	3033	2814	3092	2762	2185	2112	2559	2592
Ar	0	0	0	0	0	0	0	0	0	0	0	0	0	0	0	0	1	1	1	0	0	0	0	0	0	0	0	0	1	2	0	0
Araf	2384	2445	2451	2522	2191	2192	2438	2184	2004	1852	2538	2595	1388	1413	1720	1783	2213	2295	2293	2329	2100	2065	2126	2132	2493	2495	2484	2685	1328	1366	1580	1684
Arap1	10016	10288	6555	6885	10502	10158	7054	5823	13389	11707	9331	9844	9852	9267	5720	5945	9765	9469	7502	7499	11147	11757	7002	6885	15789	15009	11775	12156	9569	9731	7053	6360
Arap2	1295	1257	1228	1298	680	516	1215	783	410	404	893	651	499	286	857	825	1180	1227	1049	982	440	519	1110	1048	371	362	658	546	474	472	534	581
Arap3	3232	3428	1948	2148	2643	2487	1629	1282	293	250	1086	1110	1242	964	1447	1411	2853	2922	2113	2116	2291	2489	1494	1535	338	314	842	857	713	777	1050	1030
Arc	38	42	30	33	38	31	40	53	13	9	12	13	139	125	234	278	29	45	29	24	38	44	56	48	14	11	15	13	133	114	261	207
Arcn1	6930	7230	6655	6945	6636	6102	6464	5405	7773	8357	7337	7864	6146	4797	6824	6859	6854	6734	6460	6561	6317	6664	6861	6553	7488	7831	7331	7146	6183	6127	6528	6706
Areg	0	0	0	0	0	1	0	0	0	3	4	4	7	2	1	0	0	1	0	0	2	0	0	0	0	1	4	3	6	7	0	3
Arel1	2462	2513	2514	2563	2541	2073	2479	1705	3683	3512	2654	2746	8095	5188	3842	3753	2530	2561	2881	2724	2328	2670	2513	2268	4052	3780	2830	2775	9148	9096	4645	4527
Arf1	8820	9425	8605	8906	9144	9866	9275	9197	10085	9901	9763	9674	8311	9150	8338	8651	8869	8726	8201	8224	9223	9768	9375	9450	9426	9939	9484	9777	7962	7976	8864	8345
Arf2	2816	3046	2018	1972	2423	2555	1800	1733	2894	3115	1911	2101	3826	4186	2299	2247	2393	2424	1704	1822	2330	2147	1665	1724	2580	2798	2006	2021	3679	3735	2544	2466
Arf3	9116	8973	8587	8109	7720	6834	7467	5275	7517	7254	7297	7890	8736	6296	8066	7349	8595	8889	8768	9092	7569	7785	7452	7107	8326	7979	8028	8174	8968	9333	8382	8129
Arf4	7187	7575	6381	6542	7169	7061	6266	5908	7140	7680	5838	6076	10339	10468	7381	7138	6435	6207	5346	5551	5986	6102	5634	5764	5359	5509	4568	4716	9697	10003	7067	7360
Arf5	2837	3077	3193	2989	3094	3681	3215	3977	3239	3180	2951	2918	3660	5400	2737	2925	2974	2823	2930	2812	3215	3486	3130	3230	2738	2982	2627	2867	3555	3464	2862	2866
Arf6	10291	11182	8120	8553	8921	8540	7573	7297	6942	6986	7866	7297	10962	10217	9176	9402	10578	10532	8190	7800	8687	9183	8395	8036	6535	6741	7240	7053	10655	10884	9760	10130
Arfgap1	1660	1754	1631	1692	1682	1878	1714	1737	1364	1249	1509	1617	1128	1277	1332	1196	1431	1494	1523	1570	1613	1556	1467	1486	1366	1371	1475	1442	1053	1096	1260	1169
Arfgap2	1919	2067	1739	1659	2017	2020	1727	1600	1744	1706	1656	1752	1441	1530	1589	1411	1737	1628	1517	1748	1954	1741	1549	1505	1989	1981	1744	1706	1544	1483	1513	1402
Arfgap3	1230	1205	1224	1316	1350	1222	1379	1226	1144	1205	1337	1302	837	794	978	1070	1156	1067	1144	1159	1262	1285	1277	1321	905	926	1167	1201	746	755	874	804
Arfgef1	5646	5534	5228	5780	4623	3454	5220	3372	8122	7958	7136	7352	4661	2501	4872	4734	5238	5397	5568	5838	4177	4627	5280	4752	9623	9409	7878	7939	4959	4832	4592	4591
Arfgef2	3634	3426	2655	2975	3191	2481	3069	2175	2955	2700	2754	2638	1957	1181	2680	2524	3437	3349	2946	2855	2703	3104	2837	2720	3101	2799	2635	2482	2039	1926	2254	2228
Arfgef3	130	123	45	66	70	37	46	20	24	7	49	21	31	4	79	49	152	105	66	74	48	72	44	39	29	25	26	25	19	13	34	39
Arfip1	324	374	338	356	302	348	387	383	300	290	329	319	279	325	291	329	381	381	319	305	333	363	398	398	263	288	308	311	222	279	266	268
Arfip2	1106	1144	1364	1473	1196	1204	1465	1499	1041	1096	1370	1179	844	901	1154	1278	1052	1080	1303	1242	1149	1149	1237	1367	1158	1248	1203	1248	733	747	1089	1029
Arfrp1	1138	1168	1059	1007	1109	1186	1141	1107	819	809	898	1005	750	928	790	808	1126	1028	940	1028	1114	997	1055	1022	1034	1085	933	1018	724	776	880	908
Arg1	7537	9379	1110	1498	9968	12578	573	599	59096	60208	3156	7185	6677	8253	2191	1754	4577	4387	809	865	6906	8209	721	770	51869	58194	8369	8180	3065	2742	1274	1264
Arg2	10	4	8	2	22	27	24	33	55	73	106	114	22	30	40	27	5	1	11	15	42	43	39	40	42	50	136	160	20	29	32	24
Arglu1	2160	2456	1918	2231	2144	1867	1927	1433	1624	1307	1906	2089	1290	1323	1559	1429	2301	2219	2108	1987	1932	1901	1911	2001	1660	1689	1803	2021	1055	1173	1430	1583
Arhgap1	2765	2771	1944	2025	2433	2280	1872	1390	1615	1489	1740	1916	1697	1418	1565	1566	2579	2637	2180	2232	2456	2496	1823	1762	2016	1840	2208	2040	1596	1614	1566	1483
Arhgap10	4998	5149	3340	3393	4569	4436	3359	3139	4692	4893	2868	3131	4836	5160	3285	3268	5107	5108	3376	3369	4649	4723	3540	3485	4448	4618	2935	2912	4979	4889	4087	3928
Arhgap11a	2491	2558	1279	1286	1879	1512	1031	730	1124	1069	914	877	1247	801	967	910	2397	2377	1467	1484	1675	1717	1135	1035	1410	1384	1033	1086	1217	1261	946	971
Arhgap12	3651	3663	2884	3016	3174	2783	2842	2376	2893	2914	2653	2777	2413	1864	2491	2410	3764	3864	3243	3285	3071	3066	3004	2860	3155	3201	3035	2916	2571	2471	2395	2486
Arhgap15	1055	1051	636	570	787	830	373	311	317	287	127	128	539	494	303	238	927	919	656	818	759	739	395	416	562	577	201	195	488	541	303	311
Arhgap17	4918	5159	3387	3515	3951	3600	2783	2186	3499	3217	2699	2821	4368	3901	2971	2895	4861	4766	3805	3957	3795	4032	2885	2823	3470	3385	2506	2697	3773	3777	3076	2884
Arhgap18	7830	7697	3497	3548	4170	3932	2373	1803	1558	1522	1225	1392	2256	1962	2029	2041	8524	8403	4649	5150	4466	4562	2484	2488	2053	1930	1595	1705	2025	2080	2154	2112
Arhgap19	3591	3282	957	856	2158	1754	477	293	1036	878	203	305	573	409	313	303	3344	3165	1567	2013	2011	2097	603	637	1237	1169	297	324	413	413	346	425
Arhgap20	1	0	0	0	0	0	0	0	0	0	0	0	1	0	1	0	0	0	0	0	0	0	0	0	0	0	0	0	0	0	0	0
Arhgap21	2253	2230	1737	2025	1750	1337	1565	937	1373	1202	1629	1464	957	522	1424	1407	2057	2129	2030	1862	1550	1724	1666	1569	1488	1348	1551	1499	806	871	1292	1254
Arhgap22	2440	2611	1206	1366	1985	2190	1041	1165	804	792	1080	1135	2534	2967	1465	1417	1915	1717	1088	1061	1422	1608	886	899	432	450	606	572	1583	1585	1167	1076
Arhgap23	782	856	556	698	608	572	540	359	604	492	655	592	570	366	477	513	779	760	672	651	595	705	511	500	452	416	591	568	421	432	443	454
Arhgap24	539	608	526	496	587	555	531	519	511	490	256	256	273	271	312	346	296	275	244	235	275	241	272	261	454	437	188	156	99	118	120	123
Arhgap25	16266	17233	17297	16845	8854	10023	12506	11697	4700	4949	4535	4538	5557	6113	9749	9745	14899	14745	14804	15283	8094	8076	10031	9940	5324	5338	4215	4217	4800	4790	6803	6658
Arhgap26	126	120	131	164	85	70	135	83	24	24	99	69	50	36	85	86	101	100	194	171	81	60	120	110	24	23	57	66	41	33	60	59
Arhgap27	1219	1225	1049	1226	1027	944	1000	789	2204	1868	1347	1149	933	676	1215	1192	1080	1015	1239	1171	912	1082	957	983	1727	1775	1138	1195	692	697	1087	1006
Arhgap28	153	145	184	191	163	130	272	234	229	224	249	214	122	96	149	171	185	180	275	326	172	151	356	315	317	245	215	222	183	164	159	167
Arhgap29	53	57	23	29	44	39	15	17	21	23	23	35	43	23	36	27	29	40	26	15	34	42	11	14	12	10	16	26	21	35	16	17
Arhgap30	10544	10860	8154	8386	8669	7868	6649	5048	9685	9281	7285	8066	11309	9164	7977	7982	9609	9675	8568	9085	8309	8352	6787	6525	8990	9034	7940	8022	11680	11905	8824	8749
Arhgap31	4417	4258	3445	3568	4113	3224	3061	1771	5469	5105	5050	5084	2983	1780	3099	2955	5073	5017	4948	5125	4397	5023	3812	3501	6005	5452	6497	6349	3033	2987	3415	3293
Arhgap32	173	183	88	90	90	73	24	9	40	37	26	34	30	11	36	42	195	203	121	111	76	107	47	43	44	30	29	47	24	23	38	30
Arhgap33	119	117	7	14	65	52	6	3	4	0	2	3	11	9	5	4	106	102	12	9	51	27	2	3	0	3	1	1	6	7	2	3
Arhgap35	1109	1116	812	851	862	655	682	471	838	831	871	814	594	345	698	666	1072	1139	1004	1106	796	929	773	714	1188	1111	1048	1084	595	572	623	610
Arhgap36	0	0	0	0	0	0	0	0	0	0	0	0	0	0	0	0	0	0	0	0	0	0	0	0	0	0	0	0	0	0	0	0
Arhgap39	1134	1246	1142	1260	761	694	887	644	413	354	538	503	412	309	691	760	1112	1051	1281	1264	665	805	845	840	506	489	480	470	234	261	584	576
Arhgap4	2035	2139	1112	1041	1951	2009	949	794	3310	2950	1482	1871	1161	1040	611	666	2000	1862	1188	1263	1751	1772	886	870	3698	3726	2032	2180	1176	1181	811	793
Arhgap40	0	0	0	0	0	0	0	0	0	0	0	0	0	0	1	0	0	0	0	0	0	0	0	0	0	0	0	0	0	0	0	0
Arhgap42	0	3	0	1	0	0	0	0	0	0	0	1	0	0	0	0	2	1	0	0	0	0	1	0	0	0	1	0	0	0	1	0
Arhgap44	0	0	0	0	0	0	1	0	0	1	0	0	0	0	0	0	0	0	0	0	0	0	0	0	0	0	0	0	1	0	0	0
Arhgap5	1833	1731	1397	1767	1296	741	1219	589	1059	968	1499	1324	1332	319	1671	1670	1873	1869	1721	1697	991	1265	1337	1223	1194	1152	1643	1554	1105	1100	1491	1471
Arhgap6	2552	2719	1651	1818	1784	1466	1846	1360	458	425	1055	997	833	611	1116	1230	2951	3030	2021	1886	1874	2070	2222	2173	436	410	1081	973	849	753	857	954
Arhgap8	6	1	0	1	1	4	3	0	5	1	0	0	2	3	1	1	2	0	2	5	2	5	3	3	7	1	3	0	0	1	5	2
Arhgap9	3782	4027	3953	4092	3383	3748	3652	3560	2622	2582	2886	2783	2341	2873	2260	2601	3743	3717	4103	4227	3510	3574	3457	3436	2673	2767	2662	2722	2058	2054	2249	2245
Arhgdia	29473	31994	22997	22165	29031	32797	23968	24819	25227	24307	24591	25817	23066	28903	20299	20816	29398	29036	21719	22901	30947	31377	23341	23374	27783	27930	26504	27671	22579	22656	25467	22272
Arhgdib	12452	13030	13415	12544	15467	17660	15199	16991	24378	26638	23504	26199	9062	12486	11471	11580	12221	12203	11446	12106	16496	15441	15381	14753	25668	26636	25178	24166	8719	8534	11402	11273
Arhgdig	9	5	0	2	5	7	2	1	0	0	2	0	3	1	1	2	1	5	1	0	1	1	1	0	1	0	0	1	0	0	0	0
Arhgef1	6272	6797	5204	5778	5863	5749	5152	4331	4221	3621	5084	4968	4335	4275	3903	4217	6093	5977	5604	5198	5705	6091	4970	5148	4078	4072	4695	5256	3398	3674	3751	3672
Arhgef10	101	95	46	47	60	87	28	20	19	18	31	27	17	23	42	46	50	83	46	48	62	71	31	23	23	20	27	26	24	15	39	30
Arhgef10l	1334	1510	981	1032	1302	1409	790	637	1396	1329	849	1051	1478	1574	928	1023	1510	1473	1159	1061	1335	1520	835	878	1229	1308	910	946	1322	1365	1010	968
Arhgef11	3036	3110	1970	2236	2621	2118	1960	1207	2030	1690	1884	1911	1872	1166	2023	1922	2780	2842	2345	2298	2365	2600	1903	1841	2230	2167	2354	2409	1827	1873	1821	1715
Arhgef12	3030	2769	2592	3046	2196	1564	2582	1397	2253	2135	3117	2910	1514	626	2457	2583	2838	2642	3207	2957	1975	2362	2554	2246	2558	2271	3154	2916	1429	1375	1999	1930
Arhgef15	0	0	0	0	0	0	0	0	0	0	0	0	0	0	0	0	0	0	0	0	0	0	0	0	0	0	1	0	0	0	0	0
Arhgef16	0	0	0	0	0	0	0	0	0	0	0	0	0	0	0	0	0	0	0	0	0	0	0	0	0	0	0	0	0	0	0	0
Arhgef17	25	24	16	25	26	10	11	6	8	8	17	7	8	8	15	14	14	17	13	16	16	21	13	10	8	10	7	13	9	5	10	13
Arhgef18	35	46	35	40	42	41	24	33	40	24	32	28	32	25	38	27	105	112	108	111	94	119	66	66	123	86	76	98	80	79	78	72
Arhgef19	4	10	3	2	11	10	1	1	36	26	7	11	10	11	4	3	8	1	1	3	10	7	4	1	15	15	7	3	10	12	0	1
Arhgef2	6799	6997	4792	5289	5940	5670	4892	3826	5851	5406	5307	5357	6677	5669	4888	4683	6876	6623	5483	5538	6257	6441	4905	4536	6007	5881	5269	5217	6096	6342	5090	5012
Arhgef25	7	11	4	1	9	4	16	6	4	4	6	3	1	4	5	9	5	2	2	5	5	4	4	6	4	3	3	1	7	1	4	7
Arhgef26	1	0	0	0	1	0	0	0	0	0	0	0	1	0	0	0	0	1	0	0	0	0	0	0	1	0	0	0	0	0	0	0
Arhgef28	0	1	5	0	0	0	0	0	1	0	0	1	2	1	0	0	1	0	0	1	0	0	0	0	1	0	0	3	5	3	1	0
Arhgef3	1142	1225	675	695	1044	1038	555	511	1304	1318	819	932	3368	3042	905	831	1054	1066	710	739	973	995	496	500	1440	1542	1143	1173	4018	3931	1060	1002
Arhgef33	4	3	4	1	4	1	1	2	1	0	2	1	1	1	0	0	0	4	3	1	3	1	2	1	1	2	1	1	0	1	1	2
Arhgef37	4	4	22	22	20	24	25	15	83	78	41	53	23	12	16	8	2	2	33	25	21	28	29	14	104	95	76	75	11	13	10	14
Arhgef38	0	0	0	0	0	0	0	0	0	0	0	0	0	0	0	0	0	0	0	0	0	0	0	0	0	0	0	0	0	0	1	0
Arhgef39	338	371	62	67	221	242	43	65	48	48	39	37	75	101	67	75	301	303	72	88	206	181	39	44	44	57	32	36	76	67	64	79
Arhgef4	253	278	409	520	233	221	370	288	84	52	158	141	66	76	183	179	307	274	520	515	223	232	379	356	86	78	152	155	49	47	126	127
Arhgef40	74	87	31	19	55	56	17	20	9	10	13	10	22	24	5	14	80	73	40	32	44	50	14	22	16	18	10	11	25	18	6	10
Arhgef5	14	21	12	6	9	9	22	11	0	6	8	14	7	6	5	9	9	6	4	2	2	5	8	6	3	3	5	2	3	3	3	5
Arhgef6	4766	4735	3555	3452	3251	2697	2604	1594	1522	1443	1979	2222	1180	926	2109	2097	4530	4645	4254	4418	2947	3034	2614	2404	2154	2102	2606	2698	835	801	1662	1667
Arhgef7	8482	8743	4814	5331	5607	5096	3808	2882	2842	2698	3013	2959	5699	4000	5073	4896	8918	8912	4935	4872	5188	5585	3709	3453	2792	2832	2862	2783	4811	4775	4739	4443
Arhgef9	22	25	30	33	20	19	26	15	14	9	20	23	3	4	29	29	39	50	49	61	28	23	48	42	51	31	58	55	6	10	25	22
Arid1a	3633	3677	2658	3046	2954	2120	2631	1475	3108	2445	3203	3080	2947	1590	2757	2719	3605	3645	3790	3599	2605	3186	2905	2632	3502	2918	3422	3563	2743	2899	2904	2859
Arid1b	3030	2957	2331	2382	2390	1769	1992	1218	2404	1890	2068	1830	1811	1142	1930	1927	3042	2993	3095	2908	2169	2605	2188	2069	3002	2690	2229	2211	1452	1559	1972	1865
Arid2	1758	1750	1470	1607	1438	949	1368	860	1108	999	1374	1292	1244	683	1876	1984	1730	1820	1893	1849	1166	1435	1490	1378	1284	1184	1650	1489	1247	1220	1636	1710
Arid3a	1549	1528	1885	2073	1732	1459	1700	1144	2572	2532	2011	1962	820	589	1277	1277	1440	1393	2201	2147	1600	1775	1823	1815	2145	2154	2074	2126	801	940	995	1058
Arid3b	456	447	306	353	361	310	385	239	563	434	434	427	546	410	391	381	389	376	324	306	310	332	273	268	361	409	311	336	508	483	415	342
Arid3c	0	0	0	0	0	0	0	0	0	0	1	0	1	2	1	1	0	0	0	0	0	0	0	0	0	0	0	0	0	0	2	2
Arid4a	2601	2569	1915	2138	2018	1531	1570	998	1726	1542	1623	1546	3028	1622	2073	2222	2792	2758	2493	2408	2147	2191	1886	1778	1997	2029	1868	1806	2857	2980	2249	2322
Arid4b	1832	1835	1775	2065	1474	1138	1615	1034	1223	1204	1424	1448	1279	640	1688	1710	1917	1857	2127	2258	1404	1523	1722	1536	1416	1309	1754	1734	1303	1368	1432	1565
Arid5a	165	153	100	95	172	174	104	111	734	644	266	280	1030	1160	247	239	215	215	133	132	218	247	124	126	735	600	320	330	1144	1136	412	335
Arid5b	526	493	356	426	473	286	383	131	1402	1145	593	573	728	169	445	401	603	526	682	633	517	653	371	387	1711	1452	832	791	796	846	528	456
Arih1	8245	8154	10520	11004	7355	5916	10382	7498	5129	5327	7806	7459	5323	3692	8992	8856	8106	8064	11085	11000	6833	7269	10645	10016	5629	5284	7945	7790	4904	4843	7749	8066
Arih2	1419	1453	1658	1666	1532	1449	1915	1680	1351	1238	1662	1552	1008	983	1481	1612	1302	1429	1508	1588	1402	1436	1706	1753	1256	1311	1737	1729	958	954	1424	1477
Arl1	3011	3205	3631	3523	3203	3441	3455	3368	3615	3973	3319	3710	2171	2250	3056	3037	2954	2786	2971	3152	3207	3004	3549	3588	3440	3901	3508	3590	1993	2047	2763	2933
Arl10	387	404	351	421	347	289	308	229	280	237	537	437	213	117	261	311	371	390	433	380	326	355	330	323	308	334	383	393	141	141	214	205
Arl11	3540	3839	3499	3249	3582	4203	3576	3835	1488	1470	1192	1226	2290	2903	2267	2352	3251	3281	3130	3463	3486	3387	3244	3322	1887	1915	1135	1203	1803	1722	2174	2166
Arl13a	0	0	0	0	0	0	0	0	0	0	0	0	1	0	0	0	0	0	0	0	0	0	0	0	0	0	0	0	1	1	0	0
Arl13b	571	570	532	578	458	375	443	285	372	367	368	360	359	247	377	449	619	601	592	567	415	514	437	463	347	374	422	381	357	390	351	342
Arl14	1	1	0	0	0	0	0	0	0	0	0	0	0	0	0	1	0	0	0	0	0	0	0	0	1	1	0	0	1	1	0	0
Arl14ep	1686	1797	1546	1708	1411	1323	1584	1448	974	1105	1250	1184	1798	1502	1971	2005	1633	1661	1495	1405	1413	1408	1553	1479	959	1010	1224	1225	1567	1586	1782	1941
Arl14epl	0	0	0	0	0	0	0	0	0	0	0	0	0	0	0	0	0	0	0	0	0	0	0	0	0	0	0	0	0	0	0	0
Arl15	297	285	284	304	226	218	279	187	133	132	186	227	136	114	197	183	330	279	320	316	202	234	258	255	200	196	229	189	101	135	157	183
Arl16	286	314	325	282	281	310	261	294	314	282	290	296	203	253	220	228	303	275	276	303	336	324	293	250	344	329	315	321	236	211	250	235
Arl2	771	837	781	736	899	1104	914	1151	595	606	649	654	595	973	570	666	821	757	685	717	942	917	910	919	745	687	638	746	604	528	683	616
Arl2bp	1130	1160	872	948	967	1029	874	943	443	430	779	721	712	751	775	792	979	966	800	745	887	887	757	840	475	542	687	651	615	562	761	700
Arl3	779	788	1021	1014	778	879	1049	1351	680	723	881	872	501	806	727	809	832	791	937	946	867	907	1074	1168	664	733	893	840	479	482	673	717
Arl4a	484	469	428	420	428	454	416	497	344	323	281	328	841	1031	409	394	452	444	390	438	456	369	463	457	446	407	333	371	1280	1233	500	522
Arl4c	1959	2071	1772	1813	2389	2247	3001	2884	1039	975	3766	3899	1100	1096	2382	2486	2452	2336	1960	1909	2723	2710	3322	3201	745	737	2635	2280	1328	1190	1651	1794
Arl4d	25	22	25	17	22	24	18	21	30	45	13	18	66	61	67	73	36	31	35	15	20	36	16	15	39	44	17	20	66	69	66	79
Arl5a	3482	3371	2950	3397	3869	2717	2849	1671	4376	4576	4183	4171	3660	1858	3213	3278	3550	3478	3770	3836	4093	4526	3408	3245	4519	4580	4682	4516	3806	3777	3200	3293
Arl5b	770	758	604	675	528	384	548	363	507	496	469	426	833	427	725	768	829	779	750	716	484	595	607	536	496	454	496	468	850	856	549	621
Arl5c	125	125	89	75	623	610	135	172	1045	1171	535	718	722	1006	133	105	114	131	93	101	816	685	119	150	1306	1298	812	864	948	947	242	210
Arl6	269	304	283	259	213	282	223	207	223	264	211	205	215	197	214	211	232	223	237	262	249	227	241	240	304	312	283	273	160	181	199	211
Arl6ip1	13812	14291	10907	10504	11345	11289	10336	9750	11659	12640	8706	9136	13712	14043	10957	10829	12995	12562	9430	10234	10883	10869	9671	9559	9384	9720	7888	8097	13413	13198	10932	11225
Arl6ip4	1290	1388	1293	1368	1268	1599	1334	1728	1353	1236	1629	1506	1030	1691	1048	1237	1352	1264	1192	1085	1344	1423	1293	1381	1129	1343	1259	1422	924	997	984	1077
Arl6ip5	6482	6947	8249	7716	6217	6750	7263	7756	3944	4312	5263	5672	5689	7027	7102	7090	6084	5903	6996	7330	6214	6032	7224	7480	4355	4652	5510	5364	5709	5366	6794	6912
Arl6ip6	930	922	758	766	658	606	646	534	442	550	636	528	514	371	643	671	778	790	673	705	606	686	659	649	467	497	673	608	391	448	434	567
Arl8a	5332	5548	5084	5309	5464	5741	6026	6064	5101	5648	4866	5528	5054	5599	4873	4874	5183	5307	4755	5001	5725	5768	6064	6084	5621	5895	5284	5474	5128	5400	5477	5473
Arl8b	10431	10897	9425	9396	9703	9232	9546	8305	6541	6895	6205	6577	6048	5678	7653	7313	10233	10317	8857	9011	9006	9192	9855	9534	7053	7121	6258	6393	5833	5803	6940	7224
Arl9	2	1	4	5	6	3	3	3	0	4	2	3	9	7	11	7	3	3	2	4	9	0	3	2	3	5	0	6	8	5	10	9
Armc1	2014	2208	1733	1793	1949	1848	1581	1407	1544	1584	1328	1580	1286	1163	1443	1628	2010	1965	1621	1674	1793	1812	1596	1626	1665	1841	1595	1579	1121	1153	1488	1478
Armc10	1209	1280	1175	1229	1097	1130	1005	1079	637	675	775	806	737	871	979	832	1175	1150	1031	1116	1131	970	1124	1015	716	713	778	803	703	767	824	871
Armc12	0	0	0	0	0	0	0	0	0	0	0	0	0	0	0	0	0	0	0	0	0	0	0	0	0	0	0	0	0	0	0	0
Armc2	214	199	91	86	88	78	54	49	16	8	6	4	35	34	36	45	171	195	93	111	113	110	45	35	19	16	5	5	19	17	32	40
Armc3	49	49	28	23	34	41	19	29	29	37	7	12	70	135	35	23	55	40	22	48	41	26	27	34	46	64	12	20	122	97	51	66
Armc4	0	3	0	0	3	0	3	1	2	4	0	0	3	1	1	0	1	2	0	0	3	0	0	0	1	2	2	1	6	1	0	4
Armc5	869	976	471	532	808	844	508	424	974	809	592	572	1026	1056	531	505	895	882	489	539	842	970	518	465	873	920	570	606	902	985	560	529
Armc6	255	299	171	153	217	274	167	205	133	97	165	168	118	117	142	133	201	229	111	118	212	209	157	133	122	121	125	99	89	78	114	118
Armc7	712	766	828	798	690	745	716	733	1193	1119	1014	989	1249	1452	843	805	784	699	853	834	921	940	843	893	1121	1174	1205	1191	1443	1482	1111	1007
Armc8	1685	1783	1461	1608	1552	1463	1443	1240	1590	1569	1375	1454	1918	1582	1593	1491	1645	1664	1478	1516	1444	1574	1418	1463	1706	1689	1434	1462	2113	2090	1551	1653
Armc9	284	271	331	342	262	280	372	295	196	205	246	220	128	165	254	248	278	308	322	296	298	266	306	298	303	269	200	223	114	147	219	192
Armcx1	108	140	158	172	111	130	158	128	50	58	162	154	49	38	105	133	127	112	114	112	96	98	124	106	52	39	124	116	31	23	54	74
Armcx2	312	287	241	286	227	231	316	263	76	75	259	229	116	155	263	223	156	157	127	146	126	132	166	168	74	54	100	88	64	58	156	123
Armcx3	340	323	270	287	259	301	277	250	218	208	239	227	215	208	230	205	288	296	220	250	244	233	244	224	192	201	173	191	185	179	156	224
Armcx4	66	90	368	406	120	102	485	355	96	94	907	757	6	5	265	296	51	46	194	184	53	71	270	249	42	55	469	431	2	1	71	92
Armcx5	198	219	164	165	159	154	171	109	126	158	138	153	148	103	149	152	193	191	188	175	164	174	159	151	147	168	144	150	116	108	121	130
Armcx6	123	100	77	82	66	64	90	65	71	93	66	48	129	109	103	104	77	75	51	51	45	47	51	33	39	39	27	20	119	101	73	60
Armt1	822	775	726	684	666	658	763	729	407	493	566	650	317	290	534	532	670	606	596	662	657	646	688	679	486	505	570	610	271	301	492	466
Arnt	2352	2451	2233	2345	2096	1836	2136	1583	2245	2126	2103	2138	1580	1151	2016	1907	2276	2366	2295	2414	1966	2029	2046	1988	2342	2143	2202	2270	1635	1630	1811	1785
Arnt2	21	14	21	32	90	78	74	50	33	35	92	109	21	22	27	34	9	10	15	25	49	44	55	48	8	7	42	35	13	17	15	13
Arntl	463	496	419	447	361	373	459	451	395	376	461	474	464	382	467	432	460	545	412	420	335	380	422	391	453	412	489	473	331	340	379	410
Arntl2	13	21	6	18	22	17	7	2	3	3	6	6	12	6	7	7	16	8	12	8	14	14	4	3	3	3	4	11	10	5	5	9
Arpc1a	2499	2503	2555	2493	2376	2632	2417	2675	2070	2045	2160	2102	1949	2467	2035	2186	2315	2275	2258	2379	2434	2443	2270	2350	2016	2034	2167	2129	1909	1775	2067	1867
Arpc1b	18898	20704	21090	21688	21194	24186	20147	22651	23885	21964	25079	23520	18405	25102	17341	19890	20095	19228	20855	19548	22461	23758	20557	21648	20802	21716	24171	24776	16903	16666	19183	18089
Arpc2	34124	36700	30916	30494	30250	32343	27373	28289	28798	31282	27046	29020	31104	36703	29351	28752	34497	34436	29010	29862	31264	30289	29873	29450	29457	32212	29108	29615	31283	31412	30407	31911
Arpc3	15790	16552	13811	13531	14662	17685	13391	16168	14203	14675	11833	12421	15440	22014	12103	12817	17123	16512	12791	13231	16363	16343	13597	13935	14666	15622	13003	12968	17250	16337	13374	13258
Arpc4	8635	9400	6920	6564	8759	9637	6170	6341	7669	7666	6552	6969	6926	8352	5614	5770	8890	8783	6222	6530	9117	9010	6465	6475	7664	8131	6553	6616	6397	6433	6028	5830
Arpc5	20771	21855	19854	20238	19686	20944	17827	18093	18910	19148	17868	17266	23642	27894	17169	18388	21711	20724	19462	18701	20749	21916	19707	20133	16145	17868	18698	19014	22190	22772	18182	18708
Arpc5l	2046	2382	2498	2474	1935	2257	2589	3283	1528	1583	1958	1922	1976	2857	2726	2754	2133	2002	1994	1986	2059	1835	2417	2457	1395	1535	1643	1798	1908	1905	2385	2663
Arpin	388	385	297	280	426	448	295	260	214	206	478	429	265	240	333	235	275	293	219	241	372	380	305	258	151	184	518	461	201	215	268	249
Arpp19	2040	2225	1734	1681	1952	2129	1581	1819	968	982	1390	1453	1225	1745	1528	1436	2138	2227	1600	1640	2035	1946	1678	1610	1149	1360	1514	1633	1175	1278	1348	1485
Arpp21	0	0	0	0	0	0	0	0	0	0	0	0	0	0	0	0	0	0	0	0	0	0	0	0	0	0	0	0	0	0	0	0
Arr3	0	0	0	0	0	0	0	0	0	0	0	0	0	0	0	0	0	0	0	0	0	0	0	0	0	0	0	0	0	0	0	0
Arrb1	9472	9192	8601	8878	7915	6633	7440	4941	3328	2835	5478	5920	2065	1427	4478	4636	8494	8542	9708	10245	7625	8391	7585	7184	4242	4190	7422	7460	1849	1787	3627	3516
Arrb2	6732	7327	7039	7016	6824	7782	7569	8881	7894	7770	8864	10093	4466	6055	4854	4704	6400	6440	5819	6742	6986	6368	6353	6400	8709	9386	9499	10536	4489	4841	4893	4742
Arrdc1	1630	1844	1657	1684	1689	1935	1627	1739	1429	1205	1566	1554	1176	1558	1144	1159	1566	1548	1582	1787	1721	1633	1545	1472	1439	1421	1588	1657	1212	1343	1262	1134
Arrdc2	432	441	479	493	439	487	561	614	430	391	367	430	399	508	419	432	476	458	513	588	544	495	532	576	477	534	445	459	476	471	471	477
Arrdc3	4067	3953	9010	9794	2686	2371	7625	5631	3394	3320	7396	7389	3741	2337	10578	9678	4932	4941	12525	13509	3656	4063	9500	9269	6474	6224	11470	11953	4006	4235	10996	11287
Arrdc4	1413	1467	2376	2453	2317	2257	3368	2769	1898	1992	2633	2330	2540	2264	2441	2348	1569	1683	2076	2087	2663	2596	3194	3044	2016	2102	2662	2718	3483	3497	2420	2416
Arrdc5	0	0	0	0	0	0	0	0	0	0	0	0	0	0	0	0	0	0	0	0	0	0	0	0	0	0	0	0	0	0	0	0
Arsa	1770	1746	1764	1581	1680	1880	1801	1818	1247	1272	1446	1467	1206	1277	1330	1384	1665	1681	1732	1716	1768	1693	1674	1655	1508	1378	1612	1578	1137	1098	1431	1320
Arsb	4130	4332	2630	2577	2641	2359	1986	1305	1944	1789	1888	1778	2560	1885	2575	2490	4811	4696	3230	3224	2921	3009	2180	2064	2289	2118	1844	1884	2120	2220	2580	2735
Arsg	228	244	376	324	221	236	388	344	173	126	199	192	92	75	249	229	172	204	297	366	184	200	301	266	224	203	259	253	75	67	200	192
Arsi	1	1	0	0	1	2	0	0	0	0	0	0	2	2	0	1	0	1	0	0	1	1	0	0	0	0	0	0	0	0	0	1
Arsj	0	0	0	0	0	0	0	0	0	1	0	0	0	0	0	0	1	0	0	0	0	0	0	0	0	0	0	0	0	0	0	0
Arsk	1366	1421	1080	1231	1243	1108	966	726	906	836	719	832	688	563	834	822	1353	1349	1428	1317	1211	1266	1152	1111	1081	1087	885	915	615	670	831	836
Art1	0	0	0	0	0	0	0	0	0	0	0	0	1	0	0	0	0	0	0	0	0	0	0	0	0	0	0	0	0	0	0	0
Art2b	1	1	1	1	0	2	0	1	12	6	0	1	7	16	0	0	2	3	0	0	12	10	0	0	6	14	1	1	18	17	2	2
Art3	2	1	0	0	0	0	0	0	4	8	1	0	12	17	3	2	2	1	0	0	0	0	0	0	2	4	0	1	17	18	3	5
Art4	0	0	0	0	0	0	0	0	0	0	1	0	0	0	0	0	0	0	0	0	0	0	0	0	0	0	0	0	1	0	0	0
Art5	0	1	0	0	0	1	0	0	0	0	0	0	0	0	2	0	0	0	0	0	1	0	1	0	0	0	0	0	0	1	2	2
Artn	0	0	3	4	9	13	9	12	3	2	36	38	1	0	6	5	1	0	0	1	5	5	5	8	0	0	13	13	1	0	0	2
Arv1	96	106	60	75	97	70	91	77	98	112	112	111	77	64	76	86	73	93	69	77	92	90	73	77	115	133	102	95	72	69	74	86
Arvcf	175	190	112	110	146	137	118	81	36	34	41	52	58	68	61	43	141	140	104	109	132	132	82	92	20	33	37	32	46	49	39	65
Arx	0	0	0	0	0	0	1	0	0	0	0	0	0	0	0	1	0	0	0	0	0	0	0	0	0	0	0	0	0	0	0	0
Arxes1	0	0	0	0	0	0	0	0	0	0	0	0	0	0	0	0	0	0	0	0	0	0	0	0	0	0	0	0	0	0	0	0
Arxes2	0	1	0	0	0	0	0	0	0	0	0	0	0	0	0	0	0	0	0	0	0	0	0	1	0	0	0	0	0	0	0	0
As3mt	86	90	79	81	170	192	151	178	166	136	221	230	69	75	69	65	58	50	45	46	119	105	107	119	153	156	152	139	30	42	27	23
Asah1	22096	22917	21045	21244	20903	19460	17956	14143	18526	18956	14537	16397	14553	12567	17079	17220	22442	22678	21765	23606	21924	22034	19420	19353	21089	22517	17689	18171	14049	14278	16230	16820
Asah2	1481	1404	1046	1180	1183	914	808	477	1488	1452	830	997	2523	1388	1268	1230	1453	1434	1156	1135	1052	1140	830	736	1716	1614	961	954	2932	2908	1295	1382
Asap1	6065	6340	4370	4966	5023	4226	4133	2893	3381	3001	3365	3530	2826	1884	3337	3425	5861	5751	4631	4613	4572	5082	3930	3712	2912	2741	2971	2921	1985	2022	2704	2551
Asap2	351	275	278	279	158	114	217	122	83	64	202	147	31	15	144	120	533	486	416	392	151	171	234	272	77	60	222	197	18	27	123	117
Asap3	14	12	11	13	13	10	9	12	11	12	10	10	57	58	18	14	10	8	16	16	6	12	14	8	4	5	0	2	39	39	12	10
Asb1	449	434	317	270	381	321	338	294	347	348	358	377	287	197	193	226	414	399	274	290	335	323	273	257	383	350	337	344	276	265	186	190
Asb10	12	10	2	1	3	0	0	0	0	0	0	0	0	0	0	1	12	12	3	3	1	3	0	1	0	0	0	0	0	0	1	0
Asb11	3	6	0	1	2	0	0	1	5	14	0	0	29	32	5	5	2	4	3	1	9	4	0	7	10	7	0	0	47	47	23	15
Asb12	0	0	0	0	0	0	0	0	0	0	0	0	0	0	0	0	0	1	0	0	0	0	0	0	0	0	0	0	0	0	0	0
Asb13	439	384	409	425	413	352	289	273	407	372	212	258	1297	1302	624	648	393	403	403	468	406	400	342	358	496	485	319	300	1510	1408	880	918
Asb14	0	2	0	0	0	0	0	0	0	0	0	0	4	2	0	0	0	0	0	0	0	0	0	0	0	0	0	0	6	3	3	0
Asb15	0	0	0	0	0	0	0	0	0	0	0	0	0	0	0	0	0	0	0	0	0	0	0	0	1	0	0	0	1	0	0	0
Asb16	1	0	0	0	0	0	0	0	0	0	0	0	0	0	0	0	0	0	0	0	0	0	0	0	0	0	0	0	0	0	0	0
Asb17	0	0	0	0	0	0	0	0	0	0	0	0	0	0	0	0	0	0	0	0	0	0	0	0	0	0	0	0	0	0	0	0
Asb18	0	0	0	0	0	0	0	0	0	0	0	0	0	0	0	0	0	0	0	0	0	0	0	0	0	0	0	0	0	0	0	0
Asb2	9	9	4	3	11	14	4	1	17	23	2	8	12	5	6	5	6	4	1	1	8	3	0	0	2	8	2	1	14	4	2	4
Asb3	710	680	696	684	618	676	660	650	409	389	522	523	465	484	559	552	648	672	706	848	659	659	650	686	485	525	600	647	526	533	540	557
Asb4	823	793	737	776	746	696	548	372	220	153	356	435	169	142	384	330	615	643	889	860	675	632	460	489	251	215	402	377	118	134	296	285
Asb5	2	4	7	12	0	6	7	9	5	7	8	3	10	10	11	8	5	12	3	10	6	8	4	9	8	5	7	6	11	11	12	5
Asb6	1032	1115	1139	1035	1083	1232	1166	1269	1348	1264	1279	1355	1206	1332	1071	1159	1062	1033	1059	1010	999	1202	1108	1094	1269	1350	1316	1348	1100	1085	1258	1058
Asb7	702	649	604	596	557	432	540	378	472	456	501	532	407	285	481	561	672	682	680	612	478	580	514	566	610	567	597	566	380	377	440	440
Asb8	1133	1225	1035	1037	1096	1254	1011	957	937	973	924	960	905	1030	865	935	1143	1120	885	1000	1031	1094	911	891	1000	1052	892	905	944	936	862	772
Asb9	0	0	0	0	0	0	0	0	1	0	0	0	0	0	0	0	0	0	0	0	0	0	0	0	0	0	0	0	0	0	0	0
Ascc1	571	562	479	473	508	602	535	600	375	390	481	457	308	458	394	391	577	531	495	500	561	569	507	496	491	448	447	527	279	291	372	388
Ascc2	2896	2947	2527	2681	2688	2698	2791	2367	2719	2523	2753	2739	2026	1839	2417	2273	2852	2704	2721	2682	2586	2656	2621	2453	2655	2518	2657	2533	1935	1900	2417	2324
Ascc3	3414	3483	2520	2685	3179	2278	2383	1529	5093	5232	3780	4148	7930	4366	5788	5191	3227	3545	2575	2646	2801	3096	2512	2211	5315	5052	3928	3597	8325	8200	6772	6527
Ascl1	0	0	0	1	2	2	1	0	0	0	0	0	0	2	0	0	0	0	0	0	1	1	0	1	0	0	0	0	0	0	0	0
Ascl2	3	1	1	0	3	3	0	2	4	4	3	0	0	3	2	2	5	9	0	1	2	6	6	2	6	12	1	0	1	0	0	0
Ascl3	3	5	2	1	3	3	3	2	1	2	2	0	38	67	25	23	6	1	4	2	1	2	6	3	3	2	1	4	44	46	25	35
Ascl4	1	0	0	1	0	0	0	0	0	1	0	0	1	0	1	0	0	2	0	0	1	0	2	1	0	0	0	0	0	0	0	0
Ascl5	0	0	0	0	0	0	0	0	0	0	0	0	0	0	0	0	0	0	0	0	0	0	0	0	0	0	0	0	0	0	0	0
Asf1a	361	415	521	568	451	421	630	761	708	783	909	930	574	792	677	666	377	309	348	400	391	355	671	610	518	567	701	647	703	752	636	629
Asf1b	1555	1560	238	191	1153	1446	171	161	205	189	122	122	488	470	129	115	1432	1435	277	330	1088	1052	150	161	123	140	91	108	287	295	130	131
Asgr1	1	0	1	0	0	1	0	3	0	0	1	1	0	0	0	1	0	0	0	0	0	1	1	1	1	0	0	0	0	2	0	0
Asgr2	3	3	0	1	4	7	5	7	1	5	1	2	1	2	1	5	5	5	1	5	4	6	4	4	3	3	1	0	2	7	2	2
Ash1l	2452	2392	1683	2105	1751	1164	1504	772	2503	2009	2088	1940	1854	824	1946	1971	2570	2436	2647	2401	1621	2100	1811	1534	2654	2351	2560	2261	2032	1962	1872	1989
Ash2l	1832	2004	1476	1664	1979	1883	1617	1671	1368	1321	1558	1558	1225	1270	1367	1393	1891	2017	1665	1559	1953	1913	1691	1537	1502	1597	1445	1594	1089	1056	1211	1313
Asic1	0	0	0	0	0	0	0	0	0	0	0	1	0	2	0	1	0	2	0	0	0	0	1	0	1	0	1	0	0	0	0	0
Asic2	0	0	0	0	0	2	0	0	0	0	0	0	0	0	0	0	0	0	0	0	0	0	0	0	0	0	0	0	0	0	0	0
Asic3	2	3	2	3	4	5	0	2	2	3	1	2	6	3	8	1	2	2	2	3	2	0	2	2	1	0	1	2	4	2	5	1
Asic4	0	0	0	0	0	0	0	0	0	0	0	0	0	0	0	0	0	0	0	0	0	0	0	0	0	0	0	0	0	0	0	0
Asic5	0	0	1	0	0	0	0	1	0	0	0	0	2	0	1	0	0	0	0	1	1	0	0	0	0	0	0	1	1	1	2	1
Asl	1590	1816	1756	1646	1730	2152	2003	2347	1477	1507	1825	1823	1392	1987	1448	1485	1681	1614	1552	1674	1962	1838	1791	1716	1492	1617	1974	1889	1389	1343	1465	1480
Asmt	0	0	0	1	0	1	0	0	0	0	0	0	0	2	0	1	1	1	2	1	0	1	1	1	0	0	0	2	0	1	0	1
Asna1	2576	2771	2570	2333	2824	3435	3069	3498	2579	2520	2311	2493	2410	3189	2495	2380	2502	2453	2210	2227	2896	2799	2729	2525	2903	2935	2379	2493	2484	2295	2729	2426
Asns	1820	2214	2615	2611	1430	1551	4217	5039	1374	1442	3268	2677	3236	3608	4653	4361	2064	2040	1671	1454	1335	1262	3020	2824	834	870	2292	2019	2562	2509	3937	3916
Asnsd1	592	649	627	547	629	703	661	815	440	517	489	493	364	573	430	381	528	506	500	602	655	556	598	557	563	572	477	530	409	325	428	441
Aspa	14	17	6	8	6	8	9	3	9	5	4	3	4	5	9	4	9	8	10	7	4	3	2	4	0	1	2	3	2	3	5	1
Aspdh	0	0	0	0	0	0	0	0	0	0	0	0	0	0	0	0	0	0	0	0	0	0	0	0	0	0	0	0	0	0	0	0
Aspg	0	0	0	0	0	0	0	0	0	0	0	0	0	0	0	0	0	0	0	0	0	0	0	0	0	0	0	0	0	0	0	0
Asph	14770	14872	11764	12943	7974	6802	8263	5601	5246	5604	6721	5792	15918	10527	14028	13803	16251	16423	13742	13125	7079	7834	8832	7973	6087	5398	7309	7459	16243	15737	14960	15349
Asphd1	0	0	0	0	0	3	0	2	1	0	1	0	0	2	0	1	1	0	0	1	0	1	0	1	0	0	0	1	0	1	1	0
Asphd2	0	0	0	0	0	0	0	0	0	0	0	0	0	0	0	0	0	0	0	0	0	0	0	0	0	0	0	0	0	0	0	0
Aspm	1316	1320	65	64	555	384	27	17	9	12	8	9	94	46	20	23	1206	1258	95	124	470	520	10	13	10	4	6	11	56	36	22	17
Aspn	0	0	0	0	0	0	0	0	0	0	0	0	0	0	0	0	0	0	0	0	0	0	0	0	0	0	0	0	0	1	0	1
Asprv1	1	0	2	2	0	0	5	1	1	2	0	3	1	4	2	2	0	1	3	0	1	2	3	1	0	3	1	1	5	4	2	3
Aspscr1	1328	1298	1390	1487	1513	1662	1540	1755	1179	1197	1301	1395	1032	1339	1130	1173	1295	1230	1388	1363	1469	1482	1545	1507	1241	1249	1407	1416	1000	977	1216	1132
Asrgl1	425	481	357	354	317	340	313	341	114	126	140	143	113	115	173	191	411	348	302	333	275	295	256	231	209	219	126	128	71	100	124	129
Ass1	48	60	190	208	740	684	1148	1590	3328	3643	8951	9208	1454	1970	1028	963	26	27	56	58	531	505	866	1025	1992	2220	6728	6123	1315	1229	1099	996
Aste1	248	251	235	219	184	197	240	208	193	178	206	189	172	168	195	219	226	190	209	225	188	190	184	188	180	176	141	209	164	133	184	167
Astl	0	0	1	0	0	3	7	5	1	0	0	0	72	84	12	10	0	1	0	0	1	1	3	1	0	1	1	0	92	100	16	5
Astn1	0	0	0	0	1	0	0	0	0	0	0	0	0	0	1	0	0	0	1	0	0	0	2	0	1	0	0	0	0	0	0	0
Astn2	0	0	0	0	1	0	0	0	1	0	4	3	1	0	0	0	0	0	0	0	0	0	1	0	2	1	1	1	0	0	0	0
Asun	708	737	626	669	607	554	623	571	477	418	550	537	496	471	637	639	644	650	582	664	606	597	628	586	519	493	506	606	464	465	583	594
Asxl1	2640	2671	2030	2052	2168	1701	1962	1364	1732	1483	1822	1881	1132	763	1551	1549	2452	2471	2389	2308	1851	2007	1869	1727	2042	1862	2136	2186	1075	1114	1554	1470
Asxl2	2563	2692	1936	2184	2077	1534	1839	1101	2127	2143	1956	2128	1808	959	2069	2004	2607	2631	2630	2388	1890	2120	1915	1688	2585	2321	2539	2412	1654	1696	1842	1859
Asxl3	0	0	0	0	0	0	0	0	0	0	0	0	0	0	0	0	0	0	0	0	0	0	0	0	0	0	0	0	0	0	0	0
Asz1	0	0	0	0	0	0	0	0	0	0	0	0	0	0	0	0	0	0	0	0	0	0	0	0	0	0	0	0	0	0	0	0
Atad1	4135	4272	4941	5032	3827	3556	4798	4480	3885	4185	4568	4484	4567	3694	5182	5159	3958	3916	4247	4220	3466	3602	4736	4680	4204	4570	4564	4539	4560	4663	5047	5313
Atad2	3499	3555	1189	1314	2807	2191	1111	785	1152	1045	912	818	1286	614	821	801	3189	3152	1317	1290	2092	2457	1002	951	846	715	711	726	739	769	559	570
Atad2b	548	483	390	508	400	201	368	130	755	645	757	703	549	128	527	566	552	547	562	599	331	418	375	318	754	761	833	780	571	543	540	510
Atad3a	770	906	759	738	754	790	842	813	508	382	933	791	306	356	621	632	775	763	626	600	678	674	748	742	592	633	785	683	233	237	560	516
Atad5	720	732	190	210	581	383	107	77	151	158	124	126	383	160	158	113	781	797	279	278	419	517	161	127	182	135	145	145	348	329	161	160
Atat1	234	229	252	273	219	215	287	232	184	177	308	248	198	199	214	211	288	241	302	292	215	224	242	260	177	172	235	268	164	164	186	168
Atcay	4	0	1	0	1	1	0	0	0	0	0	0	0	1	0	0	0	1	0	0	4	0	0	0	1	0	0	0	0	0	0	1
Ate1	2993	3068	2670	2768	2576	2172	2405	1849	1819	1740	2148	2088	1336	990	2060	2092	3009	3053	2920	2955	2301	2588	2547	2501	2272	2161	2356	2409	1307	1255	1914	1956
Atf1	1295	1336	1530	1604	1253	1290	1651	1624	1442	1488	1329	1241	1132	1048	1597	1669	1199	1166	1281	1260	1193	1155	1712	1579	1152	1083	1100	1081	1019	1068	1506	1558
Atf2	1973	1920	1627	1859	1655	1406	1647	1291	1368	1457	1700	1674	1115	748	1562	1582	1962	2004	1883	1857	1560	1700	1740	1674	1848	1722	1850	1804	1125	1184	1476	1472
Atf3	17835	18826	25759	25386	14575	15223	26971	26441	11654	12995	17147	14673	18199	20518	27018	28394	17767	17652	22163	21827	14834	14924	24365	25033	8733	9169	12563	12040	18210	18337	27955	27936
Atf4	6517	7397	8915	8896	6740	7592	13331	16541	10110	10640	11023	9352	10194	12791	11143	11696	6529	6456	6142	5914	6401	6300	10586	10938	7473	8144	8115	8084	9229	9453	10114	10207
Atf5	2071	2154	4644	4947	2806	2945	6920	7700	2150	2102	5124	3811	2061	2578	4488	5375	2219	2168	3822	3689	2973	2973	6095	6483	1279	1380	3409	3667	1371	1397	3810	4114
Atf6	5997	5858	5301	5514	4465	3541	5069	3609	3687	3761	4446	4283	3945	2515	5345	5387	6214	6134	5830	5460	4144	4485	5057	4523	4451	4185	4667	4540	4130	3988	4882	4892
Atf6b	2182	2241	1934	2241	2315	2258	2197	2140	2925	2750	3318	3061	2274	2489	1942	2085	2193	2024	2003	2044	2112	2422	2201	2298	2815	2880	2951	2966	1992	2122	2075	1930
Atf7	2409	2259	2060	2288	1701	1287	1811	1091	1946	1752	1779	1759	1455	736	1809	1624	2383	2440	2591	2585	1685	1813	1926	1750	2312	2155	1942	1967	1683	1829	1668	1806
Atf7ip	1863	1764	1375	1471	1722	1269	1562	1017	1808	1589	1589	1547	1578	948	1528	1453	2003	2013	1930	1856	1705	1972	1747	1699	2177	2026	1763	1675	1769	1828	1532	1572
Atf7ip2	23	24	20	12	9	21	8	10	23	26	23	23	16	20	7	11	9	15	7	11	5	15	7	13	13	14	8	14	14	16	8	10
Atg10	535	569	584	530	508	561	490	528	448	543	386	380	305	386	389	394	525	536	488	541	581	562	523	563	525	630	438	401	299	336	346	403
Atg101	872	911	1158	1079	990	1153	1249	1576	741	784	1135	1011	642	981	977	1035	860	847	1050	1036	1072	1017	1160	1230	800	830	1170	1270	699	683	1034	897
Atg12	4062	4301	4712	4820	4132	4023	4804	4704	3551	3618	4000	3750	3360	3460	3915	4112	4059	4021	4493	4630	4080	4288	4967	4774	3699	3897	4229	4187	3228	3133	3534	3628
Atg13	2342	2504	2377	2400	2601	2474	2721	2334	1598	1644	2255	2230	2282	2249	2279	2294	2300	2256	2457	2343	2525	2619	2663	2470	1726	1708	2288	2249	2478	2448	2300	2247
Atg14	938	965	952	1020	892	731	978	749	692	582	671	645	675	551	824	826	925	965	1034	1156	958	937	908	957	853	789	780	782	720	686	811	752
Atg16l1	1484	1664	1371	1452	1455	1504	1501	1368	1420	1346	1471	1622	2067	2108	1527	1491	1364	1377	1154	1343	1380	1330	1417	1236	1469	1530	1466	1480	2097	2117	1741	1651
Atg16l2	414	440	405	447	417	450	377	488	178	156	326	281	207	215	275	262	380	381	441	469	407	403	425	361	178	202	249	305	123	167	260	234
Atg2a	1788	1907	1999	2297	1974	1720	2615	1899	1371	1118	2204	1879	1138	855	1561	1592	1697	1748	2236	2261	1708	2046	2096	2152	1413	1334	2084	2157	1066	1178	1275	1215
Atg2b	1350	1541	1166	1237	1257	930	1255	828	1137	1059	1451	1354	572	326	1123	1106	1239	1318	1285	1276	999	1198	1257	1012	1428	1261	1509	1460	518	464	796	819
Atg3	2752	2904	2512	2377	2763	3040	2722	2979	2665	3023	2021	2300	2800	3225	2321	2128	2586	2774	2368	2350	3181	2734	2885	2729	2854	3049	2460	2548	2849	2978	2460	2794
Atg4a	383	444	381	372	461	435	383	343	505	519	392	420	401	418	340	344	373	399	323	414	398	418	389	380	511	546	457	423	423	409	313	302
Atg4a-ps	9	12	4	5	4	1	8	7	8	3	5	11	5	5	3	7	7	5	3	12	7	11	10	6	9	7	10	7	10	5	2	6
Atg4b	1660	1927	1820	1725	1559	1750	1841	1976	1737	1814	1865	2003	1292	1516	1710	1524	1675	1606	1573	1762	1688	1542	1675	1718	2031	2129	1901	1992	1446	1451	1654	1662
Atg4c	1590	1677	1703	1722	1514	1351	1584	1261	1578	1620	1543	1606	860	658	1321	1265	1554	1594	1766	1757	1557	1570	1727	1667	1737	1738	1896	1925	834	843	1121	1136
Atg4d	548	623	530	553	636	675	644	668	753	780	711	674	719	958	569	579	480	471	408	426	579	552	519	526	574	636	573	626	674	702	545	504
Atg5	2178	2393	3027	3043	2678	2509	3002	2920	3405	3769	3108	3193	1741	1857	2609	2632	2028	2106	2587	2804	2737	2704	3149	3229	3657	3946	3154	3363	1726	1579	2102	2356
Atg7	2712	2964	2646	2642	3232	3163	2981	2630	2537	2589	2433	2510	1693	1656	1749	1786	2537	2444	2604	2557	2814	2921	2836	2812	3093	3019	2538	2572	1439	1433	1524	1578
Atg9a	657	728	699	789	707	580	706	416	954	878	1014	1013	611	325	685	689	633	695	763	719	631	691	669	652	1050	980	1137	1256	753	754	657	642
Atg9b	194	199	98	124	153	184	120	130	17	15	24	31	45	40	87	104	134	139	73	74	107	109	82	79	24	30	17	15	29	30	40	51
Athl1	500	489	324	267	514	548	303	298	404	408	479	559	773	851	443	410	409	399	278	311	448	471	303	291	487	491	501	543	753	788	584	583
Atic	2928	3225	3174	3240	3121	2917	3406	3092	1208	1235	2467	2482	1118	912	2394	2222	2784	2715	2827	2800	2590	2681	3509	3268	1963	2046	2682	2654	948	885	1988	1890
Atl1	112	108	54	47	69	76	37	32	27	22	17	26	30	23	34	33	116	114	81	82	58	71	41	37	54	62	27	21	28	33	31	27
Atl2	1341	1409	1225	1205	1039	1058	1238	989	926	827	982	886	880	699	1115	1151	1438	1465	1253	1191	1117	1157	1216	1128	982	1118	1041	1035	909	861	1053	1200
Atl3	7564	7109	4815	5338	6064	4261	4129	2443	5433	5115	5274	5313	7294	3668	5044	4933	8053	7907	6449	6660	5719	6686	4865	4610	6785	6433	6939	6727	7849	7460	5531	5573
Atm	1134	1054	612	716	699	396	428	196	580	446	564	498	822	236	652	644	1092	1034	898	862	577	781	570	489	932	740	660	602	748	698	641	579
Atmin	1705	1739	1317	1433	1447	1296	1361	1058	1375	1352	1369	1308	1131	992	1335	1198	1611	1686	1506	1615	1391	1553	1344	1297	1666	1597	1334	1429	1235	1190	1284	1191
Atn1	73	89	109	107	104	97	134	110	50	63	65	98	39	97	73	54	85	83	86	91	83	75	114	111	80	75	73	82	47	53	61	62
Atoh1	0	0	0	0	0	0	0	0	0	0	0	0	0	0	0	0	0	0	0	0	0	0	0	0	0	0	0	0	0	0	0	0
Atoh7	0	0	0	0	0	0	0	0	0	0	0	0	0	0	0	0	0	0	0	0	0	0	0	0	0	0	0	0	0	0	0	0
Atoh8	1	1	0	0	0	0	0	0	0	0	0	0	2	5	0	0	0	1	0	0	0	0	0	0	1	1	0	1	1	3	0	1
Atox1	3409	3709	4124	3653	5387	7104	5419	8391	3821	3866	5244	5512	3466	6322	3985	3977	3355	3209	3426	3805	6323	5480	5205	5290	4766	5021	6173	6480	4165	3906	4718	4122
Atp10a	213	255	89	95	247	228	63	46	553	582	243	252	1596	1083	520	522	173	171	69	58	158	199	38	50	268	268	137	132	1639	1576	745	718
Atp10b	0	0	1	0	0	0	0	0	0	0	1	0	0	0	0	0	0	0	0	0	0	1	0	0	0	0	0	1	0	0	0	0
Atp11a	4052	4186	2718	3036	3746	2813	2710	1832	2841	2355	3530	3307	2359	1284	2494	2430	4370	4325	3504	3310	3349	3794	2959	2849	3517	3272	3878	3614	2355	2378	2373	2242
Atp11b	3530	3618	2903	3101	2617	2041	2433	1501	2674	2466	2524	2633	3845	2046	3210	3131	3343	3377	2971	2952	2409	2595	2506	2295	2712	2698	2863	2945	3939	4151	2913	2996
Atp11c	3485	3601	2060	2349	1859	1410	1430	842	999	925	1004	1079	1801	942	1795	1646	3695	3681	2708	2622	1650	1977	1616	1671	1307	1226	1429	1387	1694	1562	1560	1806
Atp12a	0	0	0	0	0	0	0	0	0	0	0	0	0	0	0	1	0	0	0	0	0	0	0	0	0	0	0	0	0	1	0	0
Atp13a1	2053	2220	2066	2188	2029	1935	2257	1840	2483	2247	2418	2397	3631	3481	2408	2431	2036	2046	2177	2050	1984	1895	2054	1885	2496	2339	2428	2392	3755	3806	2874	2703
Atp13a2	12107	12649	10035	10689	11169	11360	8653	7531	18168	15829	9084	9172	9799	9739	6775	7523	13065	12212	11645	11767	12543	13620	8735	9266	18890	19888	10226	11219	9573	10034	7889	6913
Atp13a3	6726	6689	7501	8723	5563	3895	7251	4402	2336	2118	5506	4725	1366	616	4793	4986	5852	5966	6685	6698	4014	5010	6457	5830	2680	2538	5456	5145	1172	1123	2697	2997
Atp13a4	6	6	2	1	10	8	7	6	0	2	2	3	19	13	4	2	2	7	0	1	11	9	8	5	1	3	1	1	40	33	7	3
Atp13a5	0	0	0	0	0	0	0	0	0	0	0	0	0	0	0	0	0	0	0	0	0	0	0	0	0	0	0	0	0	0	0	0
Atp1a1	19954	21162	25430	24806	20939	19968	25118	21686	11866	10937	22701	22215	12820	11923	23147	23760	19164	18911	23286	21674	18653	18982	24582	22418	13817	13242	25769	24807	11137	10883	20385	20291
Atp1a2	0	2	0	2	0	0	3	1	0	1	0	0	5	5	1	1	1	2	1	2	1	1	2	1	2	3	3	3	1	4	5	7
Atp1a3	14599	15003	21171	21274	15801	14653	21431	14277	7996	7201	10794	10922	6318	5198	13694	13982	13076	13436	21009	20149	14667	15140	19975	19408	8237	7646	10749	10739	4637	4460	10591	10226
Atp1a4	0	0	2	0	0	1	1	2	0	1	0	0	0	0	0	0	0	0	0	0	0	0	1	1	0	1	1	1	0	1	0	0
Atp1b1	1	1	0	2	1	0	0	0	1	0	2	1	1	1	0	2	1	1	1	0	0	2	0	0	0	2	2	0	1	5	2	1
Atp1b2	6	3	5	3	1	4	8	2	2	3	5	3	11	12	22	33	2	0	5	1	2	2	4	2	1	1	1	4	10	11	18	13
Atp1b3	11813	12018	18292	17283	15163	16111	25293	29008	24771	28056	35698	38595	15347	19228	15641	16158	11298	11806	13575	14170	15314	14102	22518	21852	18103	19047	27735	27313	18188	18159	13816	14189
Atp1b4	0	0	0	1	0	0	0	0	0	0	0	0	0	0	0	0	0	0	0	0	0	0	0	0	0	0	0	0	0	0	0	0
Atp2a1	4	3	5	6	3	5	4	5	4	2	1	3	15	8	13	10	2	2	2	7	2	3	5	8	2	3	1	2	5	9	12	14
Atp2a2	9791	10199	8469	8760	10361	8616	9233	6417	10033	9296	10559	11610	5392	3529	8751	8392	9163	9399	8299	7927	8595	8985	9091	8222	11133	10358	11411	10741	4707	4559	7359	7469
Atp2a3	1600	1615	1128	1218	1180	1079	1091	849	65	47	553	439	321	282	711	881	936	958	686	634	619	667	585	623	53	47	270	286	106	143	292	281
Atp2b1	9361	9287	8936	10038	7868	6327	8387	5712	5517	5286	9389	8226	6947	4103	8261	8185	9886	10130	11388	11314	7563	8415	9968	9206	6484	6092	9949	9679	6960	6691	8311	8468
Atp2b2	0	1	0	0	0	0	0	0	1	1	0	1	0	0	1	1	0	0	0	0	1	0	0	0	0	0	0	0	0	0	0	0
Atp2b3	4	4	2	1	5	5	1	1	1	1	2	0	5	2	5	2	2	4	5	2	2	6	1	0	3	3	0	0	4	3	1	3
Atp2b4	43	34	20	23	29	19	11	1	12	7	6	15	15	6	42	41	32	37	20	20	20	22	4	6	6	9	9	7	10	10	21	23
Atp2c1	4222	4379	4335	4476	3655	3275	3622	2725	3735	3685	3308	3700	2233	1870	3044	3031	4364	4356	4791	4887	3685	3903	4289	4068	4524	4552	4460	4299	2403	2383	2710	2846
Atp2c2	1	0	5	1	1	0	2	1	1	3	3	1	1	2	0	4	0	1	1	2	0	2	0	1	0	0	1	1	3	0	0	0
Atp4a	0	1	0	1	2	0	0	0	0	0	0	0	0	0	0	0	0	0	0	0	0	0	0	0	1	0	1	0	0	0	0	0
Atp4b	0	0	0	0	0	0	0	0	0	0	0	1	0	0	0	0	0	0	0	0	0	0	0	0	0	0	0	0	0	0	0	0
Atp5a1	23391	24923	20992	19898	21509	23355	19153	19704	17668	18352	17619	18740	16328	18917	17304	17388	22733	22632	18553	19346	21394	21048	18444	18022	18631	19138	17877	17283	15636	14993	17095	17064
Atp5b	27353	29988	25387	23492	28367	31667	26976	29247	25602	26812	28163	29631	21502	26336	23476	23377	26550	26501	21505	22692	28385	27552	25874	25630	26177	28515	26314	26442	20824	20685	23540	23659
Atp5c1	6427	6665	6508	6529	6266	7182	6205	7032	6071	6774	5833	6107	4880	6638	5303	5545	6675	6516	5996	6320	6874	6548	6712	6735	6470	7066	6011	5910	4522	4452	5315	5579
Atp5d	4557	5060	4928	4766	4840	6130	5223	6596	4429	4173	5690	5224	3495	5913	3940	4485	4727	4342	4371	4016	5261	5391	5140	5289	3397	3771	4200	4298	2817	2755	3521	3661
Atp5e	3023	3486	3433	3169	3819	4983	3804	6190	2555	2667	3249	3140	2833	5541	2990	3075	3279	3095	2897	2931	4063	3817	3688	3798	2817	2893	3060	3110	2556	2560	2978	2947
Atp5f1	5021	5241	4676	4581	5019	5964	4865	5995	4503	4703	4515	4837	4596	6546	4215	4326	4932	5076	4313	4530	5623	5597	5013	4874	5244	5607	4680	5060	4850	4758	4498	4536
Atp5g1	86	69	61	52	51	55	51	60	31	30	46	39	110	137	132	132	86	73	59	82	86	67	71	50	42	43	49	63	106	70	150	147
Atp5g2	25	36	30	25	17	19	17	21	10	9	26	18	17	12	20	22	21	22	25	19	23	24	23	20	21	23	21	27	20	12	19	14
Atp5g3	5683	6133	5642	5248	6209	7246	5808	6840	4605	4737	5056	5496	4004	5737	4554	4566	5629	5670	4713	5109	6421	5975	5632	5879	4075	4568	4722	4771	3716	3817	4195	4689
Atp5h	998	1124	1157	1067	1170	1485	1234	1675	775	834	905	1032	660	1131	897	829	991	1038	960	1017	1291	1203	1263	1166	833	947	994	1062	758	737	828	906
Atp5j	2382	2644	2516	2298	2573	2986	2407	2996	1862	2000	2019	2135	2039	3131	2135	1993	2520	2540	2229	2438	3021	2669	2620	2574	1899	2217	1983	2178	2138	2085	1966	2165
Atp5j2	2502	2690	2578	2265	2893	3805	2680	3979	1908	2021	2104	2467	1840	3526	1935	2029	2737	2608	2184	2445	3224	2918	2622	2658	2278	2569	2217	2383	1984	2034	2148	2143
Atp5k	1775	1918	1841	1657	1995	2782	1969	2927	1222	1308	1616	1723	1392	2499	1451	1491	1836	1927	1472	1727	2408	2052	1829	1963	1452	1735	1577	1748	1532	1484	1603	1624
Atp5l	4	12	9	10	13	12	7	6	2	5	13	15	7	6	6	7	12	4	11	6	6	7	6	5	7	3	6	11	5	15	6	11
Atp5o	2483	2775	2449	2207	2792	3587	2447	3490	2480	2546	2329	2454	2209	3753	1987	2123	2478	2514	1986	2261	3161	2596	2480	2351	2775	2933	2561	2661	2315	2283	2230	2217
Atp5s	222	219	227	239	203	207	218	223	154	146	154	165	85	115	123	150	228	204	231	207	211	209	251	232	167	181	156	177	77	89	111	155
Atp5sl	621	626	703	708	592	595	730	784	433	399	650	635	386	530	569	544	565	575	680	702	620	594	597	690	624	614	687	690	408	383	519	459
Atp6ap1	22522	23479	22875	20437	24326	25131	24226	22302	15719	16956	19001	21695	15275	15548	20807	19302	20440	20807	19901	21502	24020	21942	23076	21478	18541	18811	23417	23682	15484	15616	19548	19747
Atp6ap1l	0	0	0	0	0	0	0	0	0	0	0	0	0	0	0	0	0	0	0	0	0	0	0	0	0	0	0	0	0	0	1	0
Atp6ap2	13204	13618	12305	12194	13033	12792	11650	11129	9694	10030	9000	9890	9439	9700	11001	10792	12229	11884	10469	11248	11990	11646	12110	11908	9990	10319	10127	10013	8686	8616	9920	10600
Atp6v0a1	20674	21171	21612	22138	12394	11314	17372	11923	3788	3580	6762	6392	7561	6080	15064	15386	21138	20812	22773	22384	11145	12398	16996	16294	4319	3977	7498	7347	5748	5714	12270	11844
Atp6v0a2	2157	2289	2397	2564	2178	1997	2675	2103	3098	2986	2913	3012	3374	2671	3000	2938	2205	2175	2379	2274	2090	2220	2538	2362	3176	3049	2992	2894	3524	3481	3312	3245
Atp6v0a4	0	0	0	0	0	0	0	0	0	0	0	0	0	0	0	0	0	0	0	0	0	0	0	0	0	0	0	0	0	0	0	0
Atp6v0b	9931	10593	13908	13605	12618	14779	17513	20858	9344	9583	14688	14115	8194	11401	11558	12733	9466	9257	11392	11966	12993	12530	15471	15512	8862	9495	12882	13548	8038	8217	10900	10582
Atp6v0c	646	685	498	558	780	777	598	525	546	536	673	727	634	548	520	484	656	689	446	517	836	666	630	608	466	579	443	638	681	752	528	575
Atp6v0d1	6779	7389	6823	6329	8214	9491	8506	9377	6197	6411	6033	6640	5212	7090	5775	5793	6320	6076	5484	5517	7803	7247	7379	7390	5797	5939	5567	5282	4927	4859	5157	4992
Atp6v0d2	34280	34588	41576	40766	25575	25396	39287	33953	8744	9030	10104	8397	13057	12818	23021	23825	35430	36033	43391	46093	27431	26699	39445	40110	9826	9699	8837	8752	9795	9730	20906	21787
Atp6v0e	6967	7873	8262	7699	8243	10037	9072	11453	7428	7799	8194	8423	6878	9506	7872	7901	6577	6722	6493	7082	8503	8134	8664	8867	7471	7991	7660	7831	6850	6663	7722	7476
Atp6v0e2	9	14	9	6	7	20	8	7	2	6	9	5	7	7	10	11	4	7	12	3	5	4	6	6	0	8	7	3	0	1	3	3
Atp6v1a	43654	43664	38272	38706	37512	32073	38193	28148	24080	25063	26063	26292	25158	17739	31325	31228	40916	41174	39639	40066	34991	37333	39612	37940	25963	25339	28830	27872	23148	22318	30436	30772
Atp6v1b1	0	0	0	0	0	0	0	0	0	0	0	0	0	0	0	0	0	0	0	0	0	0	0	0	0	0	0	0	0	0	0	0
Atp6v1b2	38435	39602	42308	38727	35497	34798	37617	31748	22969	24969	21607	23798	31043	30003	33693	32162	32956	34023	36913	39106	32595	31734	35804	34281	21323	21753	21650	21466	26922	27076	32516	32167
[truncated: 20,040 more rows]
