# Supplementary material for: Endogenous itaconate is not required for particulate matter-induced NRF2 expression or inflammatory response
Source: eLife. 2020 Apr 7;9:e54877. doi: 10.7554/eLife.54877 (PMC7185992; doi:10.7554/eLife.54877)
Supplement: Figure 6—source data 2. [file elife-54877-fig6-data2.txt]

Gene	baseMean	log2FoldChange	lfcSE	stat	pvalue	padj
Mmp9	40439.8918763967	2.0337229176603	0.112504963665104	18.0767394735946	4.85982405581193e-73	5.09698346973555e-69
1700112E06Rik	384.542647513878	-3.8057093497994	0.223842236351263	-17.0017482483838	7.97069499354561e-65	4.17983245461532e-61
Saa3	3097.99170937518	1.62704943635127	0.118405338570981	13.74135200311	5.73939017685549e-43	2.00649080582868e-39
Wdfy1	1262.65925571837	1.96800797839703	0.15480809756625	12.7125648421254	5.03553084916417e-37	1.32031618865085e-33
Gdf3	391.46164530675	-2.13298595771424	0.183274374343984	-11.6382116449673	2.63482359786544e-31	5.52680597888254e-28
Axl	1028.09077108191	-1.6315472685993	0.142546344116235	-11.4457321141039	2.47010301915023e-30	4.31774007747461e-27
Cxcl1	567.515048233885	1.45644302049466	0.159158381230624	9.15090370505995	5.64592379256995e-20	8.45920696235337e-17
Lsp1	1813.49667078695	-1.18867949818464	0.139947105193288	-8.49377696339555	2.00027997901027e-17	2.62236705248246e-14
Spp1	300457.876261051	-0.99475638702317	0.124141794581533	-8.01306594911386	1.11883604020572e-15	1.3038169321864e-12
Camk2b	159.891132059603	1.94912708887218	0.247891768952592	7.86281487726583	3.75595900320004e-15	3.93924980255621e-12
Plxdc2	540.787065291705	-1.28236885744141	0.163516949699564	-7.84242159481053	4.41939672648269e-15	4.21369389703186e-12
Nnt	1675.03304661039	0.953411899747436	0.123822049656528	7.69985557816337	1.36220101011901e-14	1.19056368284402e-11
Ccl7	1014.20498977332	-1.17894828912735	0.154409814558223	-7.63519011081262	2.25487445760486e-14	1.81916333164306e-11
Card11	453.910030197728	-1.26363907725257	0.16731426986458	-7.55248836979253	4.27019787702523e-14	3.19898823816004e-11
Marco	3897.46815898476	-0.900233090392416	0.122231750332789	-7.36496931395839	1.77187621034428e-13	1.23889584627272e-10
Mmp13	13942.2126949308	-0.799069301811693	0.108819118481475	-7.34309662642344	2.08707735413683e-13	1.36807920563669e-10
H2-M2	1506.84664677069	1.17995886641325	0.161581727178424	7.30255139004859	2.82361406270006e-13	1.74200378174107e-10
Adam19	65.9550181919587	2.98113906733908	0.41351501715289	7.2092643403005	5.62549626574432e-13	3.12089930480508e-10
Timp2	7475.33973389101	0.797414835333083	0.110620226144049	7.20858077341746	5.653803088415e-13	3.12089930480508e-10
Ms4a4a	207.26279267066	1.69405492740527	0.235505695458507	7.19326521639789	6.32598899009464e-13	3.31734862640563e-10
Ccl2	3154.2086049401	-1.00114361923025	0.14030332788935	-7.13556573668585	9.63898790253236e-13	4.81398595817902e-10
Rab4a	288.862882177985	1.40583183483126	0.19806999303254	7.09765176091214	1.26894432828165e-12	6.04940368864454e-10
Gm21967	164.121338035082	-1.70668412561018	0.244185951868278	-6.98928055669159	2.76299409888826e-12	1.25992530909305e-09
Dnaaf3	284.371400369584	1.33195481041817	0.198597562493788	6.70680341537343	1.98933968497031e-11	8.69341442332025e-09
F13a1	480.797235665173	-1.12659260726366	0.170231536724175	-6.61800174599298	3.64086727216137e-11	1.52741663801714e-08
Acod1	4773.29514724129	-0.797032655144706	0.121772351628637	-6.54526782545331	5.938885628408e-11	2.39565509502858e-08
Arhgap24	412.1743342951	-1.12116195563658	0.174080714260641	-6.44047194083735	1.19102573767129e-10	4.4667247832111e-08
Sult1a1	147.013257335737	1.6190793092274	0.251398684084319	6.44028553739113	1.19248945394652e-10	4.4667247832111e-08
Colec12	1055.07651088287	-0.859315947979848	0.134481366295543	-6.38985140953558	1.66047026954316e-10	5.91737931485209e-08
Wwc2	707.042060480055	-0.957987982128214	0.149992196194962	-6.38691882931701	1.69261422049545e-10	5.91737931485209e-08
Tnfrsf26	1356.38784948049	-0.820639321528609	0.130602520815493	-6.28348761114615	3.31060603857203e-10	1.12005277846914e-07
Slco4a1	93.0677319687274	-2.12268509636837	0.338211507222038	-6.27620601618031	3.46934425633431e-10	1.13707758001357e-07
Adgre4	327.917970592348	1.19139136957195	0.191245275034993	6.22965126513036	4.67474599734884e-10	1.48571927333923e-07
Abca1	6582.99993619346	0.977689702616417	0.157621179639221	6.20278128138775	5.54739122484039e-10	1.71120703429782e-07
Plod2	196.012426493942	-1.35556145592806	0.221158687401076	-6.12936110201142	8.82326646876161e-10	2.64395482069634e-07
Gprc5b	277.268605873708	-1.20371562136595	0.197051942749834	-6.10862092790485	1.004957005579e-09	2.92777474292016e-07
Notch4	103.194966160483	-1.81278480265304	0.30210752108932	-6.00046233909242	1.96756483934041e-09	5.5772486581087e-07
Cd59a	681.789755352947	0.938886990812513	0.157865827315612	5.94737320151909	2.72479688640537e-09	7.52043940647883e-07
Marcksl1	2751.55006120943	0.702475202486324	0.119865520476228	5.86052769549887	4.6139857321618e-09	1.24080723997213e-06
Serpinb6b	1741.38344371803	-0.739598677599938	0.126300102522694	-5.85588343023748	4.74480953495437e-09	1.24408906006504e-06
Acp5	4512.45863538127	0.709537533430937	0.126656404066517	5.60206598837517	2.11811883748273e-08	5.41825130915095e-06
Atp2a3	881.754572893728	-0.788748488134161	0.141518660259244	-5.57345926458938	2.49730067655688e-08	6.23611654660204e-06
Col4a5	593.848000260387	0.940478095143271	0.169452430512381	5.55010094750192	2.85504692016233e-08	6.96365862759594e-06
Tnfrsf23	953.886950386638	-0.739857192562611	0.13600744020616	-5.43982881702011	5.33317905958607e-08	1.27123595402133e-05
Iigp1	54.8801306905319	2.18574111756824	0.403755621797093	5.4135249135099	6.17959917686615e-08	1.35484630509713e-05
Ms4a6b	1252.97281389007	0.742577496803179	0.137186230413636	5.41291567356434	6.20066958854522e-08	1.35484630509713e-05
Thbs1	2269.26621308896	0.833216210269767	0.153789466917513	5.41790167408976	6.0302561848942e-08	1.35484630509713e-05
Zfp36l1	782.46545399486	0.817294765622432	0.150959401529618	5.41400374763728	6.16308752150073e-08	1.35484630509713e-05
Itgal	2668.77698178361	0.64415161501003	0.119402418850602	5.39479535850948	6.86016937777105e-08	1.46835625375638e-05
Gm4951	79.1207252743155	1.81094747772172	0.337363145179864	5.36794698412069	7.96379537674424e-08	1.67048571822587e-05
Igf2bp3	294.802608723233	-1.0434313000814	0.194537866803724	-5.36364111124009	8.15608791648282e-08	1.67727549153082e-05
Ccr3	1299.80854221545	0.727010732274289	0.1357165735833	5.35683087981928	8.469432697246e-08	1.70821942555223e-05
Tuba4a	2157.74797898355	-0.724742514216633	0.135676231342691	-5.34170581718239	9.20759949327329e-08	1.82206232991415e-05
Matn2	218.765922109202	-1.12865991641066	0.211458955538538	-5.3374893181337	9.42424531308495e-08	1.83039786747472e-05
Fabp4	3899.78811025789	-0.656005074092557	0.124336944081895	-5.27602700015273	1.3201464603092e-07	2.51739928649507e-05
Gbp2	2947.49609838908	0.678963549922833	0.12887216241463	5.2685043627836	1.37539774345376e-07	2.57592348809697e-05
Fam20a	51.8461292971182	-2.19274285781819	0.416994252237649	-5.25844863820456	1.45275748055264e-07	2.67307376421686e-05
Gdf15	903.745394894679	-0.739616012993533	0.142574275787568	-5.18758386748211	2.13039991271278e-07	3.85235073871235e-05
Ly6e	5434.62634944937	-0.584816615398661	0.113815379917017	-5.13829164235145	2.77247369892832e-07	4.92842443294241e-05
Ms4a6c	2966.69748267437	0.644350647879308	0.126272878740681	5.10284278227766	3.34588954291848e-07	5.8486149210215e-05
Arrdc3	3190.2613549979	0.634043373461505	0.124794844611632	5.08068562795749	3.76075040612642e-07	6.46602463269737e-05
3830403N18Rik	66.6983664022146	1.83605769067575	0.366866173516371	5.00470695642867	5.59470756745351e-07	9.46407951087942e-05
Cgnl1	3113.53209018805	-0.649897467384738	0.130099377130334	-4.99539261232334	5.87161900110343e-07	9.77484763231314e-05
Gprc5c	326.183904661028	0.926007189205054	0.1860084318318	4.97830759652016	6.41426621260759e-07	0.000105113787559107
Abi3	546.402430245094	-0.796423145551357	0.161565831187881	-4.92940332554112	8.24811378695516e-07	0.000132656203708809
Ide	3475.46405170452	-0.596438835381769	0.121053881204144	-4.92705256080094	8.34793043934153e-07	0.000132656203708809
Cpe	1652.59248755337	0.662605822440112	0.13467710528135	4.91995889766029	8.65623883401685e-07	0.000135502437150998
Vill	1136.21791603658	-0.710165144125937	0.144631789296531	-4.9101594302337	9.10023756457174e-07	0.000140357781731218
Cnn2	1040.86258213442	-0.684097270910048	0.141185961615534	-4.84536325766527	1.26380231041536e-06	0.000192097951183135
Vsig8	495.673455435237	0.782218309618749	0.162131196421013	4.82460085958737	1.40283914611039e-06	0.000210185385205796
Gbp5	419.264138393074	0.806203758616102	0.169136209261433	4.7665946998372	1.8736568404212e-06	0.000276773421723063
Gpr65	2857.19964166546	0.564370785441438	0.119315386776136	4.73007548054413	2.24436375997291e-06	0.00032692898770272
Adgre1	60855.4938049483	0.530532864473373	0.112629781682358	4.71041368054499	2.47214488195954e-06	0.000355176103040982
Adgre5	3410.4137109585	-0.556832527108637	0.118446525664166	-4.70113010057749	2.58725599192117e-06	0.000366691092476612
Btbd11	54.5570629962658	1.88584551522229	0.404316159945044	4.66428429543509	3.0969298832633e-06	0.000433074674875539
Plaur	3110.70094118609	-0.57978438105712	0.124816285678465	-4.64510202258928	3.39908435629542e-06	0.000469073641168768
P4ha2	568.076581638218	-0.71347566153723	0.154485863508777	-4.61838802161142	3.86732582114168e-06	0.000526759911845896
Fcgr2b	1937.40010817773	0.558357132799582	0.122561151277746	4.55574321045861	5.22006767836829e-06	0.000694741264466431
Susd1	336.85278298179	-0.830451453217009	0.182307655780133	-4.55521985439026	5.23308160686957e-06	0.000694741264466431
P2ry1	321.751639534138	-0.854310033838625	0.188024103633798	-4.54361976644498	5.52963640364073e-06	0.000717897414755215
Tspan32	392.214495093565	-0.846507690140074	0.186329937700498	-4.54305787135897	5.54440223066099e-06	0.000717897414755215
Cttn	235.484563109954	0.915087719708317	0.203217460654173	4.50299751193907	6.70016685410162e-06	0.000856967682509974
Serpinb1c	97.8622817465452	-1.32613450023184	0.295093203278754	-4.49395135332593	6.9913606144424e-06	0.000883438435232191
Vcam1	300.506555678253	-0.831053484645192	0.186005172960249	-4.46790522768308	7.89892841779878e-06	0.000986237633879448
Cp	128.16191939865	1.18956903570767	0.271917783701267	4.37473790612589	1.21578464504575e-05	0.00150013521849881
Ahrr	740.165084823486	0.722749933068141	0.166670544264996	4.33639870953449	1.44836123045318e-05	0.00174283872188685
Myc	757.938318083586	-0.649897360483095	0.14994333107432	-4.33428653229647	1.46233607480971e-05	0.00174283872188685
Serpinb9b	4345.0038842892	-0.49660459924067	0.1144729425679	-4.33818322566581	1.43665364090841e-05	0.00174283872188685
Pde4b	852.618715587054	0.626100684855995	0.146019695968077	4.28778241664654	1.80465735516857e-05	0.00212665689224809
Cd300lf	146.71724686085	-1.06097045980128	0.248541138068597	-4.26879215266348	1.9653429269737e-05	0.00229027962423335
Adamts1	109.583691629551	1.19110100297932	0.279306587747678	4.26449305254248	2.00356577828402e-05	0.00230916460248822
Cacna1d	932.921104801941	0.689142818836437	0.161778421646091	4.25979442637916	2.04615006952984e-05	0.00231851076388082
Slc43a3	723.262688418136	-0.615897232416543	0.144619824474259	-4.2587330931671	2.05588769108425e-05	0.00231851076388082
Icam1	3669.43353867973	0.492561329691793	0.116214335272392	4.23838701600186	2.25131432515817e-05	0.00251189198321903
Clec4n	2666.94134068024	-0.511296927608066	0.120946289272518	-4.22747097644315	2.36332647990047e-05	0.00260333978901218
Scd2	617.71937979946	0.644024824673966	0.152409824152766	4.22561228092774	2.38291971534295e-05	0.00260333978901218
Abca9	795.32625116626	0.73290205531696	0.173640989449616	4.22078944401328	2.43448249008527e-05	0.00260539309755248
Ednrb	1121.93801453486	0.594863840894223	0.140883086863777	4.22239357567038	2.41721542275972e-05	0.00260539309755248
Cysltr1	1962.78311577385	0.526697992256407	0.124948365049201	4.21532520292689	2.49418514287571e-05	0.00264232462408893
Cd14	10878.8710390762	0.520634436996396	0.124007847057973	4.19839912834712	2.68808543943062e-05	0.00281926400887483
Bcl3	768.916808837832	0.602050455547248	0.14369706928453	4.18971979418137	2.79299132484775e-05	0.00290028643712903
Cd24a	447.260596419155	-0.678037905956651	0.165085564143527	-4.10719077391382	4.00500426881956e-05	0.00411808674229212
Sepp1	35174.8848535755	0.4514638451543	0.110088433957246	4.10091985984315	4.11511066963193e-05	0.00419022142748541
Arhgef18	74.0284139050171	1.38277365821535	0.33742933946453	4.09796510407092	4.16798095823368e-05	0.00420324848941874
E2f2	582.356006056259	-0.627638867330798	0.154209708945878	-4.07003470547419	4.70061347224509e-05	0.00465094661291571
Pmaip1	449.819351531181	-0.679450371470152	0.166925128831259	-4.07038997799422	4.69345032231336e-05	0.00465094661291571
Cd81	3749.59008856186	-0.480931210192086	0.118246065941539	-4.06720685684256	4.75800048310269e-05	0.00466372981932533
Dcstamp	1039.257208654	0.565123968554264	0.139305627465204	4.05672031228905	4.97666179522032e-05	0.00483289156558062
Sh2d1b1	136.209051614359	-1.0430924889253	0.257510963460729	-4.05067215355426	5.10707200521176e-05	0.00491403405418908
Pak1	1690.70190485573	0.519386830363047	0.128323350090872	4.04748496665061	5.17709059076971e-05	0.00493612055599934
Gbp3	1185.87470897766	0.569496258632576	0.140841617579312	4.04352256400261	5.26540862965508e-05	0.00497509961331734
Nqo1	1340.93979986069	-0.521916600233441	0.129293085325237	-4.03669383339843	5.42097392592219e-05	0.00507635486920285
Cd22	662.814589957113	-0.601655801312349	0.14924288070544	-4.03138694769525	5.54486667510469e-05	0.00514642138836265
Hpgd	125.588360752533	-1.07085640217776	0.266211903554157	-4.02257144733542	5.75661834750112e-05	0.00529608887970103
Bhlhe41	3064.05877760566	-0.489795959239359	0.121855115782798	-4.0194944306844	5.83231603833947e-05	0.00531907222696559
Cd28	1675.57116007318	-0.600225059503597	0.149588684008054	-4.01250310799767	6.00782877759203e-05	0.00543190588098149
Cebpd	421.647896516678	0.670731534818267	0.167264132415077	4.0100141323413	6.07151137896354e-05	0.0054425650720145
Hmox1	106809.484002546	-0.448377469944447	0.112499283025423	-3.9856029112925	6.73089961984109e-05	0.0059193810079461
Pianp	214.622160215045	0.855857312939956	0.214816552730372	3.98413112053889	6.77274714867975e-05	0.0059193810079461
Tmem176a	139.376504946493	1.03270494370202	0.259106170167762	3.98564396607532	6.72973582151142e-05	0.0059193810079461
Arg1	9375.06319745446	-0.554279197607414	0.14075300662266	-3.93795635991892	8.21785354764618e-05	0.00689510784061705
Clec2i	137.174033666643	-1.02367661683083	0.259621614799609	-3.94295605017696	8.04834088107658e-05	0.00689510784061705
Eef1a2	414.242254927627	-0.685622414508284	0.173930000840591	-3.94194452477848	8.0823672943754e-05	0.00689510784061705
Mical1	1872.06245472386	-0.482013645901571	0.12233254945418	-3.94019129047996	8.14166615547075e-05	0.00689510784061705
Rasgrp2	304.606201150601	-0.778971839902006	0.197796700752606	-3.93824485918147	8.20798104672019e-05	0.00689510784061705
Flt1	90.2924450680934	1.1948638612534	0.304364831511157	3.92576190659401	8.64556414077277e-05	0.00719640291336705
Galnt12	359.567527059755	-0.686615498134457	0.175233288250173	-3.91829374995353	8.91779884907101e-05	0.00736455703378399
Trem1	74.314971595008	-1.30721488304692	0.334848167486762	-3.90390335075852	9.46535925883787e-05	0.00775567874271028
Slc20a1	3597.7942624912	-0.452675384549978	0.116068775994925	-3.90006167179511	9.61681881026423e-05	0.00781869733969389
Pltp	3064.06401509519	0.462768514016207	0.118855685027916	3.89353284958574	9.87948169979073e-05	0.00797046185133886
Acsl1	3438.67686966776	0.456596054198713	0.117360085399843	3.89055659463011	0.000100014546204883	0.00800727145493754
Cxcl16	4458.06444628463	0.461788784459745	0.118864319371023	3.88500760281406	0.000102326686125109	0.00806981593947714
Mturn	800.747398803759	0.567509111572605	0.146077413993071	3.88498876081913	0.000102334622420906	0.00806981593947714
Gpr35	716.487946845666	-0.574879930420126	0.148071725161446	-3.88244230823488	0.000103412555942212	0.00809396184120837
Clec4a3	1269.98611747649	0.516963865067604	0.133289645843983	3.87849980239813	0.000105102612079336	0.00815068602618744
Nup210	244.628363608121	-0.834107708407842	0.215134796536164	-3.87713992267927	0.000105691580812499	0.00815068602618744
Gbp7	596.330540271876	0.624967178455023	0.161794145057184	3.86273049765884	0.000112126685302355	0.00852162808297895
Lilr4b	22182.1479620811	-0.484125592749431	0.125326118115153	-3.86292657931528	0.00011203668860472	0.00852162808297895
Tm4sf19	275.229356137872	0.778930343459993	0.202178443944646	3.8526873996184	0.000116828500923772	0.00881508861646418
Pou2f2	1208.00930908135	0.51181792680306	0.133113046474195	3.84498695176568	0.000120558853458615	0.00903158039338541
Ifitm6	192.070472967574	-0.854289122835584	0.223249362705304	-3.82661393736328	0.000129918029460664	0.0096636900211592
Tns4	219.441882959639	-0.795087583830133	0.208114600518301	-3.82043154036286	0.000133218379743801	0.00983939694896469
Irf1	3835.66194361544	0.437890806882859	0.115237745207294	3.79989044470773	0.000144760069828924	0.0106170881983619
Angptl4	755.083548811144	-0.569606044674269	0.15007987694052	-3.79535255682558	0.000147433794720399	0.0106640388898451
Slamf8	2618.55371458978	0.468912067509845	0.123538578576145	3.79567316472582	0.000147243376287802	0.0106640388898451
Hp	647.431399415752	0.670066572530887	0.176740819623665	3.79123834526547	0.000149898014885145	0.0107680163021603
Tcn2	3562.05624695661	-0.451744131369569	0.119875534278887	-3.7684431113241	0.000164268911502082	0.0117200839716587
Cmtm8	40.6883014784575	-1.70535312396318	0.453313281738566	-3.76197475931598	0.000168577063741557	0.0119461908413612
Txnip	32737.4677722461	0.40287774979019	0.107163777530714	3.75945827100695	0.000170281675610679	0.0119860014349315
Tmem176b	321.982026269801	0.719510206172158	0.192370627450999	3.74022903447375	0.000183852650255636	0.0128549773058741
St14	163.438979412974	-0.868380539456964	0.233872149429028	-3.71305664901534	0.000204771029150954	0.0142227718790411
Hspa1a	334.59314208297	0.670668036031957	0.182388147782017	3.67714703059275	0.000235857106480018	0.0162741403471213
Mill2	80.586929466059	1.17565098242031	0.320397653139582	3.66934954391859	0.000243168402450239	0.0166689555875693
Efcab7	73.545279362186	1.22715151531255	0.335586108206523	3.65674110251713	0.000255442144662345	0.0173966052806407
Entpd1	2811.39586712124	0.448699370154736	0.122885743526934	3.65135415449059	0.000260861223373928	0.0176510484564242
Angptl2	4418.3093572283	-0.414812391202826	0.113703421108645	-3.64819622099556	0.000264087915302844	0.0177548336903604
Junb	4042.4128789392	0.453517232178497	0.124591052918067	3.64004654874165	0.00027258875789231	0.018209623520857
Rnase6	202.587703669664	-0.813062435027466	0.223548930260971	-3.63706699056129	0.000275760229781786	0.0183048942401986
Tecpr1	5365.68809948503	-0.40984483989431	0.113241484528222	-3.61921111862647	0.000295502487879949	0.0194920131627981
Ccnd1	8920.98374059126	-0.427406438904919	0.11830521956612	-3.61274371893663	0.000302974114652653	0.0198599532154814
Serpinb1a	103.70474349972	-1.02240337671845	0.284381541301068	-3.59518192369615	0.000324164971104362	0.0211170324033699
Armcx2	178.113876288065	-0.803997029759966	0.224612547202351	-3.57948404830498	0.000344273261540297	0.0222885059693496
Ccr1	6784.91576690967	-0.399628512471058	0.112206176884281	-3.56155537571872	0.000368664329921137	0.0236429593237785
Mylip	1049.87382896365	0.491603306727213	0.138121064039497	3.55922038499959	0.000371957312015965	0.0236429593237785
Nptx1	717.611923192734	0.562635441029831	0.158027048914719	3.56037428335111	0.00037032657491092	0.0236429593237785
Mllt4	1155.08035287552	0.599928426837785	0.169052310044958	3.54877390719026	0.000387029238259713	0.0244527870534209
Slc12a5	583.245066170285	0.569192771866847	0.16059756899286	3.54421785732108	0.000393779716884314	0.0247303094052855
AA467197	177.135272786205	-0.818251044641113	0.232319161841368	-3.52209881507678	0.000428144523031552	0.0267284509378269
Cd276	286.1415289462	-0.676458708642437	0.19242734488507	-3.51539802748129	0.000439095350972462	0.027249893733723
Itga8	188.781862624222	-0.783077470532074	0.223450805307081	-3.50447370040094	0.000457510754688348	0.0282257223245376
Tmem82	61.6132742794734	-1.26632140873755	0.36256711514216	-3.49265378974327	0.000478246119134034	0.0293324286402208
Bdh1	44.7190446050168	-1.47630730701367	0.423679853095235	-3.48448786560976	0.000493079819647486	0.0300664020259467
Gpr162	217.481006130652	0.742297522864077	0.213683133565692	3.47382364942657	0.000513098142711375	0.0311062041662248
Abcb1a	121.84086343942	-0.914855028115023	0.263513033304415	-3.47176386929661	0.000517050913814778	0.0311656895637322
Vwf	3992.05514435984	-0.462928377141329	0.133475532051277	-3.46826395839716	0.000523832484850361	0.0313940291492034
Ramp1	120.920940316846	-0.975809895682192	0.281963859505536	-3.46076230263486	0.000538648191441191	0.0320985354081546
Rgs1	8773.8831407917	-0.388079719653147	0.11244099529392	-3.45140772401304	0.000557670414634296	0.0330443350773135
Ccnd2	334.591209884938	-0.646921375085536	0.188111958680649	-3.43902312018234	0.000583817371502483	0.034399306698416
Bhlhe40	1246.53547434177	-0.443492006507717	0.129320514772382	-3.42940180286408	0.000604913280462938	0.0353475190577736
Nfkb2	3249.37009486679	0.400949263304949	0.11698703758726	3.42729649005671	0.000609623059698351	0.0353475190577736
Rassf4	14672.6859773417	0.447118654730427	0.130464865472359	3.42711927162609	0.000610021066881867	0.0353475190577736
Ifngr1	7228.66777469732	0.377003402341304	0.110213536677353	3.42066332055898	0.000624686145978997	0.0359983972474051
Cd9	24741.77469223	-0.387613684545809	0.113485236674194	-3.4155428133671	0.000636550219533555	0.0364816322539231
Map3k14	600.670493139365	0.523032477394223	0.153450674559419	3.40847297606173	0.00065327555426672	0.0370354270981046
Siglece	121.244358577373	0.913460279657123	0.267991068323137	3.40854747649909	0.000653097195343363	0.0370354270981046
Mfsd6	1115.77982288356	-0.472338185582757	0.13924795334608	-3.39206555093009	0.000693678425159463	0.0391145124896368
Camk1d	1935.04335857075	0.481692889267858	0.142588042116795	3.3782137836867	0.000729583372005112	0.0409190930780194
Gbgt1	186.157853156841	0.739636431638754	0.220286340321753	3.35761368843131	0.000786184053690015	0.0438590338037281
Ptgir	1269.43533038207	-0.435739189532862	0.129885238834957	-3.35480146505753	0.000794219624733941	0.0440728858423787
Abhd17c	2089.25894257729	-0.405763258219004	0.121240639670593	-3.3467594638353	0.000817621229205472	0.0448963950361623
Arhgap22	1794.02271878195	-0.439154264366456	0.131176204500137	-3.34781956864744	0.000814500213067624	0.0448963950361623
Chchd10	169.176872816454	-0.795838158119336	0.238735944290518	-3.33354979487664	0.000857453219038837	0.0468383820899964
CAAA01147332.1	2160.80634744548	0.447567356467236	0.134529333487847	3.32691276217218	0.000878138600558095	0.0477197805318824
Ccr2	148.970231404448	-0.812494898687744	0.245327291018435	-3.31188142711235	0.000926708147526903	0.0498956990066613
Plpp3	948.624996703077	-0.455697899258389	0.13760723933644	-3.3115837615508	0.000927694632560922	0.0498956990066613
Mef2c	1853.20138097764	0.466402717739905	0.14135218696121	3.29957907101851	0.000968299450751896	0.0518139012218667
Sh3bgrl2	1591.29787666241	-0.423145917366426	0.128474839850198	-3.29360922231789	0.00098909904915674	0.0526582275510451
Ms4a7	14642.2290586902	0.425169419605456	0.129838777563723	3.27459505999115	0.00105813531625798	0.0560491070551198
Fkbp11	50.732795257549	-1.41276412311352	0.432438706009538	-3.26696963865755	0.00108705337910705	0.0570596863702484
Trps1	1283.90941841707	0.519387718490238	0.158994687787599	3.26669856532621	0.0010880947057637	0.0570596863702484
Ctsh	7133.04747303214	-0.410228852035476	0.125735225154408	-3.26264061269783	0.00110379399371562	0.0575949821198481
mt-Nd6	1219.22813147114	-0.449768497238999	0.138292807460297	-3.25229131940304	0.00114478623431172	0.059438208046838
Spata13	397.69741088717	0.568214076030498	0.174912511844373	3.24856163826668	0.00115990075727156	0.0599263011934192
Ifi205	246.095072680064	0.646191963608654	0.199227365449929	3.24348998015063	0.00118074963620937	0.0604083033393362
mt-Nd2	38062.9231858048	0.358803820442388	0.110592307647394	3.24438315896596	0.00117705296207721	0.0604083033393362
Rhod	76.0556159953547	-1.08489387547843	0.335368018462377	-3.23493540157032	0.00121670254842812	0.0619455161549227
Zmynd15	108.76440148332	0.892364760717242	0.276587541681341	3.22633751069433	0.00125385404161736	0.0635286047752793
Plcb2	922.530743071169	-0.444616382242486	0.139022990781153	-3.19815003075565	0.0013831230117393	0.0697413180150086
F10	3451.47700419022	0.3810726570288	0.119208351652035	3.19669428985259	0.00139012171923061	0.0697588353650267
Tmem8b	116.21957982382	0.859203283464183	0.26924772557619	3.19112550208358	0.00141719704968898	0.0707788697958951
Afp	740.449826572303	-0.557464773280451	0.174875272839286	-3.18778500944941	0.00143367089627992	0.0712622765885486
Dpysl2	2361.13274059349	0.381820830952796	0.12044398448767	3.17011125609085	0.00152380580155514	0.0753852605976902
Picalm	17187.9024533433	0.368734445015367	0.11684427738971	3.15577667347394	0.0016007137118461	0.078085048417869
Ptpro	2872.76173912631	0.377745680458871	0.119599140319714	3.1584314021746	0.0015862063523529	0.078085048417869
Tubb4b	2636.2693587928	-0.414741980607722	0.131420003998351	-3.15585122500015	0.00160030464703712	0.078085048417869
N4bp1	3147.29458129573	0.395796805874799	0.125539429359372	3.15276887822855	0.00161729800847378	0.078528803300338
2010300C02Rik	90.4293205408527	0.980674345626975	0.313083330838928	3.13231095056767	0.00173436081595227	0.0811819393448057
Acvrl1	1981.03634195333	-0.397197534747212	0.1270555345226	-3.12617263183102	0.00177097557892349	0.0811819393448057
Atrnl1	165.314719497842	0.781860025138435	0.249844550373024	3.1293859480669	0.00175172060215323	0.0811819393448057
C1qtnf6	171.526246557785	0.746443307290957	0.238329756821853	3.13197696017837	0.00173633500563657	0.0811819393448057
Edil3	487.803455595072	0.534597000650485	0.170915552464551	3.12784291974461	0.00176094265430312	0.0811819393448057
Ifit2	3424.274615744	0.375549198442146	0.119626060262539	3.13935941397669	0.00169317636819341	0.0811819393448057
Ifnar1	6451.15587441189	0.364465396719071	0.116534889358693	3.12752171237964	0.00176286798407155	0.0811819393448057
Il16	1093.56278354154	-0.4461260586322	0.142757685642288	-3.12505807743389	0.00177769958008905	0.0811819393448057
Irgm2	1647.02185991331	0.392104213951393	0.125488321244212	3.12462713712076	0.00178030568738609	0.0811819393448057
Ivd	2570.61510895355	-0.388713766265493	0.1239382378497	-3.13635059695529	0.00171064570621032	0.0811819393448057
Lims2	144.723935601899	-0.802239942002853	0.255605325719777	-3.13858852409968	0.00169763648791647	0.0811819393448057
Man1a	4387.86045609629	0.4086504718219	0.130247087223973	3.13750180930483	0.00170394222472152	0.0811819393448057
Nedd9	544.008779487691	-0.519008991082401	0.165673686018623	-3.1327183184906	0.00173195569184726	0.0811819393448057
Rims3	653.433498356599	-0.481140827691741	0.15328746847327	-3.13881384097384	0.00169633176088127	0.0811819393448057
Otud1	397.573877425541	0.529423669133066	0.169751446671967	3.11881683197753	0.00181578803218238	0.0824414929936312
Slamf9	983.536728644445	-0.499633126997802	0.160404956822016	-3.11482348735762	0.00184055014790135	0.0832055601344367
Zfyve28	1170.5555229478	0.418686386672111	0.134735061091126	3.10747910218364	0.00188690325580725	0.0849349414030318
Mmp12	480996.549253075	-0.331320409603116	0.106736230375477	-3.10410446797303	0.00190855927977728	0.0854601692117687
Rab34	772.781277138329	-0.441846936083911	0.142387598798275	-3.103127939603	0.00191486839862373	0.0854601692117687
Tnfrsf14	347.109108721504	0.670501025594022	0.217390897319785	3.08431049257645	0.00204024544368128	0.0906698907344462
Hilpda	1889.46739004356	-0.410148185547448	0.133114257671326	-3.08117396830736	0.00206186142351721	0.0912438928685589
1810011H11Rik	1962.72954253691	-0.44604521982636	0.145422837488083	-3.06722951862985	0.00216052893905345	0.0952085189613133
Hgf	637.341210021368	0.556169452920878	0.183207082027363	3.03574210541605	0.00239944500373007	0.105294473636489
Egln3	688.644659613659	-0.447782266976987	0.147806286036321	-3.02952113191553	0.00244941767505271	0.105365189348951
Pla2g4a	1940.89283765107	-0.374019132820131	0.123444634171573	-3.02985330492608	0.00244672546533305	0.105365189348951
Rrm2	1837.72444846509	-0.372614700259416	0.123040235618316	-3.02839716119618	0.00245854739756888	0.105365189348951
Stat4	50.4466966623751	-1.19564519934964	0.394654072230182	-3.02960309668938	0.00244875311171212	0.105365189348951
Tlr1	2154.99041672493	0.372248944745812	0.122933355741306	3.02805485542225	0.00246133403799513	0.105365189348951
Tshz1	1120.40476666852	0.404901430412609	0.133588373537317	3.03096309724515	0.00243775039912245	0.105365189348951
Aunip	179.444091146077	-0.682173066271785	0.225603622540398	-3.02376822938484	0.00249647613623138	0.10643512893006
Pilra	2235.2203174852	-0.411765691618212	0.136262312073659	-3.02186044953961	0.00251226337713772	0.106674568013848
Tmem170b	1445.70483908364	0.433899775010673	0.143668962887964	3.02013577803186	0.00252661390510697	0.106851317083718
Vgll4	655.046130722235	0.494756625887321	0.163952280367331	3.01768676092111	0.00254712036785167	0.107285937421801
Mxd4	2946.22067676814	0.354012365238954	0.117360915898394	3.01644173896396	0.00255760362336825	0.107296587207545
Agpat4	1151.3943056323	-0.421100087530631	0.139739527915045	-3.01346436340216	0.0025828337351357	0.107923347466547
Arid5b	481.422802965083	0.648351626077351	0.215450171944818	3.00928804198592	0.00261860723127581	0.108501359817445
Fam46a	2248.6479072888	0.397370347341223	0.132101517203139	3.00806800523091	0.00262914297548352	0.108501359817445
Pnrc1	2952.78455095525	0.360962467896055	0.120039119108397	3.00704029300732	0.00263804793606488	0.108501359817445
Scand1	1020.15106769749	0.437419956861219	0.145444753598804	3.00746466295926	0.00263436750244211	0.108501359817445
Tnni3	60.0687063556693	1.1066085340441	0.370084131546819	2.99015396693415	0.00278836858691242	0.114235975545068
Acpp	371.766072637555	0.571801298691695	0.191731527140681	2.98230190526851	0.00286089724391203	0.116298799589726
Adra1a	822.668470878857	0.490738186457343	0.164548897918887	2.98232435867937	0.0028606874111899	0.116298799589726
Tmem26	129.080872951113	-0.779648984638206	0.262032822453713	-2.97538673719369	0.00292619385515074	0.118493904064946
Vasp	4909.6042094007	0.333845415833588	0.112343432280319	2.97165049222085	0.00296203666914884	0.119484002253973
Zfp36	2353.20709994412	0.35847937136761	0.120742311080741	2.96896231452695	0.00298807239701908	0.120072426436537
Kdelc2	983.959891882823	0.402658080676822	0.13575537889573	2.96605618099371	0.00301645381460063	0.120750258044013
Ap1b1	7768.59701012419	0.323203663015077	0.109267078772272	2.95792352689029	0.00309718950431047	0.122807777225185
Gpr85	313.464793328804	0.542752456360731	0.183397100693354	2.9594385860452	0.00308200125047205	0.122807777225185
Nucb2	2636.33099899513	-0.370097996776277	0.125145245924561	-2.95734763268096	0.00310298064117792	0.122807777225185
Rab11fip5	4775.89991164167	0.335644011055945	0.113659852821097	2.95305688618352	0.00314643974648212	0.124055506447522
Sulf2	1926.81577267835	-0.368536633266593	0.124846897056896	-2.95190863332903	0.00315816363667892	0.124055506447522
Gpr68	572.074121843399	0.454804042003016	0.154689399407798	2.94011124061608	0.00328094432387242	0.127638964799245
Gstm5	154.336355193318	-0.758006447224044	0.257856584380783	-2.93964355823731	0.00328590012355036	0.127638964799245
mt-Nd1	86522.9144011841	0.310658841152514	0.105654618467827	2.94032429114411	0.00327868899057719	0.127638964799245
Mgst2	682.836687965308	-0.482377708269502	0.164397787083877	-2.93421047099247	0.00334397369537229	0.129415483826806
Cdkn1b	1529.8054284693	0.384725557238481	0.131311638256158	2.92986640291527	0.00339107762625678	0.130755963765372
Sema4a	1099.86464339667	-0.387407811260878	0.13231468708224	-2.92792750225895	0.0034122960017422	0.131092162880118
Cd200	1024.1177489415	-0.396626243306359	0.135551370844143	-2.92602163177235	0.00343327063707062	0.131416578254003
Lilrb4a	39622.1497857502	-0.349754673187931	0.119785780633956	-2.91983465263477	0.00350217148193309	0.133566452736415
Ago3	1565.40830852006	0.491498644665362	0.16864615477007	2.91437800841333	0.00356398070292578	0.135209214119505
Ticam2	789.74962805218	0.413133806725836	0.141787116903202	2.91376124819495	0.00357102901517	0.135209214119505
Cmklr1	407.878570029621	0.501528528390623	0.172244532918891	2.91172393045874	0.00359440162069133	0.135604619416585
Ahnak2	1775.00905454697	0.3899825037439	0.134050375566182	2.9092235071834	0.00362327722988498	0.135985230201349
Tlr2	3574.47068921154	0.344241297702903	0.118397989199312	2.90749277104197	0.00364338765127566	0.135985230201349
Tmem154	831.674215501282	-0.411073977739796	0.141367421378733	-2.90784095607502	0.00363933375106402	0.135985230201349
Clec4a1	1368.2259504557	0.401743780142195	0.138230741240939	2.90632732296463	0.00365698679686013	0.136008785551309
Ifi44	251.320654232816	0.63086556139928	0.217624917564949	2.89886640031007	0.00374514438295467	0.138795315506815
March1	3507.81706862903	0.399901787957914	0.138094566380987	2.89585461932391	0.003781275315396	0.13964089967561
Plpp2	847.776090631979	-0.425836777891428	0.1473865249231	-2.8892517692076	0.00386159756868714	0.142106790527687
Cdk5rap1	328.791254283903	0.52164037609003	0.180694235075523	2.88686783987329	0.00389097630195772	0.142464999493413
Mpp6	3150.61414677509	-0.336758663948322	0.116676479811048	-2.88626006281374	0.00389849874662562	0.142464999493413
Sik1	414.363799794487	0.501180694663897	0.173767265192731	2.88420660881104	0.0039240121201566	0.142899441375703
Ctdsp2	2910.34471678475	0.334536029900495	0.11615881590087	2.87998829280412	0.00397689938044063	0.143601295263516
Gltscr1l	765.660448084924	0.46973390098704	0.163136190582892	2.87939726500087	0.00398436088116736	0.143601295263516
Slc2a6	1306.03411543176	0.408290989852471	0.141750236779635	2.8803549054186	0.0039722774141793	0.143601295263516
Fam124a	49.9507513164037	-1.1417849837709	0.398104963103319	-2.86805011138375	0.00413010112388396	0.147837885963464
Nkain1	417.063678722934	-0.51625858517721	0.180002807563263	-2.86805851623046	0.00412999140684458	0.147837885963464
Gngt2	1861.59581143654	-0.476363695811637	0.166159208288499	-2.86691120352798	0.00414499293449149	0.147856252086817
Ptafr	11333.5001506101	0.317587918875783	0.110829626408801	2.86555074817579	0.00416284544138892	0.147856252086817
Tma16	726.8313583347	0.431040896605619	0.150461796588994	2.86478632036452	0.00417290719085601	0.147856252086817
Zfp651	89.7286965808345	0.858810631885973	0.300081909941077	2.86192070709829	0.00421082239130481	0.14869732404042
S100a9	86.018342673049	0.942046876659098	0.329504331441209	2.85898176979558	0.00425003208175884	0.149578310313714
Ass1	612.622383438735	-0.434264224531316	0.152325654202613	-2.85089354649144	0.00435965626412943	0.152467856775951
Batf	111.216378835791	-0.77646200910744	0.272372363038915	-2.85073713222697	0.00436180127073959	0.152467856775951
Epb41l3	102.975101768157	-0.820815233912699	0.288352795645364	-2.84656589534923	0.00441935816741887	0.152467856775951
Mcm3	2876.01084133385	-0.334810667262286	0.117489505939025	-2.84970699796837	0.00437595206102424	0.152467856775951
Slc39a4	195.360149100342	0.622855009648272	0.218798426880917	2.84670698289465	0.00441740017488261	0.152467856775951
Tk1	890.356649261441	-0.448167147377353	0.157344691163829	-2.84831438583916	0.00439514830729888	0.152467856775951
Ifit1bl1	147.730173844345	0.705913483872553	0.248090474223332	2.84538729704345	0.00443574533887006	0.152531465947768
Rarg	682.756649204997	0.437329148990452	0.154331548967237	2.83369895473085	0.00460126558339579	0.157192421624284
Ssc5d	62.0352902233864	1.01654950272921	0.358615850557871	2.83464744000535	0.00458762831567199	0.157192421624284
Dmwd	437.481844915203	-0.522253955465587	0.184436813405004	-2.83161450159503	0.00463136481562249	0.157706994111197
A530064D06Rik	2514.11140125767	-0.362939397075576	0.128414028749529	-2.82632201956289	0.00470859023882778	0.159817781310116
Card6	229.010930257606	0.628321735369755	0.222440339125062	2.82467531672165	0.00473285483557882	0.160123166179196
Dner	287.855206695753	-0.536460012360918	0.190133073316992	-2.82149761218306	0.0047799993358422	0.161198176959206
Ltc4s	224.488527296382	-0.634664384842571	0.225177472480066	-2.81850745481991	0.00482474906479429	0.162185795485777
Armc7	822.79281956936	0.398984641569898	0.141740141827765	2.8149022318231	0.00487920752542233	0.163206361487475
Itga4	4056.19908697979	0.467283895734768	0.166030867880647	2.81443987915958	0.00488623164636416	0.163206361487475
Ptgr1	8153.15260810881	-0.346217383928923	0.123286358000164	-2.80823758236465	0.0049813461946331	0.165855107585117
Dip2c	688.206193739326	0.464509609920302	0.165565831025608	2.80558861114559	0.00502247697340897	0.166695374990865
Alg8	871.615227450244	-0.398060384343317	0.141995701673555	-2.80332699970347	0.00505783591075496	0.167339378649836
Mmp14	599.715967831128	0.440997087780695	0.157827791314744	2.79416624985423	0.00520337206235302	0.171613101226284
Fam92a	419.192894793342	-0.486536101656257	0.174228817799525	-2.79251221354258	0.00523004931443554	0.171952216958621
Mmd	1443.38728108006	-0.3536767705552	0.127245888751699	-2.77947503078348	0.00544468391885282	0.178449515440401
Adam17	14892.5509430957	0.314524113805372	0.113246393116992	2.77734332324779	0.00548052553712133	0.178601003780385
Cd244	130.36813044549	-0.707346016622967	0.254699832843413	-2.77717503276822	0.00548336415115218	0.178601003780385
Mllt6	2793.10147284782	0.3413578218254	0.12332914603282	2.76786009476267	0.00564256723264513	0.183217477201183
Arhgap31	4180.78379157875	0.384571442293372	0.13970787665745	2.7526826081274	0.00591091711940387	0.188381315633858
Fam63a	7263.46297661304	-0.324499367178277	0.117797971279462	-2.75471099929591	0.0058743998617066	0.188381315633858
Fam83h	141.34642849382	-0.690331151648212	0.250936228066613	-2.75102226955033	0.00594096043827114	0.188381315633858
Gltscr1	518.822082088205	0.449877382387748	0.163182855276413	2.75689122871216	0.0058353759159871	0.188381315633858
Slc9a9	846.27022962327	0.398069759825723	0.144711407821667	2.75078354787537	0.00594529133054986	0.188381315633858
Tlr8	5869.58145061605	0.459494434899371	0.166863864041213	2.75370846491894	0.00589242306047903	0.188381315633858
Tmem119	144.393233124565	0.673602486438682	0.244433218966812	2.7557730871684	0.00585536025182769	0.188381315633858
Zfp771	229.975349546736	0.559481316247997	0.203105409488001	2.7546352293539	0.00587576028831907	0.188381315633858
Phf21a	1170.19969898458	0.366078294957038	0.133374589693818	2.74473792794735	0.00605592377506968	0.191308820942563
Lfng	1566.93837824771	0.344503189077958	0.125678580963558	2.74114480316938	0.00612255184797719	0.192255460423906
Parp14	9588.32648704701	0.38108538095063	0.139015487750644	2.74131600094943	0.00611936237372061	0.192255460423906
Cdc7	306.288641062704	-0.511414332809163	0.186797820925195	-2.73779603143211	0.00618524244791231	0.192371992652126
Ifrd1	4498.53883454629	-0.316383870131165	0.11553071601376	-2.73852600457773	0.00617152794803974	0.192371992652126
Myo1d	99.1628762636525	0.78972698002424	0.288562693308282	2.7367604972433	0.00620474480795825	0.192371992652126
Ngp	53.4556200223751	1.09311822673308	0.399664393399427	2.73509035277159	0.00623631555127028	0.192371992652126
Phlda3	918.189134399571	-0.38534955275629	0.140683633055631	-2.73912142007245	0.00616036175704135	0.192371992652126
Zfp992	162.13324561411	0.680989469980601	0.248942371311495	2.73553058241136	0.00622797988439554	0.192371992652126
Fgf13	366.021935158705	0.47256041629914	0.172896273712157	2.7332018565413	0.00627218795475876	0.192911165013226
Stxbp3	2562.09902818856	0.324976582254678	0.118962583448833	2.73175458058586	0.00629980488561228	0.19319401649211
Enpp4	237.185501417738	0.551915350786418	0.202149898433431	2.73022818741691	0.00632905007602983	0.193525006406417
Eif2s3y	2338.20766567792	-0.363407966541987	0.133176558703268	-2.72876826132518	0.00635713604236951	0.193818729105731
Tuba1c	2275.38793114664	-0.375553435575256	0.1377025159413	-2.72728085618528	0.00638586594858112	0.194130324836866
Eif4a1	3994.25164917922	-0.3580328919012	0.131330841122746	-2.72619050361957	0.00640700076208218	0.194209895932711
Sirpb1a	452.082381107427	0.448920438551857	0.164966109134439	2.72128888113625	0.00650279070173902	0.196545443457749
Cav1	223.815053640587	-0.557841873667	0.205386646172685	-2.71605717344436	0.00660645081898054	0.197032338123026
Gng2	6515.32520078805	0.302019506838847	0.111113974328706	2.71810551880172	0.00656568957017511	0.197032338123026
Plin2	105069.324375419	-0.322168152546274	0.118506076353111	-2.7185791856471	0.0065562960477139	0.197032338123026
Spsb4	566.044600491671	-0.414759459756937	0.152724427637537	-2.71573752917439	0.00661283209566221	0.197032338123026
Tacc1	4560.6842699441	0.369755264894996	0.136147315260059	2.71584690589539	0.00661064791004122	0.197032338123026
Man2b1	21108.2677469987	0.294345721708681	0.108520339483565	2.71235533458001	0.00668069351877895	0.198490406869557
Dach1	489.225119126803	-0.549171929079908	0.202588678476174	-2.71077304620699	0.00671265548199432	0.198876640381798
Lpcat2	3496.93662469832	0.325662230052604	0.120441363934753	2.70390685901752	0.00685294952236408	0.202461224198745
As3mt	145.885618484712	-0.667967515430041	0.247230771849006	-2.70179763803026	0.00689657226504346	0.20306382136031
Stat3	3471.89702964841	0.331023351002753	0.122553526361205	2.70105121273394	0.00691206943417531	0.20306382136031
Col4a2	48.4809050468321	-1.07623349749251	0.398894715371985	-2.69803899630228	0.00697492695440906	0.204338083513526
Fchsd2	1011.66390299605	0.424098284905042	0.157491799946445	2.692827722137	0.00708488676120708	0.206981315742451
Dapp1	936.810812420307	0.378677690816319	0.141098251414652	2.68378726893986	0.00727934080217454	0.212071462036685
Inf2	3431.78154876875	-0.332076272309997	0.123806126363958	-2.68222810988995	0.00731335731332468	0.212472275629222
Npy	3756.75292954912	-0.346575987214308	0.129369677439245	-2.67895842421858	0.00738515630305513	0.213965522945973
2810474O19Rik	6042.38441915269	0.344805831515866	0.12880531190713	2.67695350766648	0.00742949435737079	0.214657126226184
Pkib	963.93891037678	-0.362647488157127	0.135534530907069	-2.67568335338676	0.00745770678404242	0.214880298766585
Naip1	281.057049491815	-0.510695411407372	0.190957507860212	-2.67439294285941	0.00748646749383726	0.215118002946206
Dnmt3l	248.998690131062	-0.530671193738117	0.198648532783265	-2.67140756744026	0.00755338722297655	0.215858106797215
Jund	4104.0501450908	0.313688178611886	0.117421866628346	2.67146305555461	0.00755213853400471	0.215858106797215
Mmp8	9823.6629847753	-0.300991720430681	0.112823326858524	-2.66781461610428	0.00763463711523327	0.217587157784148
Clec12a	16793.6399412986	0.337430891361363	0.126673374566368	2.66378702325147	0.00772664644101393	0.21961265006329
Sh3bp5	1418.81918138821	-0.358682930891194	0.134807904138291	-2.66069659033675	0.00779791903039801	0.221039391326525
Aif1	968.571560517403	0.431893941925953	0.162525807634221	2.65738683728291	0.00787490235692199	0.221299984578143
Clec5a	2003.2797469967	-0.325613613785571	0.122555502302639	-2.65686654346615	0.00788706587652378	0.221299984578143
Elmsan1	1144.86849597827	0.399756205768949	0.150472294900476	2.65667647345548	0.007891513561425	0.221299984578143
Skil	1881.37503864316	0.376431611809966	0.141571437779436	2.65895167637157	0.00783842047884587	0.221299984578143
Cystm1	90.5509042897124	-0.789236858542874	0.297234541722659	-2.65526628893383	0.00792458245275093	0.221634722038538
Ctps	386.43321961515	-0.452611011778076	0.170577138727753	-2.65340956680284	0.00796831193453308	0.222265041407933
Arl5a	3793.85920952091	0.412614242582426	0.155664731904174	2.65065977074646	0.00803347212016479	0.222896972476953
Setd1b	1002.12821321705	0.51771901245003	0.19528035434035	2.65115768659303	0.00802163806689448	0.222896972476953
Lrp6	2633.8505299509	0.419800283957795	0.158475450812784	2.64899252095347	0.00807321182304565	0.223408563588662
Kdm6b	160.001152845172	0.659234190791012	0.24919893483013	2.64541335716538	0.00815911790482186	0.225191654173083
Bcl2a1b	1275.74449850002	-0.39678399974612	0.150218897381742	-2.64137206877373	0.0082570984591061	0.226674630490968
Lpin2	3516.73802695636	0.353410359295775	0.133773379526445	2.64185864591924	0.00824524596498528	0.226674630490968
Zbtb7a	5050.86423835122	0.3931814809194	0.148902580109992	2.64052832817915	0.00827768721186504	0.226674630490968
Fam43a	216.293643196133	0.550081658356557	0.208445956722599	2.63896535584333	0.00831594787096568	0.22712932622575
Dtx3l	3034.47082779137	0.385398420753572	0.146100662425571	2.637896463679	0.00834220475304202	0.227254658311441
Antxr2	5088.76641486421	0.318486383714134	0.121138366094138	2.62911242724402	0.00856080532859707	0.232550946455328
Tuba1b	1883.5726099015	-0.387014053271247	0.147248124541618	-2.62831227546034	0.00858097027824292	0.232550946455328
Rtp4	3080.4247255217	0.305624617422862	0.116469058740208	2.62408420509844	0.00868823023922922	0.234850924610918
Klf7	1339.09412983637	0.44916996632419	0.171451056367415	2.61981451640421	0.00879776041430149	0.235986985230675
Plk3	249.212947222507	-0.521689905916319	0.199088084015128	-2.6203974411481	0.00878273430731258	0.235986985230675
Rassf2	3495.5387876358	0.327984207195456	0.125144181885496	2.62085062408699	0.00877106841473691	0.235986985230675
Ccl3	3625.90703223395	-0.351778397852072	0.134362150771424	-2.61813610330276	0.00884115338844005	0.236186269931928
Deptor	795.273155634925	0.431679413569226	0.164902484688411	2.61778598657806	0.00885022922227763	0.236186269931928
Cyp4v3	4396.89117143708	0.298306145514547	0.114193665121228	2.61228278466993	0.00899398256924674	0.239413424330609
Herc3	1237.99056011613	-0.373969744479959	0.143308894034024	-2.60953618406385	0.00906650570252915	0.240369529116689
Ifit1	1569.39447753882	0.357967762780443	0.137195084001946	2.60918797043316	0.00907573736939442	0.240369529116689
Armcx4	86.0190972681208	-0.816904745298745	0.313418757989377	-2.60643220762949	0.0091490932971222	0.241701991184427
Ezr	2181.75826973345	-0.328277384425614	0.126088454427634	-2.60354832578286	0.00922642593086722	0.242885153548679
Noct	463.11742875666	-0.423297172553289	0.162713662440252	-2.60148512549598	0.00928210902649823	0.242885153548679
Nol3	45.2505567795142	-1.07135098516267	0.411704281098487	-2.60223425975594	0.00926185628692535	0.242885153548679
Txnrd3	362.865626052319	-0.457027563764017	0.175690471650167	-2.60132242500916	0.00928651283114228	0.242885153548679
Orai2	626.555664035295	0.389665222744607	0.149860120734179	2.60019290546145	0.00931713690354146	0.243079929961052
Pdcd4	946.067793315337	0.359630848917055	0.138478929845865	2.59700771313979	0.00940398123698065	0.244736861571844
Dbf4	898.493247768832	-0.362407435484101	0.139596180755315	-2.59611282717922	0.00942850990391445	0.244767851168947
Mcm5	2866.17968258723	-0.306781156642926	0.118255260919073	-2.59422840268282	0.00948034834510236	0.245505909736873
Hmga2	3653.53021715	0.309168500149047	0.11940451574008	2.58925299627733	0.00961843990647623	0.247898166655438
Selplg	7802.66616412518	-0.300698264162426	0.116135714721653	-2.58919717231794	0.00961999941159069	0.247898166655438
Ptger4	1026.93019893906	0.347295366383659	0.134352129741262	2.58496361056937	0.00973892754165392	0.250347725629574
Dnajc28	319.144860992028	0.480222840885052	0.185995444847912	2.58190646162184	0.00982562118889916	0.251958716452749
Cdca7l	1503.28587611699	-0.326804722000622	0.126666117446128	-2.5800484659176	0.00987864498176368	0.252627968147205
Serpinb2	302.774708530074	0.526600641867327	0.204163666312817	2.57930635444445	0.00989989463277091	0.252627968147205
Jmjd4	304.184580127281	-0.482028715579077	0.186944514163021	-2.57845873540175	0.00992421520337142	0.252633905468348
Rnf150	2334.5675699942	0.376520259799331	0.146169969311209	2.575907086617	0.00999775077897915	0.25388961300226
Bst1	2868.85009400746	-0.300588622123867	0.117116119528869	-2.56658625074897	0.0102705079274122	0.259559246126987
Grap	311.697355525988	0.476943744811288	0.185819529656075	2.5667040794584	0.0102670189562262	0.259559246126987
Socs3	120.933571463615	0.692593366593588	0.269942077065434	2.56571103743009	0.0102964565114597	0.259589509356225
Gba	6973.35040440086	-0.311506338051573	0.121545337512713	-2.5628818383839	0.0103807370791104	0.261086739773885
Gss	1568.4091856029	-0.335516240954375	0.131078105239297	-2.55966654645988	0.0104772639796141	0.261657170250363
Rap1gap2	110.136948237443	-0.743743937559023	0.290554718774481	-2.55973794091533	0.0104751119937534	0.261657170250363
Wnk2	66.3919628004535	-0.88039902003791	0.343955117061583	-2.55963344159314	0.0104782619665477	0.261657170250363
Jak3	826.225355369818	0.367587506743176	0.143708884624285	2.5578620814169	0.0105317852792635	0.262369035650631
Uhrf1	1631.16980371475	-0.330371886905397	0.129354157050676	-2.55401058951642	0.0106490017790559	0.264660499191322
Ust	254.327622518967	0.524300740008663	0.20582639602554	2.54729592575486	0.010856132895446	0.269170500726804
Samhd1	14442.4979758378	0.287503095779018	0.112935366323606	2.54573128983531	0.0109049095528294	0.269742196674705
Pitpnc1	3328.03592884901	0.341489581410363	0.134508776134277	2.53879033937133	0.0111236462231228	0.27450541550144
Cybb	80373.7442988566	0.320522902963002	0.126435692729708	2.53506661009253	0.0112425946110929	0.275496103460612
S100a6	21874.6067802473	-0.379289388903043	0.149574719701908	-2.53578538979675	0.0112195467912194	0.275496103460612
Tpcn2	3384.77692256912	-0.296180929745774	0.116804254097828	-2.5357032758217	0.0112221776681123	0.275496103460612
Ssbp4	1977.69053897054	0.322793189895503	0.12742090882277	2.53328274674667	0.0112999763104666	0.276256763506232
Hgsnat	8924.93541530639	-0.276740097468052	0.109519109786774	-2.52686584110158	0.0115085455857513	0.280050176573921
Prdx6	9517.24897394192	-0.312387858760827	0.123591403620282	-2.52758565410096	0.0114849805228608	0.280050176573921
Helz	817.348864954306	0.426452739533097	0.168903484140983	2.52483092164718	0.0115753965728753	0.281024905685917
Msh3	534.031888783855	-0.392921905443407	0.155963890056115	-2.51931331862803	0.0117583973441176	0.284152238122364
Pstpip2	593.988452595308	0.437236885259171	0.17353381365892	2.51960627176994	0.0117486169233375	0.284152238122364
Chaf1a	1042.65439793474	-0.337869615682296	0.134390783822221	-2.51408322857352	0.011934226602624	0.287738318639817
Fam83f	537.117911612521	-0.409185758398824	0.162929376728976	-2.51143020745413	0.0120243059895512	0.288909532214709
Gcsh	1594.95551350907	-0.321949223924127	0.128229879398827	-2.51071922888413	0.0120485483837691	0.288909532214709
Lcn2	129.438043685062	0.727026778774391	0.289669860646787	2.50984613018094	0.0120783778845131	0.288909532214709
Mboat1	158.841732294646	-0.590710564111687	0.235397331298263	-2.50941912065783	0.012092990526531	0.288909532214709
Xdh	14761.3774080422	0.295693879989344	0.117921369474843	2.50755127171776	0.0121570942964502	0.289780920411749
Psat1	1364.87329366348	-0.328132670965866	0.130922438687858	-2.50631346509052	0.0121997410127085	0.290138058370264
Fbl	172.53419513755	-0.571298108170213	0.228153207542145	-2.50401085448111	0.0122794266926604	0.291028808945623
Xylt2	4232.44757992936	0.284994363037966	0.113832515032792	2.50362880022345	0.0122926928263645	0.291028808945623
Rnh1	15573.8741178976	-0.314540481254132	0.125767558334455	-2.50096674706582	0.0123854807125748	0.292565138994335
Iqsec2	1280.39159691467	0.360570795771235	0.144286777867098	2.49898709432236	0.0124548846727437	0.293543439208396
Havcr2	1409.51606839159	-0.31999437073929	0.128176724891442	-2.49650918300734	0.0125422421276457	0.294939541333517
Zdhhc2	71.4556871388919	-0.899090453329257	0.361218645621522	-2.48904773944396	0.0128085765365177	0.300528748803126
Gbp9	487.615506533698	0.452724165415599	0.181947213094905	2.48821709173119	0.0128385337132603	0.300559244608648
Parp4	1451.19765371836	0.36433320028708	0.146503313596403	2.48685979411202	0.012887617867098	0.301036383496935
Fyb	11544.2133016857	0.312422685908378	0.125693047342009	2.48560037738826	0.0129333107680335	0.301432362966968
Dtx3	1007.54794396474	-0.350231992441153	0.141020202742615	-2.48355899105027	0.013007678777974	0.302493425772487
Jmy	713.621710706477	0.428426061077855	0.172609471465064	2.48205418533228	0.0130627410043996	0.303101831093236
N4bp2l1	1000.51139334183	0.340879306064044	0.137551694347662	2.47819052815498	0.0132050609794712	0.305727769431995
Tapbp	14918.7736385588	0.267766138768719	0.108090015752437	2.47725136225343	0.0132398621296601	0.305858312810297
Gpr34	68.1708335594891	0.8592536240919	0.348141759470722	2.46811421128628	0.0135826974653612	0.313088639597162
Id3	202.519263258446	0.60283834288747	0.244459955078707	2.46600038314406	0.0136631188089526	0.313808447036591
Rnf180	174.315515317348	0.585876885408726	0.237608716954297	2.46572134607931	0.013673766237197	0.313808447036591
Pcna	8116.8830978806	-0.298937348320174	0.121303091144371	-2.4643835989669	0.0137249135215104	0.314294526230569
Ulk2	2839.26682435776	0.308568410559917	0.125385523164113	2.4609572363154	0.013856688117643	0.316620795158693
AC149090.1	1976.37442193673	-0.32354148827901	0.131641108475151	-2.45775420783609	0.0139808824533944	0.317512635985982
Lmnb1	1038.00293552626	-0.335334204047472	0.136394110896029	-2.45856805579451	0.0139492335254178	0.317512635985982
Ube2e2	209.231056655336	0.546853991879609	0.222514654862935	2.45760888071153	0.0139865406012132	0.317512635985982
B430306N03Rik	7087.30021690483	-0.273845513025348	0.111530111442099	-2.4553504832416	0.0140747288975733	0.318137406633079
Sesn1	3446.35648033428	0.284800134599313	0.115980504134028	2.45558627914048	0.0140654984017194	0.318137406633079
C130050O18Rik	607.994598346919	-0.39185839906504	0.159779675080626	-2.45249215125331	0.0141870474389669	0.319591802179487
Peli2	637.326233249896	0.389962512455451	0.159027948829434	2.45216337961893	0.0142000171448933	0.319591802179487
Il7r	12194.9766857517	-0.28370347545241	0.116087268556059	-2.44388104726066	0.0145302164518133	0.325625876381661
Rgs18	1152.34266825794	0.320875426521751	0.131272529993199	2.44434556520222	0.0145115194356385	0.325625876381661
Atg9b	137.665616361495	-0.617951173192404	0.253158263998904	-2.44096780974561	0.0146479603779238	0.32756462354726
Tcf4	1627.6004412833	0.344602582139938	0.141359064960856	2.43778198614544	0.0147776834438753	0.329762433956093
Sdc4	3752.60972935366	0.277648111384558	0.11401571591439	2.43517403857757	0.0148846286180695	0.331443704769242
Tmem120a	2456.73383483408	-0.326668874480804	0.134367717884214	-2.43115593257525	0.0150507355851237	0.333725401303968
Tyms	479.351973037877	-0.429206281372379	0.176523103478751	-2.43144536275414	0.0150387163134489	0.333725401303968
Rgl1	1295.16437945655	-0.315028642790023	0.129626266180683	-2.43028401628812	0.0150869951216788	0.333823638894868
Emp1	11369.7319614591	-0.265972602974882	0.109605826614273	-2.42662832069046	0.0152398598438316	0.336496105351803
Cd69	98.9375057781521	0.721347912528078	0.297477957927334	2.42487852731692	0.0153135097170215	0.337411953596895
Lhfpl2	10408.6330971773	0.272746742939318	0.112524235495081	2.42389332164128	0.015355115356245	0.337619391732281
Cxcl10	520.267783367835	0.491189838897871	0.202762136070682	2.42249291912492	0.0154144261662019	0.33821443855884
Il1b	470.424285573849	0.397360456331946	0.164172064215751	2.42039020603253	0.0155038604111051	0.338759349982647
Nudcd2	1588.82730588703	-0.308934362616433	0.127622858885491	-2.42068204171499	0.0154914205986196	0.338759349982647
Nxpe5	1070.52887574343	0.341303751827998	0.141225869706784	2.41672260568563	0.0156609469241217	0.340269145089757
Ppp1r9b	5645.69042511274	0.28781488041682	0.119140664233129	2.41575688929884	0.0157025415832352	0.340269145089757
Slc27a6	68.209911790467	0.814746560713433	0.337264094458211	2.41575244474885	0.0157027332402214	0.340269145089757
Slc6a9	167.535992111257	-0.553425764247363	0.229067655123332	-2.41599261995061	0.0156923794021716	0.340269145089757
Rab5a	2385.43120602862	0.314619776177275	0.130330979807305	2.41400606856821	0.0157781995640878	0.341199499027119
Slc4a7	2118.50623332265	0.403320085927597	0.167288818303413	2.41092076576267	0.01591230492617	0.343202419011529
Src	739.684255058167	0.358810429744235	0.148861026114751	2.41037186904545	0.0159362679308366	0.343202419011529
Ddx6	8076.34703448771	0.349902948585829	0.145636214256673	2.40258201142988	0.0162797836904553	0.34928007196737
Ptpn18	1501.63545727024	0.33753447246453	0.14049518236562	2.4024629654997	0.0162850834469912	0.34928007196737
Tmc8	430.644584009674	-0.420068022654106	0.174915050784276	-2.40155447327502	0.0163255781913497	0.349434008307909
Igfbp4	5469.75367826076	0.276105964181413	0.115007160827408	2.40077193624288	0.0163605295606841	0.349468908416404
Cers6	7206.01757757662	0.34421325661081	0.143554392004006	2.3977897980384	0.016494327655782	0.351610789540328
Bzw2	732.438882076189	-0.365039773582015	0.152299653824434	-2.39685228702372	0.0165365885950338	0.351796635263112
Irak4	1512.71156132815	0.31580815745191	0.131885310127428	2.39456659082633	0.0166400215639595	0.352566759924863
Slc22a4	1432.3422764117	-0.333586674080371	0.139284613841413	-2.39500017180783	0.0166203574853584	0.352566759924863
Klf9	910.90501495704	0.425750151593919	0.177914889111473	2.39299899924151	0.0167112866688323	0.35265186032739
Pkd1	1914.1588565787	0.426511257223252	0.178178175832531	2.39373455941164	0.0166778136793696	0.35265186032739
Tmem41a	323.535582644908	-0.434598325391728	0.18167213789639	-2.39221231402906	0.0167471514590138	0.352699045185013
Prokr1	280.627665593443	-0.494554845070975	0.206804831539665	-2.39140856327682	0.0167838640361885	0.352763859742575
Inpp5j	92.0928271471269	-0.708511622551768	0.296493443261795	-2.38963673111035	0.0168650448887272	0.353761181585942
Cx3cr1	448.906663538586	-0.408140051621401	0.170936654013777	-2.38766842592173	0.0169556315501825	0.354951424547532
Arnt2	64.9264310139593	-0.828227539813264	0.347526001701192	-2.38321027997608	0.0171623877518784	0.35743192150547
Ms4a14	1332.23961829659	0.381313328668595	0.159989661622687	2.3833623047961	0.0171553010101706	0.35743192150547
Pi4k2b	1211.02467922684	-0.329532680795043	0.138289985696117	-2.38291065789224	0.0171763623606748	0.35743192150547
Chil3	86.4748788463596	0.721450106720552	0.304588887308087	2.36860285053938	0.0178554151151418	0.37082691827249
Amer1	314.294501387291	0.503936881166097	0.213109013137427	2.36469060480856	0.0180451390533105	0.372799978484304
Bcl2l1	3951.1266550738	-0.28106225827627	0.118906870660409	-2.36371756077046	0.0180926000236948	0.372799978484304
Cd274	4814.78646584134	0.305225289671083	0.12905236928287	2.36512736160667	0.0180238713860905	0.372799978484304
Mitf	4483.43715196739	0.294888496221827	0.124719955657434	2.36440507589493	0.0180590546283033	0.372799978484304
1810032O08Rik	108.039851110431	-0.681624357151713	0.28857004509284	-2.36207592833282	0.0181729197351791	0.373720749377565
Eef1g	2267.48938500602	-0.308423159969275	0.130946442521836	-2.35533821331453	0.018505853606195	0.379822686148285
Tnrc18	1886.43994994315	0.418713959552635	0.1779255512794	2.35330989024236	0.0186071198588879	0.381155220859407
Ung	211.638577168942	-0.505079280619853	0.214714061682474	-2.35233443334876	0.0186559930366867	0.381411413194484
Fosl2	1703.61172828681	0.315898027133506	0.134588761210887	2.34713526071115	0.0189183855690679	0.386023400483238
Capn5	1156.03871507744	0.308150803178487	0.131595014789386	2.34166015841613	0.0191981870042303	0.388707693630052
Gab1	866.691766075899	0.328698045082366	0.140330916152311	2.34230669972685	0.0191649586807322	0.388707693630052
Lacc1	3209.85442077475	0.305803612929358	0.13051642328185	2.3430278369564	0.0191279558938502	0.388707693630052
Sash1	8490.23796711947	0.361409829115883	0.154241589505675	2.34314123884587	0.0191221427349303	0.388707693630052
Hfe	1711.03267972131	0.297540744209334	0.127243792000587	2.33835175399333	0.019369008317009	0.390657998516905
Prex1	6794.0292712307	0.322360568954547	0.137830992176185	2.33881047988455	0.0193452441059701	0.390657998516905
Agap1	3369.9732995436	0.314312416899196	0.134510922380253	2.33670553541114	0.0194545005250214	0.391629177555518
Car5b	390.559124019337	-0.405205361050968	0.173489901860183	-2.33561352393598	0.0195113931010972	0.391738670477502
Trim14	834.273960849745	0.370801399688357	0.158790025813184	2.33516807991834	0.0195346419393338	0.391738670477502
Pde8b	698.210980574201	-0.341415272988905	0.146300966093348	-2.33365016038967	0.0196140477898424	0.392580406908144
Sod2	10826.6712440298	0.255315080309304	0.109442981301717	2.33285933252713	0.0196555294012845	0.392661318782232
Fat3	1569.8526946136	0.425159880159881	0.182480968293199	2.32988614723241	0.0198121693735554	0.395038084391347
2810417H13Rik	1249.13333254271	-0.303835004408546	0.13061886672904	-2.32611882201391	0.0200122127077911	0.398269614571751
Alox5	55.2198322692322	-0.860311261522674	0.371067948761223	-2.31847364989282	0.0204235934124793	0.405686832784248
Mpp7	282.796793968608	-0.447471730173208	0.193292738112584	-2.31499504090307	0.0206132034659425	0.407908071605292
Ncoa2	1943.35281319616	0.365762404036856	0.157986627091369	2.31514787530291	0.0206048407294532	0.407908071605292
Ccl9	62999.6887674761	0.245325075154742	0.106136224687915	2.31141701031953	0.020809832272662	0.410250979089622
Rapgef2	933.249632063601	0.417611307170029	0.180628202529305	2.31199392632098	0.020778018022768	0.410250979089622
Iqgap2	3700.73097637104	0.322233392925875	0.139524017877623	2.309519162561	0.0209147895803077	0.411546553692809
Neurl3	11288.1497439998	0.251353841793529	0.108932940149121	2.30741813678621	0.0210315211075316	0.413068526920958
Ankrd13b	906.370509111448	-0.317934321254739	0.138128663041223	-2.30172590000278	0.0213506346370051	0.417685711138933
Pex1	515.430549796447	-0.385215566595228	0.167421383603522	-2.30087434653792	0.0213987345291902	0.417685711138933
Rasa1	5425.3903855385	0.27771707566244	0.12079795904628	2.29902125710619	0.0215037322668595	0.417685711138933
Susd6	7108.42197759646	0.30996863163736	0.134793889836337	2.2995747953688	0.0214723214011866	0.417685711138933
Tmem260	1379.16787542759	0.308870700403866	0.134350657814932	2.29898911867879	0.0215055572096704	0.417685711138933
Treml4	644.465153769265	-0.342467792528247	0.148889632825102	-2.30014532261314	0.02143998830086	0.417685711138933
Plxnd1	6288.42743502503	0.301461771409595	0.131217972172346	2.29741220976686	0.0215952659110235	0.418652770563428
Cped1	218.333383159064	-0.484033913416602	0.210890388079214	-2.29519191379548	0.0217221283995079	0.420335207848781
Mdm1	316.560516630896	-0.417161419287593	0.181856374184297	-2.29390595275386	0.0217959014243496	0.420777889914978
Ptprj	5861.18019373941	0.380816905178335	0.166049381582511	2.29339550409048	0.0218252452434924	0.420777889914978
Mcm10	797.451637569504	-0.328362282339034	0.143372569953366	-2.29027269613594	0.0220055135739347	0.423337829312063
Slc40a1	19792.7148297536	-0.259084860657783	0.113152351986405	-2.28969929576816	0.0220387542719667	0.423337829312063
Ctla2a	174.431104104435	0.551311395736146	0.241114518003992	2.28651265091809	0.0222242848738075	0.423903420062729
L1cam	447.007764239772	-0.388027614078743	0.169588391441217	-2.28805527772956	0.0221343022066842	0.423903420062729
Lrrc39	134.251574519387	-0.611541549942964	0.267467190043497	-2.28641707359886	0.0222298704266305	0.423903420062729
Mdh2	7252.93792315732	-0.291984029416572	0.127669288916116	-2.28703419511029	0.0221938272491343	0.423903420062729
Dusp6	2531.14884470742	-0.286129500311275	0.125277229947375	-2.28397052226864	0.0223732634169399	0.425863496763821
Tnrc6b	1268.25190956823	0.384705917811624	0.168511571610992	2.28296439309055	0.0224324658571037	0.426216851284971
Serpine1	127.915498837073	-0.592207636135417	0.259675745524109	-2.28056584545527	0.0225741502936887	0.428133251862943
Nrcam	159.542394028544	-0.536459735439532	0.23562510998999	-2.27675113005707	0.0228010913403862	0.430879001762109
Slc46a1	628.317412035879	-0.353326159159443	0.155180617297968	-2.27687043209146	0.0227939640340855	0.430879001762109
Cdc6	452.189043256654	-0.376009612363917	0.165382829458103	-2.2735710448053	0.02299179004207	0.432589475036603
Crebrf	2015.17983516125	0.355787511746828	0.156515337488707	2.2731798522461	0.0230153439235721	0.432589475036603
Zfp991	304.054631295746	0.420132427109985	0.18479493625626	2.27350616646431	0.0229956949476024	0.432589475036603
Ciapin1	797.845629307322	-0.339708964600815	0.149544669259154	-2.27162202627307	0.0231093493562695	0.433579348924069
C3	3011.14110023088	0.297545337291311	0.131045429619129	2.27055104597008	0.023174169829465	0.43401909494898
Mrto4	604.606115724234	-0.379722849477191	0.167422258702293	-2.26805475222029	0.023325869742286	0.435530554192468
Pon3	3197.80942478461	0.270382211354371	0.119223661845	2.26785696035648	0.0233379263402142	0.435530554192468
Fuom	130.74211170256	-0.66547053041171	0.293721086889068	-2.2656545958617	0.0234725395343831	0.43726464411476
Abhd10	675.930873994766	-0.344762698160482	0.152564754451503	-2.25977945823702	0.0238349419227639	0.439333692242438
Cd47	8883.37585302394	0.261635416735935	0.115757439987618	2.26020389500597	0.0238085992403424	0.439333692242438
Enc1	875.694152852484	0.339264312015527	0.149996855815793	2.26180949040804	0.0237091762487541	0.439333692242438
Mob3c	765.858163352721	0.330152328286511	0.145943742425777	2.26218899693091	0.0236857288357857	0.439333692242438
Sertad2	1530.31461176845	0.324281775531097	0.143456226558192	2.26049285772587	0.0237906792126427	0.439333692242438
Trim30c	94.1670486467872	0.703214751162713	0.310998025980988	2.26115503127246	0.0237496586304679	0.439333692242438
Acp2	12726.0332705483	0.248455255782451	0.110121657582998	2.25618884818541	0.0240588066624512	0.442228928679574
Trpv4	180.784493514521	-0.523394618712006	0.232010544584818	-2.25590875470172	0.0240763461361591	0.442228928679574
Ehd4	12246.7793010563	0.245626495708431	0.109049926495106	2.25242238672626	0.0242955923325423	0.442637900681065
Ern1	1952.81488001858	0.333546544285181	0.147976718862784	2.25404743968186	0.0241931837020484	0.442637900681065
Lrp8	571.108954589857	-0.353772230261997	0.156906638934457	-2.25466705975249	0.0241542347483653	0.442637900681065
Ms4a4c	119.261547069707	0.646810788792275	0.287267818931735	2.25159501401019	0.0243478764397919	0.442637900681065
Sypl	5404.24657391617	-0.252012656016266	0.111888055812149	-2.25236424198284	0.0242992634874622	0.442637900681065
Zbtb34	776.185533460967	0.379525610539298	0.16856324637274	2.25153239929932	0.0243518372132889	0.442637900681065
Snx15	965.795844079095	-0.326802489080558	0.145221738623769	-2.25036893358795	0.0244255353809989	0.443209368643454
Got1	1523.30430829201	-0.283784747779956	0.126239604202991	-2.24798508813157	0.0245771407966777	0.443623753280616
Igsf6	11873.7933569273	0.256042772999818	0.113833372431392	2.24927688191032	0.024494885701627	0.443623753280616
Usp12	1986.66350675728	0.286852546840541	0.127640261611955	2.24735160534702	0.0246175652564186	0.443623753280616
Zranb3	2200.56442621066	-0.272204859183672	0.121105508050608	-2.24766704310363	0.0245974290207719	0.443623753280616
Slc31a2	3734.22660401993	0.265330178617772	0.11812568490376	2.24616838271831	0.0246932245804082	0.44422390977585
Rnmtl1	176.535987127422	-0.54152040918225	0.241304294413358	-2.24413912938746	0.0248234510272053	0.44580197666666
Fgl2	163.245115981613	0.541375152870613	0.241346255392246	2.24314709996535	0.0248873302633734	0.446185162055145
Sbf2	3512.79900302952	0.306954778964821	0.137406614696102	2.2339155916453	0.0254886274660269	0.456185537310052
Bnip3	1085.6840972254	0.308678316081956	0.138329552349339	2.23147050532208	0.0256499791286569	0.45780499033958
Unc93b1	20391.9362187046	0.246939992912829	0.110674763883938	2.23122222489481	0.0256664125018758	0.45780499033958
Papss2	1693.88832646212	-0.280720567940583	0.125891541908029	-2.22986043133594	0.0257567099815536	0.457942250640367
Paqr8	93.1929234675251	0.661755376304506	0.296954174014972	2.22847642569638	0.0258487616684875	0.457942250640367
Wdfy3	3291.16739106602	0.396109999082726	0.177694998745222	2.22915671166787	0.0258034796354771	0.457942250640367
Zyg11b	2379.71643327955	0.351608711142079	0.157778531177343	2.2284952744735	0.0258475061079795	0.457942250640367
Elk4	892.866336470448	0.363509655910864	0.163199081089811	2.22740013904135	0.0259205431451028	0.45812220270789
Traf3	1682.13632136806	0.33461445964714	0.150252459005384	2.22701486459633	0.0259462803593142	0.45812220270789
Afap1	92.4231525410787	0.725188254023322	0.326140864980607	2.2235430511489	0.026179203785291	0.458262484214079
Agtrap	2961.71923687896	0.267509473870751	0.12016645357797	2.2261576829941	0.0260036213278792	0.458262484214079
Arsb	2727.02889622532	0.270439652610616	0.121751089282568	2.22125037405589	0.0263340080307123	0.458262484214079
Cacna1f	131.523026231133	-0.631506676739889	0.284148545557271	-2.22245261013524	0.0262527332832302	0.458262484214079
Casp4	1386.86543809353	0.32253655280568	0.145160024202434	2.2219378549833	0.0262875056919531	0.458262484214079
Gm38394	72.1668086901483	0.834148481763419	0.375618271880083	2.22073457073388	0.0263689444718687	0.458262484214079
Kif13b	1617.62262274148	0.428593318599321	0.192930073953573	2.22149564252206	0.0263174095191381	0.458262484214079
Osbpl11	2996.05767712412	0.287033014998594	0.129062911038457	2.2239775369166	0.0261499556171427	0.458262484214079
Ptms	5076.37999005655	0.27509616008646	0.123894485832729	2.22040681017772	0.026391165185479	0.458262484214079
Tbc1d14	2467.63266004599	0.292008018947117	0.131385997833916	2.22252008403697	0.026248178277682	0.458262484214079
Ifitm3	9727.50082577734	-0.266316470335728	0.120014506898355	-2.21903565842486	0.0264842987031222	0.459119545121232
Prr12	985.648127220306	0.375458305702388	0.169290245249928	2.2178378036377	0.0265658935146409	0.459774077857349
Runx3	50.5084823164067	-0.870797228951869	0.392747283456355	-2.21719478563532	0.0266097837636724	0.459774978770011
Myef2	687.907232248006	-0.329475966561391	0.148667644456523	-2.21619147707519	0.026678391339956	0.460202250614242
Slc35b1	2623.3653199522	-0.29895228501594	0.135063067450775	-2.21342733182702	0.0268681980568967	0.462715371462615
Glb1	5681.05021049781	-0.260827533074156	0.11814256016927	-2.20773557556611	0.0272627113551879	0.467292544529958
Il6ra	1563.5031331843	0.289544424877091	0.131229979784174	2.20638931251293	0.0273567527022687	0.467292544529958
Nop16	873.973655237208	-0.338573706378639	0.153372524395742	-2.20752515949355	0.0272773912609416	0.467292544529958
Tet3	2046.2146398681	0.3822016747409	0.173025412747494	2.20893375528986	0.0271792489186147	0.467292544529958
Tgm2	5546.19559224233	-0.256623248299797	0.116289042004855	-2.20677067998447	0.0273300844332232	0.467292544529958
Tmem38b	1302.68549310928	-0.282097084940121	0.127922736631217	-2.20521458787555	0.0274390400033834	0.467936018789406
Fam120c	169.864410459391	0.629283722639212	0.285602085366623	2.20335829071909	0.0275695055073689	0.46939768467741
Fam212a	178.095938757376	0.502918603297113	0.228455519527213	2.20138521642155	0.0277087646821739	0.471004090740097
Hpse	4581.6699466146	0.252194469983937	0.114750032135347	2.1977725434227	0.0279653189801697	0.474595898809093
Arhgap6	1794.65788662709	0.303341440060081	0.138124149059566	2.19615065233281	0.0280811621187481	0.474985463869594
Mthfd2	1850.34258634277	-0.272885360143338	0.124243601625565	-2.19637354819878	0.0280652173668194	0.474985463869594
Sirpb1b	326.296121027248	0.39508437735503	0.179947759943246	2.19555040573795	0.0281241393080681	0.474985463869594
Zbp1	1005.24373448008	0.294434234045987	0.134177796346781	2.19435884373169	0.0282096222038492	0.475663211694487
Nrg4	57.4381315135955	-0.811483023743696	0.370286946972654	-2.1914977840243	0.0284157899241623	0.477603853725344
Pgbd5	77.44459607244	0.706008149901063	0.322147205543435	2.1915699958039	0.0284105704250711	0.477603853725344
Mafb	8868.55727055994	0.256995726187647	0.117386474871777	2.18931292100191	0.0285741038626628	0.478560660967845
Slc35c2	1810.69166678046	-0.31993419056608	0.146152989483047	-2.18903624002294	0.0285942061002068	0.478560660967845
Sox4	836.550438984018	0.351330580835366	0.160511084863425	2.1888244113128	0.0286096047317734	0.478560660967845
Narf	1456.42126951392	0.279549767721427	0.128214626639454	2.18032665264888	0.0292332567759608	0.487437833173731
Stap1	7572.7890145007	0.241196513415529	0.110596345289828	2.18087236773919	0.0291928580354518	0.487437833173731
Coq8a	346.031532557295	0.38839973334679	0.178376278668152	2.17741807513186	0.0294493882706437	0.489685243398606
Hirip3	457.159270690127	-0.36663819730481	0.168463734366763	-2.17636275654796	0.0295281463490317	0.489685243398606
Nfatc2	859.903926623479	0.335666079532543	0.154179603995459	2.1771107904936	0.0294723021528176	0.489685243398606
Relb	1791.21393167232	0.267619190866362	0.122986413587039	2.17600613808422	0.0295548015895612	0.489685243398606
Adamts10	573.285656791824	-0.337274168857767	0.155109101712923	-2.17443183625675	0.0296727193434452	0.490863533870747
Cyb5a	10617.9283347119	-0.259541065069949	0.119409647882169	-2.17353513449817	0.0297400644332114	0.491202827992947
Zfand2a	4449.98349777769	-0.244049014236954	0.112399191585586	-2.17127019148643	0.0299107541957329	0.493245267303219
Atp13a2	12147.3374971656	0.23944365199289	0.110465803642376	2.16758167774771	0.0301905290479855	0.494798923681111
Lss	792.235235002063	-0.319644224148541	0.147462569819215	-2.16762955196302	0.0301868834199398	0.494798923681111
Nfkbiz	479.020414674269	0.361579450303706	0.166682031118099	2.16927672334108	0.0300616813063503	0.494798923681111
Ulk1	1491.78545769492	0.306760290106351	0.141524606840019	2.16754030946093	0.0301936795533859	0.494798923681111
Celf2	5623.41796005184	0.277816507430151	0.128562175114069	2.16095058428852	0.0306991568166027	0.500020421542685
Kansl1l	351.644187451698	0.380081461017868	0.175875051090585	2.16108799207743	0.030688542968913	0.500020421542685
Tbc1d5	2192.88896859766	0.280272991315765	0.129701928060436	2.1609007322171	0.0307030083403403	0.500020421542685
Tor4a	4569.94748060249	-0.24465918185346	0.113154518355679	-2.16216891211027	0.0306051588489244	0.500020421542685
Sel1l3	1637.17281245553	-0.278718208656455	0.129119927775625	-2.1585994776948	0.0308812533202547	0.502143542360979
Birc3	2559.05067399899	0.262832485758117	0.122021804228113	2.15397967126242	0.0312417661748517	0.507219262603475
Arid4a	1967.84540311236	0.314395433636591	0.14611911965402	2.15163788545274	0.0314258858111476	0.508633781461907
Bcl7c	334.786087007185	0.385522245374263	0.179124920584232	2.15225354527359	0.0313773904524755	0.508633781461907
Nadk	9789.86085907269	0.233485978703167	0.108579363646872	2.15037158867981	0.0315258338253923	0.509249407641426
Rab2b	518.608830314408	0.336545263802568	0.156549676942808	2.14976658128472	0.0315736828555234	0.509249407641426
Smim4	382.294130531455	-0.414661903500317	0.192927639484519	-2.14931310313155	0.0316095885177888	0.509249407641426
Akap13	5248.3897818596	0.340411226610534	0.158474863142369	2.14804556294028	0.0317101360824172	0.510085747288945
Prdm16	132.892021776599	-0.54567027214683	0.254313694497408	-2.14565823214994	0.0319002558379863	0.512358167272282
Ddx39	1465.36519860868	-0.312887352706058	0.145965353637973	-2.14357273769287	0.0320671371354987	0.512758180417833
Gypc	412.067581087371	-0.364964521555395	0.170198046997793	-2.14435199459208	0.0320046936324383	0.512758180417833
Tipin	690.397318823815	-0.335128244229585	0.156345240266547	-2.14351421033502	0.0320718312694602	0.512758180417833
Pcyox1	8924.85397888309	0.241621618700456	0.112766671767608	2.14266870621485	0.0321397099021074	0.513061305103962
Pparg	859.314339612056	-0.299199897995274	0.139708729950112	-2.14159772336427	0.032225867100993	0.513654854339232
Fcna	549.178987766962	-0.390008895362892	0.182385200630969	-2.1383801646934	0.0324859010057384	0.517013853942617
Itsn1	5137.01981352662	0.258316250452127	0.120868897248046	2.13716064540585	0.0325849277294031	0.517285565480063
Slc1a5	1281.65138541676	-0.275205779004717	0.128784051948393	-2.13695542919397	0.0326016169700917	0.517285565480063
Bzrap1	129.452214853666	-0.559728432493795	0.262146266723685	-2.13517605834829	0.0327466317706225	0.518801622372037
Pdpr	805.155518572981	0.438135824204319	0.205267928549963	2.13445825316874	0.0328052874716159	0.518946990953707
Itgax	9894.38860735789	0.245890696352106	0.115242114280139	2.13368782660805	0.0328683432182195	0.519161421193805
Ncapg2	2056.24450377292	0.294774211884893	0.13823805361351	2.13236662539413	0.0329767188152941	0.520089965315496
Akna	1559.71320533982	0.292403532850284	0.137361135686759	2.12872099075453	0.0332773511052471	0.523397116057993
Ppan	575.251108914517	-0.331380255580878	0.15567889526355	-2.12861386907893	0.0332862201001793	0.523397116057993
Arl4c	2512.38976424197	0.253282283399685	0.119073392199784	2.12711067284219	0.0334108886983538	0.523996520962727
Esd	37230.6200247895	-0.281190692157804	0.132252022726072	-2.12617309256754	0.0334888496676817	0.523996520962727
Klf2	694.484787066481	-0.336685762612357	0.158384552385005	-2.12574873964939	0.0335241862667801	0.523996520962727
Lmln	191.445852589988	0.483449254066797	0.227380436406444	2.12616908344141	0.0334891833653748	0.523996520962727
Fam102b	2574.0691266166	0.298638790497423	0.140569869379499	2.12448650493643	0.0336294833203234	0.52486015039219
Stra6l	1244.96463743632	-0.293023063995782	0.138007045932318	-2.12324712855232	0.0337331486120645	0.525695784016838
Atp9a	63.1751863950215	-0.743630454580246	0.350495150073947	-2.1216569028797	0.0338665601945243	0.52699181501509
Fam73a	430.901992512345	-0.383919239465496	0.181117976745925	-2.11971912652306	0.0340297390306352	0.528359289921356
Peak1	4784.21270988698	0.368077150805782	0.173669011062565	2.11941755500169	0.0340551945067541	0.528359289921356
Tpcn1	2974.72631498621	0.273031099454865	0.128883768762554	2.11842889198777	0.034138761156612	0.52887345200967
Micall2	1148.6098718352	-0.279547749604271	0.13206603680135	-2.11672702819695	0.0342830215763015	0.530324970932522
Hebp1	838.348905399932	-0.348270271363965	0.164614271111076	-2.1156748379912	0.0343724720221334	0.530925606138638
Ccl12	89.8162937023482	-0.670263868060641	0.317161198262406	-2.11332241059984	0.0345731818531361	0.533240487170134
Ddx60	900.274352968067	0.352524162455918	0.166897745865116	2.1122164390454	0.0346678891419926	0.533788377552839
Nifk	1718.30457182868	-0.26727847861071	0.126569105753828	-2.11171973617761	0.0347104951841186	0.533788377552839
Zfp292	1406.07242875538	0.36829146396779	0.174533485533052	2.11014787702756	0.0348456204988293	0.535081797645274
Filip1l	1017.82605584717	0.307854418611461	0.145993364632316	2.10868774335595	0.0349715434814763	0.536230333382636
Ms4a6d	9339.8762370254	0.235574768527339	0.111755128619047	2.10795487811902	0.0350348926121057	0.536417450679948
Aprt	6089.67277812452	-0.287210370384262	0.136321906379511	-2.10685412207109	0.0351302264196677	0.53709302432868
Ptchd1	244.291522621917	0.472951736037868	0.224560859113102	2.10611830532614	0.0351940771321138	0.537285998488514
Bag2	198.87562675446	-0.461365177766274	0.219472069400862	-2.10215896275894	0.0355393532582489	0.537859649310988
Ing1	904.688365562197	0.292146041652696	0.13894737571449	2.10256609849904	0.0355037160164334	0.537859649310988
Maoa	1714.03943511946	-0.280579273966228	0.133391550331123	-2.10342614108417	0.0354285353337667	0.537859649310988
Mt3	64.9887662702418	-0.7564620365998	0.359552787161784	-2.10389701765661	0.0353874312012559	0.537859649310988
Shmt1	118.792941527424	-0.570677373634509	0.271388377510058	-2.10280697674078	0.0354826459179331	0.537859649310988
Slc17a9	373.134783455591	-0.366780633689205	0.174264486173094	-2.10473540388997	0.0353143468490606	0.537859649310988
Arid5a	202.420202538352	0.450048886911611	0.214293985271488	2.10014707758338	0.0357159051214983	0.538201742692922
Ica1	140.415187462885	-0.523945142166168	0.249413271404345	-2.10071075695389	0.0356663644750932	0.538201742692922
Ifrd2	368.46187575528	-0.370214855443498	0.176249280924414	-2.1005183879432	0.0356832648079905	0.538201742692922
Hist1h4i	68.4411545072956	-0.739255092481505	0.352428306834271	-2.09760418827293	0.0359401248139088	0.540297031870736
Mtap	1518.86875553384	-0.262566133475648	0.125186351407678	-2.09740223693063	0.0359579832423506	0.540297031870736
Adamtsl5	1405.3768428481	-0.272453655570693	0.129999692514084	-2.09580230769527	0.0360997315700141	0.541650908020468
Plxnb2	17365.3162855571	0.254025618580494	0.121333343108776	2.09361756687737	0.0362940614140146	0.543442231794196
Pomk	1086.01794742225	-0.278249642025328	0.13292418177451	-2.09329587973199	0.0363227502371979	0.543442231794196
Cbr1	1237.05062475976	-0.294294423168405	0.140707970690538	-2.09152631314436	0.0364809101962102	0.543656683835933
Ep300	2953.24545176168	0.367510489088268	0.175724975961188	2.09139587060999	0.0364925920500092	0.543656683835933
Il27ra	446.570371988533	0.346384427153263	0.165597210138781	2.09172864001133	0.0364627970054224	0.543656683835933
Nt5c3b	434.157839655499	-0.357776949786871	0.171252117338423	-2.08918263521288	0.0366912859519176	0.545841428459166
Kcnj2	3914.4835829571	0.293682126935372	0.140635911197454	2.08824420757683	0.0367758113991302	0.546051209808545
Nhp2	1520.77091601937	-0.286952393522926	0.137437830009519	-2.08787051936903	0.0368095161455608	0.546051209808545
Homer3	2428.36546189819	-0.258254759835034	0.123740306117892	-2.08707063961023	0.0368817496104843	0.54634998575531
Syp	97.6086805808707	-0.619527226359075	0.296928961092927	-2.08644931123841	0.0369379421964049	0.546410631531586
Galc	6067.22957488781	0.24759910164866	0.118737009569097	2.08527318101753	0.0370445103932103	0.547215246484493
Gnl3	1529.92710476344	-0.263330023783636	0.126373219930747	-2.08374862908408	0.0371830383205047	0.547558777635683
Lig1	2467.79663885851	-0.254295674064142	0.122027940172986	-2.08391351770466	0.0371680345295556	0.547558777635683
Nfam1	5164.90753359178	0.233844325005033	0.112247369958345	2.08329446909814	0.037224390584882	0.547558777635683
Samd9l	5818.75311263835	0.286895882979063	0.137800978788599	2.08195823789605	0.0373462844887661	0.548582397364396
Actn1	7624.23686915836	0.248913733077625	0.11980571010742	2.0776449874922	0.0377420693975499	0.55000546313892
Kmt2b	1376.71199289889	0.31502556360123	0.151638735341745	2.07747422115638	0.0377578121148	0.55000546313892
Parp8	956.265160411549	0.294643635869629	0.1417389036592	2.07877744403948	0.0376378110026759	0.55000546313892
Rpa2	1098.90961230684	-0.288427681051004	0.138789215409514	-2.07817070079951	0.0376936396520112	0.55000546313892
Srxn1	17036.875325575	-0.230686000080252	0.11092763337436	-2.07960805673848	0.0375614974064841	0.55000546313892
Tcf19	765.489091526652	-0.309600361063524	0.148925959411491	-2.07888780630972	0.0376276637354778	0.55000546313892
Ash1l	1654.90542496777	0.375872369626665	0.181145603837065	2.07497373198607	0.0379889693542577	0.551842236802752
F9	83.8576591763195	-0.646333759382185	0.311490367902316	-2.07497189635372	0.0379891394900445	0.551842236802752
Cox5b	1311.42313076469	0.276678260608645	0.133782313791952	2.06812285395895	0.0386284721680275	0.557270173450168
Klra2	412.237961512008	-0.349630757251009	0.168872606550923	-2.07038171786364	0.0384166125020535	0.557270173450168
Msmo1	4229.25698960828	-0.234789586322854	0.113452664807278	-2.06949379921301	0.0384997726067769	0.557270173450168
Plagl2	2494.86977902621	0.285600413549473	0.138084516502997	2.06830150680417	0.0386116801719196	0.557270173450168
Slc35e4	1518.78034987077	-0.278684979419813	0.134679373939057	-2.06924766034269	0.0385228523874145	0.557270173450168
Maf	8316.97538083034	0.242209552423425	0.117164418498472	2.06726201971107	0.0387094709985471	0.557574099275844
Osm	232.312305746896	-0.422229357565566	0.2043513224907	-2.06619341837037	0.0388102200700402	0.557574099275844
Procr	5619.55317067543	-0.234967120410907	0.113812031063237	-2.06451917443028	0.0389685178078942	0.557574099275844
Siglec1	5293.43917520692	0.362880228252938	0.17564894373518	2.06594028142885	0.038834118748314	0.557574099275844
Tapbpl	1077.72512273386	0.279231744734034	0.135243145693647	2.0646646697094	0.038954739680159	0.557574099275844
Trim12c	1394.98406055099	0.266764503783689	0.129200472457325	2.06473319106322	0.0389482522710214	0.557574099275844
Eps8	602.779401174558	0.318296342523389	0.154274401611071	2.06318312824068	0.0390952324985431	0.558625066000981
Nfkbie	1497.10827024703	0.258299456304678	0.125279900590445	2.06177890537357	0.0392287902863422	0.559010261580377
Tspan33	111.367824167232	0.560233169289929	0.271656852488721	2.06228248673827	0.0391808494016364	0.559010261580377
Afg3l2	4885.27486407051	-0.230122392439064	0.111703093733203	-2.06012550546451	0.0393865441539704	0.56049670975148
Nle1	287.521861301133	-0.408831154439803	0.198603627925541	-2.05852812816228	0.0395394639996812	0.561910431475144
Acsl3	438.256784596038	0.354833858315918	0.172447789749403	2.05763065349549	0.0396256017928365	0.561915184363227
Sema6b	474.270641848548	0.354798746058118	0.172449347575511	2.05740845672241	0.039646952367352	0.561915184363227
Atf7ip	1663.20706777595	0.322008477446568	0.156818387206179	2.05338470305274	0.0400352816968755	0.565889534281443
Rps12	62.9763732425194	-0.734471664823169	0.357603549117419	-2.0538712958411	0.0399881501619263	0.565889534281443
Zswim6	1380.30589949429	0.370850535014238	0.180664608039763	2.0527016278286	0.0401015240862968	0.566062967183151
Pced1b	196.71989883585	-0.440125872145396	0.214536452076532	-2.05152023297369	0.0402163113229301	0.566920259616789
Pcyt1a	5897.97781496817	0.251901029818749	0.122905940992256	2.04954315295972	0.0404090326707857	0.568872395504967
Ophn1	897.217495399473	0.291457757981823	0.142290251925988	2.04833257399406	0.0405274233109447	0.569011533715112
Tmcc3	830.032858782281	0.310518702944954	0.151588497222572	2.0484318311371	0.0405177052344064	0.569011533715112
Cxcr4	2300.92554612276	0.258926467396742	0.126495763680969	2.04691809323964	0.0406661272802467	0.569215784582475
Dclre1c	1013.18685230714	0.300230100371483	0.146702418544604	2.04652454506195	0.0407047900874196	0.569215784582475
Ssh2	1156.93268021842	0.335001282182465	0.163689643487011	2.04656369850942	0.0407009421945076	0.569215784582475
Tnfrsf22	188.641406781702	-0.477252772465643	0.233479563142709	-2.04408799657524	0.0409448547528385	0.571810434950427
Gtf2h2	981.049973686995	-0.28378759322246	0.138979542740126	-2.04193788256381	0.0411576934250742	0.574018468939067
Wdr77	747.924656948929	-0.32375391806348	0.15865229955303	-2.0406506490961	0.0412855639620089	0.575037177733797
Bptf	2495.95560244157	0.32763744267157	0.16061545476702	2.03988740153819	0.0413615418467968	0.575331367227063
Mcur1	2796.49427388407	0.259013809867187	0.127168127260335	2.03678245050304	0.0416718477215834	0.578879919078101
Crim1	541.80503785391	-0.333652510430443	0.163947615841155	-2.0351165750023	0.0418391445904731	0.580435117017039
Gde1	3436.38725308526	-0.254139432820376	0.124945858250165	-2.03399645558112	0.0419519528195457	0.581181540224338
Ggta1	7429.03830408011	-0.237382046578238	0.116736691630726	-2.03348273162607	0.0420037764578612	0.581181540224338
Ifi47	1842.5929823656	0.256594237149374	0.126384546762009	2.03026591243436	0.0423295171648804	0.581850558355525
Ifnar2	3408.65642939553	0.232317428138967	0.114331702778464	2.03195983697644	0.042157722046238	0.581850558355525
Lst1	1424.10988531854	0.305382129607771	0.150402777396769	2.03042879189764	0.0423129724963996	0.581850558355525
Tbc1d4	396.609710818759	0.343501768696438	0.169147600562963	2.03078120856095	0.0422771940910742	0.581850558355525
Tns1	508.216809187865	0.37898821090963	0.186668671796186	2.03027217830868	0.0423288806003068	0.581850558355525
H2-D1	75210.2727056693	0.221789908836447	0.109523242432578	2.02504878334824	0.042862355230861	0.585308106348015
Kmt2a	1713.913686202	0.385350413123937	0.190160405125916	2.02644926460256	0.0427187668763589	0.585308106348015
Slc43a2	22935.6085296444	0.245372130201505	0.121132833871374	2.02564509026558	0.0428011673538036	0.585308106348015
Ypel3	1988.20154884576	0.249618217544038	0.123235429316553	2.02553939989812	0.0428120070008476	0.585308106348015
Zc3h4	1608.77364365279	0.283824327397202	0.140192868078322	2.02452757610063	0.0429158975764324	0.585308106348015
mt-Nd5	62411.9673649386	0.280484335650801	0.13853351191357	2.02466776288609	0.0429014909754454	0.585308106348015
Cchcr1	250.072717870282	-0.39817181230514	0.196928998085514	-2.02190543889448	0.0431861217824933	0.587231625779139
Tiam2	51.4789030309836	-0.793087650054332	0.392320449950572	-2.02153023161105	0.0432249060928199	0.587231625779139
Tmcc1	1907.88421026641	0.257505915917347	0.127358992880134	2.02189032822914	0.043187683168558	0.587231625779139
Casp3	2122.87937066118	0.241666391043371	0.119668702792643	2.01946194287842	0.0434392290070324	0.588618389955757
Vprbp	578.939217199656	0.321662349149583	0.159257027346679	2.01976863758339	0.0434073917087137	0.588618389955757
Bmp2k	1517.56535798957	0.299960197208734	0.148579188590326	2.01885741909526	0.0435020410485092	0.588708911634535
Prdx1	209222.995447671	-0.256415906655273	0.127280903078908	-2.01456699671834	0.0439500384348241	0.594005158639737
Gapt	150.637356344153	-0.482102900872536	0.23941698790416	-2.01365368887493	0.0440459054064981	0.594534692282307
Cic	6530.68345503269	0.287984981395685	0.14307165816238	2.01287232631941	0.0441280625681055	0.594878046547931
Ppic	201.734307845189	-0.443542965683176	0.22065392646657	-2.0101294945702	0.0444174851371115	0.598011019406965
Adam8	57104.5218275414	-0.214110871130706	0.10672268225791	-2.00623584978193	0.0448310906707117	0.601805029221362
Itga6	7836.57163251766	0.260682565184828	0.129918972122922	2.00650113624809	0.0448028076503369	0.601805029221362
Sptlc2	6281.17888666489	-0.228639261532138	0.113985780940268	-2.00585774511604	0.0448714276173823	0.601805029221362
Hax1	828.514203678313	-0.328786537662801	0.164073344015697	-2.0038997780855	0.0450807973385514	0.603840871630558
Zfp120	1526.85964837299	0.260496901567871	0.130038632435864	2.00322701560516	0.0451529271838876	0.604035587123232
Cep85l	64.1417221925154	0.745484293309898	0.372313200840723	2.00230422028151	0.0452520223985994	0.60423974143478
Dock1	1766.23161427404	0.276782149603097	0.138325921621982	2.00094202415285	0.0453986380864423	0.60423974143478
Rabggtb	1739.99617724498	-0.260863648621422	0.130366209417743	-2.00100662423585	0.0453916760277457	0.60423974143478
Rai14	2441.20063343194	-0.26167778495622	0.130729940540053	-2.00166682456378	0.0453205767146357	0.60423974143478
Ppp1r12b	1031.4814335299	0.362946752360925	0.181535966277634	1.99931043860393	0.0455747754314115	0.605815265810702
Ap2a2	5406.80486897671	0.223854882505334	0.1127299142716	1.98576290908907	0.0470596560386345	0.606649309568193
Aurkb	773.011261431815	-0.296415853501472	0.148489945517832	-1.99620151026236	0.0459119931416844	0.606649309568193
B3glct	780.537326036003	0.283331659704582	0.142205983250054	1.99240322544217	0.0463268337418849	0.606649309568193
Cbl	6838.1793931981	0.346498514624317	0.173529036060247	1.99677542439651	0.045849584398462	0.606649309568193
Cfap43	421.433654618463	0.334252950204403	0.167669134236219	1.99352702408241	0.0462037673872863	0.606649309568193
Crlf2	2532.08289247374	0.24505688059658	0.123079035771813	1.99105297713668	0.0464750633151305	0.606649309568193
Csf3r	1196.36468994424	0.25965863923926	0.130911295250529	1.98347009509258	0.0473149442435909	0.606649309568193
Dut	790.918242687378	-0.30652975861271	0.154275097073101	-1.98690368327861	0.046933071389204	0.606649309568193
Ets2	2651.57602877834	-0.253565532887517	0.127758847454017	-1.98471994652879	0.0471756383365739	0.606649309568193
Fen1	1974.32063699405	-0.251056471225104	0.126432439695951	-1.98569664422243	0.0470670178581332	0.606649309568193
Frs2	1088.75545762776	0.316511626888341	0.159367916262684	1.98604357960381	0.0470284851611483	0.606649309568193
Furin	3175.87801430925	0.250473390188138	0.12620660379383	1.98462982648126	0.0471856713810078	0.606649309568193
Glg1	10003.5495442372	0.288616307791826	0.144680569779629	1.99485188806924	0.0460590361982144	0.606649309568193
Hira	299.232356753519	-0.37925661134126	0.191190057297492	-1.98366283635313	0.047293439159845	0.606649309568193
Isoc1	1792.47546497729	0.262929525115762	0.132313300465688	1.98717380785121	0.0469031393216024	0.606649309568193
Mrps10	575.698217650783	-0.303314689718358	0.152272511096418	-1.9919201931746	0.0463798149875829	0.606649309568193
Mtfr1	1261.19266211728	-0.262428076266008	0.131781124611389	-1.99139350980563	0.046437642214846	0.606649309568193
Myo1c	7352.01636112835	0.238031366339339	0.11989977202405	1.98525286846745	0.0471163449295334	0.606649309568193
Pgs1	1729.81945845097	-0.250993746267069	0.126069383607463	-1.9909175335431	0.0464899542521807	0.606649309568193
Prcp	3236.0099091794	0.228774567197686	0.114843661092956	1.99205219531021	0.0463653313111529	0.606649309568193
Prdm10	144.939264267185	0.550740893087099	0.277454043519074	1.98498059751375	0.0471466302208149	0.606649309568193
Prkar1b	81.111841141947	-0.624108260668569	0.312767070195359	-1.99544108105352	0.0459947941649398	0.606649309568193
Prune	1382.7304779632	-0.257543803234603	0.129613549839306	-1.98701295932335	0.0469209607521127	0.606649309568193
Rnf17	78.8722475735477	-0.633163732734126	0.318071952592979	-1.99063050851376	0.046521523626336	0.606649309568193
Rps18	1835.84692825858	-0.295218944065959	0.14881613761206	-1.9837831353717	0.0472800209775956	0.606649309568193
Samsn1	1559.28537005372	0.25569866015743	0.128193356827689	1.99463268990707	0.0460829555163912	0.606649309568193
Sncaip	145.162779912127	-0.480900889281318	0.241805718748934	-1.98879038828952	0.0467243441399024	0.606649309568193
Tbc1d2	607.810400871304	-0.30789875235002	0.15494143751032	-1.98719437032145	0.0469008614854722	0.606649309568193
Tirap	810.483816970065	0.306421467294437	0.153736515650061	1.99315995941993	0.0462439340574188	0.606649309568193
Dtnb	213.371342833428	-0.421215357799562	0.212444081717858	-1.98271165943313	0.0473996464772776	0.606993275035027
Grk5	802.5033716495	-0.29604018551978	0.149439631229661	-1.98100184725979	0.0475910664284929	0.608701347197602
Adgra3	98.7605304499996	-0.588328105222746	0.297244771491903	-1.97927150163101	0.0477854463962051	0.61011966111832
Ccne2	1056.64353774517	-0.263047720323538	0.132920885151348	-1.97897960146762	0.0478183029595022	0.61011966111832
Slc38a2	3307.76673983837	-0.267977723702751	0.135510601682434	-1.97754065272878	0.0479805500489882	0.611445940356972
BC030867	203.069322124388	-0.450350131221768	0.227981457975669	-1.97538052094496	0.0482249816444506	0.611588400830711
Dtl	657.09973374368	-0.317836657975241	0.160821421412499	-1.97633284909233	0.0481170914917136	0.611588400830711
Hnrnpdl	3435.41515160178	-0.230572719402852	0.11669748760263	-1.97581562499427	0.0481756631084781	0.611588400830711
Smpd5	102.1151568867	-0.575185864599756	0.29113823471125	-1.97564522973158	0.0481949721624369	0.611588400830711
Arl5c	682.585563655742	0.30898896731367	0.156551638422599	1.97371915380137	0.0484136860074532	0.612042738221668
Tbl3	1178.03640059743	-0.272505404343052	0.138080603209688	-1.97352414465649	0.0484358764992358	0.612042738221668
Zc3h12c	631.010840815314	0.409567193930201	0.207515553036263	1.97366986684912	0.048419293664667	0.612042738221668
Tiam1	590.58998776158	0.348888559876628	0.177026864954648	1.97082267691974	0.0487441619233046	0.614457656552427
Zc3hav1l	113.997340162078	-0.536812665841221	0.272312688148881	-1.97130978174521	0.0486884531868523	0.614457656552427
Ppp1r14b	645.820491149186	-0.327707838832964	0.166368017486414	-1.96977666611749	0.0488639719470351	0.615228496735299
Ifngr2	5704.96134672416	0.218078657494426	0.110747236025125	1.96915666089355	0.0489351039343712	0.615385335807776
Scarb1	3381.63568468353	-0.228583699023184	0.116138774173049	-1.96819452117336	0.0490456604281594	0.616036989904833
Gpr176	323.285660896652	-0.355735446126877	0.180866299188659	-1.96684206910108	0.0492014208888918	0.616845982428011
Traf1	294.252159557378	-0.38650553403709	0.196533473797916	-1.96661426966131	0.0492276971102446	0.616845982428011
Madd	2135.11794894127	0.254299851516452	0.129400504307784	1.96521530481512	0.0493893233087109	0.61813272417871
Adk	1740.48167992061	-0.241245491728906	0.122886750776183	-1.96315298602283	0.0496284003219969	0.619185639465849
Clec2d	3145.41778167806	0.300974646434247	0.153396970058416	1.96206382902889	0.0497550534638622	0.619185639465849
Ifit3b	127.449937975005	0.539021749609946	0.274801036214677	1.96149824263711	0.0498209298022371	0.619185639465849
Sat1	5730.23360413074	-0.236258022307112	0.120451291164933	-1.96144034673407	0.0498276773178086	0.619185639465849
Sept11	2474.5339058047	-0.237177027966436	0.120852704242308	-1.96252975432721	0.0497008399808773	0.619185639465849
Slc16a7	1259.49000972638	0.279103055903535	0.142170025421528	1.96316386014568	0.0496271371840405	0.619185639465849
Tob2	1372.35812469055	0.268549000917818	0.1369538256812	1.96087257571719	0.0498938891745012	0.619274685990732
Abcg1	2579.46164016828	0.24288126428431	0.123974526826611	1.95912233344516	0.0500984618916928	0.619796502604162
Acss2	1125.62715737187	-0.26556253709153	0.135911807074368	-1.95393279515605	0.0507091655169152	0.619796502604162
C1rl	162.7887682608	0.452232269931943	0.230803620144279	1.9593811814964	0.0500681628481588	0.619796502604162
Dyrk2	348.311339291785	0.377488852460616	0.193190884907844	1.95396823530616	0.0507049738742516	0.619796502604162
Fam193a	1200.88432194088	0.267898133494793	0.136895588357841	1.95695227807133	0.0503530793160988	0.619796502604162
Gpr146	1562.15412837822	0.249000712687254	0.127187096809411	1.9577513673449	0.0502591945333614	0.619796502604162
Itpkb	4048.97776916658	0.246623680059003	0.126207751791062	1.95410881312022	0.0506883500552791	0.619796502604162
Jazf1	64.7225177066576	-0.677143698582004	0.345985549678037	-1.95714445072094	0.0503304875911592	0.619796502604162
Kdr	41.5625977473608	-0.846454121047967	0.432390627818289	-1.95761440371387	0.0502752759270645	0.619796502604162
Nasp	1854.85907372061	-0.252258008255636	0.129119482999538	-1.9536788902457	0.0507392043159624	0.619796502604162
Pdcl3	1919.49239719157	-0.259888379785284	0.133038972523359	-1.95347554822443	0.0507632719047459	0.619796502604162
Rab19	259.152325454658	-0.423033413488657	0.216226254617763	-1.95643870461744	0.0504134964730573	0.619796502604162
Serpinb8	1659.04798798074	0.251201463163348	0.12842745863711	1.9559793974679	0.0504675811496734	0.619796502604162
Taok1	4316.44916383127	0.334744851928174	0.171253750410881	1.95467165609534	0.0506218376303119	0.619796502604162
0610030E20Rik	1130.18743125436	0.281267449952687	0.144203291259908	1.95049258234847	0.0511174366328903	0.621107444353197
Bax	3604.16878543376	-0.283534366166764	0.145291442716748	-1.95148703092946	0.0509991374878681	0.621107444353197
Ccne1	556.602680386731	-0.302703857830895	0.155226487119938	-1.95007864603034	0.0511667459879063	0.621107444353197
Htatip2	3370.79691114411	-0.243407613016315	0.124700607288546	-1.95193606758539	0.0509457954774504	0.621107444353197
Lats2	1338.72186200551	0.27671995906307	0.141846707056812	1.95083808996876	0.0510763091848863	0.621107444353197
9930111J21Rik1	117.996105498277	0.675470191001903	0.34707051384259	1.94620448600901	0.0516301812782838	0.622354947654296
Agmo	117.095083881408	0.514560579722707	0.264507905313929	1.94535047681091	0.0517328108067129	0.622354947654296
Cdkn2a	430.211728470832	-0.347958947453156	0.178875702539872	-1.94525551828703	0.0517442328713336	0.622354947654296
H2-Q4	1640.36971227897	0.241630481200078	0.124190652943514	1.94564144299957	0.0516978251397446	0.622354947654296
Lgals3	220790.340889373	-0.244542829386913	0.125651377084332	-1.94620094949525	0.0516306059229952	0.622354947654296
Npas2	110.782405625632	-0.534547211106848	0.27457324736575	-1.94682918396196	0.0515552168991449	0.622354947654296
Phgdh	69.691075534111	-0.670123012997594	0.344227026184285	-1.94674723953499	0.0515650451185131	0.622354947654296
Snapin	2676.29931035113	0.230974448458431	0.118530393739225	1.94865165947723	0.0513370383658097	0.622354947654296
Dpy19l3	186.653808896974	0.435281025893321	0.223965444243128	1.9435186859487	0.0519535198959412	0.624156376481823
Foxp4	649.987578100242	0.292020049164395	0.150394587550801	1.94169254306279	0.0521743319829672	0.62537645009984
Rbm3	1091.95342318555	-0.267905420819215	0.137968720914943	-1.94178375390156	0.0521632844309576	0.62537645009984
Irf2	2419.43974475088	0.236421065993049	0.12180854931098	1.94092341900782	0.0522675669331482	0.625778815062623
Acvr2a	377.498630367832	0.36347254402662	0.187592271882672	1.9375667258508	0.0526761052900455	0.629950960412768
Dctd	67.1462467807196	-0.673823517090291	0.348047030572496	-1.93601283131746	0.052866129457593	0.631503377848788
Plpp1	140.573745238085	0.473885535679947	0.245140655412954	1.93311686664808	0.0532218027465679	0.634979195923197
Sh3bp4	371.591748912019	0.333523159354959	0.172572152358181	1.93265920832184	0.0532781934031668	0.634979195923197
Ddhd1	1301.86741320638	0.285372892774179	0.147762727249113	1.93129145683045	0.0534470192920982	0.635890435444571
Fam109a	378.573446679679	0.34983659018229	0.181163194807074	1.93105774357116	0.0534759119052357	0.635890435444571
Map3k2	1820.20829007122	0.334651897933644	0.173505060762482	1.92877312317571	0.0537590338232347	0.638533122013687
Bmpr1a	160.529488500332	0.472873235962394	0.245399913282169	1.92694948273543	0.0539859258942304	0.639056874468045
Dimt1	149.410440211362	-0.460996758225688	0.239234208797317	-1.92696839027838	0.0539835693783266	0.639056874468045
Snx25	754.852428707982	-0.274146515497828	0.142217384452534	-1.92765825748488	0.0538976474132335	0.639056874468045
Prosc	1991.80681647906	-0.235066157097612	0.122022496229592	-1.92641655728238	0.0540523816567541	0.639122185812894
Crip1	9820.36233032958	-0.310730366165528	0.161370054688986	-1.92557638258479	0.0541572900337815	0.639641506615203
Gstt3	225.112329572517	-0.394009027658283	0.204693888394738	-1.92486952467513	0.0542456833768693	0.639964822560861
Ripk3	1307.1788921178	-0.287950830464834	0.149756601732363	-1.92279223175379	0.0545061480796204	0.641594254836205
Rpl18a	1854.63170713569	-0.266070664658948	0.138344832700294	-1.92324251990933	0.0544495995907752	0.641594254836205
9930111J21Rik2	420.349441077642	0.436755881021821	0.227280480917248	1.92166031706367	0.0546485135889752	0.641985604431262
Arf4	6557.84824954213	-0.211195374582525	0.110018474737539	-1.9196355438153	0.0549039511160903	0.641985604431262
Cep350	2791.18847275539	0.353130254706217	0.183958982888813	1.91961408549238	0.0549066635368843	0.641985604431262
Ezh2	1018.86674168399	-0.258055482968492	0.134370925906117	-1.92047112296295	0.0547984173036737	0.641985604431262
Tgfb1	9891.82309214855	0.22508354901083	0.11722475058824	1.92010260530604	0.0548449402875969	0.641985604431262
Zfp526	268.892409944049	0.399921575576186	0.208270436742124	1.92020327912098	0.0548322275973921	0.641985604431262
Zfhx3	521.100658942817	0.378353467913796	0.197175833210428	1.91886328944792	0.0550016376325206	0.642379928162446
Rnase4	1850.30214148834	0.24876896811457	0.129775753534751	1.91691407168717	0.0552488490714691	0.643833254512854
Scn1b	277.090165041898	0.368739441908599	0.192350418360532	1.91701918327753	0.0552354946079588	0.643833254512854
Slfn5	5140.73348922949	0.332410823348005	0.173479840897896	1.91613516376032	0.0553478934734662	0.644271594616774
Plk2	15273.1153502009	-0.205911343742738	0.107551576321709	-1.91453580491292	0.0555517287155188	0.645927417703283
Aamdc	292.893540581536	0.368036547348109	0.192412188535385	1.91275069500302	0.0557799758632729	0.646172094339358
Hexim1	1562.16189286225	0.243406364545632	0.127221984252202	1.91324137865283	0.0557171585089525	0.646172094339358
Mettl1	355.673526643085	-0.337903027217056	0.176685622113948	-1.91245344796158	0.0558180581362491	0.646172094339358
Tmem156	177.449711876052	-0.453787122474946	0.237281207162944	-1.91244442786118	0.0558192140991093	0.646172094339358
Herc6	1283.34894564145	0.262836565407586	0.137476954859497	1.91185908704631	0.05589427057039	0.64632757413699
Elovl7	83.6511353754767	-0.585780340529995	0.306685391213895	-1.91003666073369	0.056128493219988	0.646821842806138
Eya1	377.065329562923	0.344845379842136	0.180645752799934	1.90895924480469	0.0562673493490433	0.646821842806138
Mpdu1	2004.63466007231	-0.280856956005689	0.147118115449548	-1.90905759734262	0.0562546619357575	0.646821842806138
Myadm	9490.51053218045	-0.216706753793197	0.113583738478118	-1.90790298590978	0.0564037563006546	0.646821842806138
Ndufaf4	492.035191760696	-0.302856597188808	0.158520849223353	-1.91051586382866	0.0560668258168583	0.646821842806138
P2rx4	13572.0674939397	0.208253256116775	0.109164747266251	1.90769695649869	0.0564303953249062	0.646821842806138
Rpl30	2160.37687023435	-0.307426178298675	0.161033272778048	-1.90908483070079	0.056251149271411	0.646821842806138
Usp9x	5272.02637806659	0.349948759426386	0.183350079552804	1.90863707438753	0.0563089258074383	0.646821842806138
Rreb1	2167.26211026459	0.336592289965838	0.176516363028382	1.90686168801086	0.0565385005147303	0.647353486242895
Fgd4	5280.82728902212	0.290777959058676	0.15271784772138	1.90402080305096	0.0569074749092644	0.648514324060183
Gm12258	141.82354019926	0.496829415795822	0.260980718083255	1.90370161996922	0.0569490553451019	0.648514324060183
Phf20	2215.58097971585	0.249934556725996	0.131225488853143	1.90461897997349	0.0568296175730443	0.648514324060183
Trim65	651.096771339348	0.296721694408921	0.155801972786005	1.90447970011567	0.0568477379993975	0.648514324060183
Ubald2	303.893671355022	-0.376577043578406	0.197629756979904	-1.9054673209799	0.0567193514539286	0.648514324060183
Pdlim7	534.218332151284	-0.302871507575004	0.159189805063547	-1.90258105695965	0.0570952328737292	0.649473755292485
Arrdc4	2453.49351430858	0.225783424872419	0.118777093515354	1.90090040251096	0.057315059374658	0.650563141473391
Wdr76	486.929176245156	-0.30928132888282	0.16269331848054	-1.90100817766412	0.0573009414931793	0.650563141473391
Ppp1r15a	1282.33364234171	-0.25365328790222	0.133486405932458	-1.90021812431272	0.0574045007539875	0.650873950170617
Agpat5	2042.3093384791	-0.24093249583822	0.126964639209966	-1.89763462754208	0.0577442295971125	0.652609353463917
Dtymk	712.459260390726	-0.295055639116273	0.155441734145442	-1.89817516343583	0.0576730114097584	0.652609353463917
Nt5dc2	2555.13625635725	-0.239846658778095	0.126380612047865	-1.89781213187397	0.0577208344958793	0.652609353463917
Ppp2r3a	303.084927213029	0.389098921709587	0.205230729182549	1.89590965865298	0.0579719915419728	0.652721902808729
Shq1	346.077298030814	-0.341013850709683	0.179803275698636	-1.89659420488672	0.0578815160334574	0.652721902808729
Slc27a1	7313.38411313479	-0.209932832156205	0.110743092648073	-1.89567427761246	0.0580031286630182	0.652721902808729
Zfp263	2043.70101682268	0.241022314355842	0.127071713858602	1.89674245382444	0.0578619376485605	0.652721902808729
Blcap	1489.01127499271	-0.237234129186366	0.125249953920537	-1.8940855605973	0.0582136540031748	0.654388856575881
Cass4	126.346374055419	0.484456440543395	0.256082802912254	1.89179607155968	0.0585181569269323	0.656518307011325
Prdm1	909.106495980091	0.299418046782579	0.158278948460631	1.89171111948002	0.0585294809923473	0.656518307011325
Trim29	141.690305574013	-0.46191706662157	0.244238932781996	-1.89125075744526	0.0585908786577612	0.656518307011325
Cdca3	1129.96872828697	-0.268099426640484	0.141810481867833	-1.8905473213916	0.0586847979750342	0.656862128515632
Cfap97	631.513419724188	0.287790360721095	0.152263322752267	1.89008328150918	0.0587468227066803	0.656862128515632
Grk6	1555.39937349742	0.235475107612905	0.124768714659637	1.88729288632386	0.0591209427245442	0.660341264424941
Sirpb1c	635.835829436495	0.311508428467984	0.165248032795126	1.88509613820451	0.0594168593402259	0.661968197204625
Stx17	1292.90423342704	0.25325770132098	0.13435627926328	1.88497108367154	0.0594337419265858	0.661968197204625
Syt11	1756.16380075987	0.237823584541459	0.126179303806929	1.88480659954632	0.0594559536390882	0.661968197204625
Ada	117.797056465635	-0.513045570044887	0.272302626393556	-1.88410070383746	0.0595513550552734	0.662194680025666
Cacnb1	77.666129447163	0.597054628971007	0.316954725698903	1.88372212357607	0.0596025722677563	0.662194680025666
Pot1b	767.801839586246	0.30790758240431	0.163521239630131	1.88298219302133	0.0597027812037474	0.662606105042225
Gins1	376.538595837941	-0.346071230382061	0.184038184904449	-1.88043166455775	0.0600492714643879	0.663950603097057
Il6st	4467.22863217387	0.282217429079215	0.150035538181539	1.88100387747961	0.0599713913867051	0.663950603097057
Nfic	2165.1557958378	0.268652919863118	0.142883236950937	1.8802269993041	0.0600771474388928	0.663950603097057
Trafd1	5489.42076808869	0.21146595377409	0.112392204425953	1.8815001881506	0.0599039097068568	0.663950603097057
Pkn3	271.289142899646	-0.362264935752026	0.192821722066082	-1.87875583658502	0.0602778398038799	0.66476759607055
Zfp759	193.476899240135	0.410459486286248	0.21844149413718	1.87903625136569	0.0602395435014127	0.66476759607055
Tmx1	3956.5243511971	-0.221133930928562	0.117776332892826	-1.87757527762212	0.0604392903963462	0.665149294519286
Usf3	1130.69028759215	0.321300764664624	0.171124011484386	1.87759018665794	0.0604372492376209	0.665149294519286
Stard7	1799.99167426504	-0.235267625286346	0.1253887161313	-1.87630619839817	0.0606132464053873	0.666364495073063
Ski	3626.54150293302	0.234138451655662	0.124870677174805	1.87504750477084	0.060786188469033	0.667566015354155
B3gnt8	949.272746270345	-0.272883932898425	0.145629954480527	-1.87381733292318	0.0609556065499525	0.668726361397386
Abhd14b	565.897005387685	-0.298596685613761	0.159482818923001	-1.87228121267361	0.0611677085524746	0.669410763830535
Ceacam19	83.6519152627732	0.573303635570915	0.306161402505823	1.87255359715048	0.0611300541540241	0.669410763830535
Mphosph6	396.134621434703	-0.330011204452689	0.176321782175449	-1.87164172447118	0.0612561868231564	0.669410763830535
Pgp	602.291041396646	0.282836829234068	0.15112694960535	1.87151815061882	0.0612732964604609	0.669410763830535
Myo1e	9300.90715491988	0.217971792441476	0.116561473018954	1.87001576761159	0.0614816282962368	0.669594306927239
Slc26a2	1654.67323989909	0.286776569198968	0.153304578283036	1.87063277829519	0.0613959980484143	0.669594306927239
Tifa	2578.61094400817	0.233945634556912	0.125086573683604	1.87026974732443	0.0614463684054174	0.669594306927239
Dip2b	1630.79660948192	0.28005483213621	0.149934433931742	1.86784866419482	0.0617831681056246	0.672180360053725
Wbscr27	504.665726630756	-0.314415013613884	0.168417401574059	-1.86687961383625	0.0619184013347544	0.672953568081766
P2ry6	5819.5184162466	0.213051560496042	0.114151734380684	1.86638916747018	0.0619869375726436	0.673001036502987
Hells	822.699533602644	-0.281523504732181	0.150898534339572	-1.86564770800662	0.0620906702096703	0.673430143907986
Mpi	485.913797764348	-0.317818582865533	0.170435197828373	-1.86474734629389	0.0622168268622364	0.67410132244952
Acy1	164.483269358426	-0.466931153939398	0.250611567454709	-1.8631668070301	0.0624388013126605	0.674884381573091
Klhl11	169.150462520768	0.505350633725684	0.271240797088944	1.86310702206045	0.0624472104874978	0.674884381573091
Tbl1x	2616.5470622439	0.254120632087724	0.136414333649189	1.86285872818347	0.062482144785228	0.674884381573091
Agpat9	69.4026143286767	-0.640498034083102	0.343935546488184	-1.86226181220005	0.062566195442191	0.675096973042901
Foxk1	1187.92955452256	0.294310226477799	0.15828569369385	1.85936087848244	0.0629760031380279	0.678820473701579
Txnrd1	26241.9633077726	-0.210042835062661	0.113004249285555	-1.85871625527899	0.0630673681367245	0.679107348067727
Atp8a1	1996.51903771651	0.273077494015453	0.147039790052482	1.85716732809524	0.0632873517091074	0.679383566760613
Pdia6	14359.523474432	-0.219215089322695	0.117988418608426	-1.85793734595439	0.0631779121884633	0.679383566760613
Znhit6	381.370384806103	-0.318881975798214	0.171686455100379	-1.85735080622274	0.0632612604986445	0.679383566760613
Tmpo	3863.04022616863	-0.213450714732704	0.114992143415463	-1.85621998506032	0.0634222086247944	0.680135096172642
Stk17b	4288.03772331242	0.209840229208396	0.113102932655891	1.8553031674857	0.0635529461559331	0.680840959431488
Chd3	3385.88812251834	0.237126625978942	0.127993093314328	1.85265173173526	0.0639322925417084	0.681603612613435
Dennd2a	705.203882850045	0.280162400671385	0.151285047277498	1.85188427880445	0.0640424419250617	0.681603612613435
Ercc6l	618.847832058245	-0.29451820603885	0.158981889146961	-1.85252677282379	0.0639502167130294	0.681603612613435
Map6	293.933919766612	0.352979807085049	0.190380589572682	1.85407455601083	0.063728494302088	0.681603612613435
Nlrp10	245.583089004277	0.365801807500188	0.197635051755688	1.85089539659384	0.0641846031507564	0.681603612613435
Nolc1	1689.11833122064	-0.232405933549703	0.125563947428441	-1.85089699957189	0.0641843724967596	0.681603612613435
Psap	444338.406021284	-0.194981446642186	0.10520843155524	-1.85328726756858	0.0638411951493368	0.681603612613435
Sqle	1918.17365087529	-0.227888967634708	0.12297791337308	-1.85308858626799	0.0638696625028936	0.681603612613435
Tnni2	139.238719334407	-0.471165579188778	0.254584241688466	-1.850725622544	0.0642090359708308	0.681603612613435
Gpatch2l	1047.93642760886	0.293540785559952	0.158726977421299	1.84934401403503	0.0644081540698672	0.682652310731729
Stau2	821.336982343686	-0.259610094655778	0.140395258279976	-1.8491371990503	0.0644380041594596	0.682652310731729
Magohb	256.797649694186	-0.361842678897107	0.195735710118351	-1.84862884078904	0.0645114252256989	0.682740492196902
Klf13	3975.06385523186	0.240520544028111	0.130169036285252	1.84775543318178	0.0646377307777322	0.683387621367797
Atl3	5668.68202285338	0.288941352409439	0.156982530673385	1.84059558200527	0.0656808456639515	0.684196866596077
Cdc25b	1064.50474611581	-0.246262158256133	0.133658073882989	-1.84247873025406	0.0654051549301767	0.684196866596077
Fcho1	389.228375314773	0.316833336875963	0.172074961564899	1.84125182417354	0.0655846640198506	0.684196866596077
Gpx3	220.939211894765	-0.378350652282104	0.205620727646701	-1.84004140347266	0.0657621589559496	0.684196866596077
Herc4	2754.87097437672	0.232000207920421	0.125665625599238	1.84617079502947	0.0648674100557518	0.684196866596077
Hnrnph1	5512.82934767008	-0.217282828549024	0.1177531181483	-1.84524055044874	0.0650025541481801	0.684196866596077
Mgea5	7180.58136942336	0.220709056797905	0.119901497744078	1.84075312611185	0.0656577447294381	0.684196866596077
Nacc2	1965.23934453235	0.23770957243864	0.128891914112526	1.84425511930184	0.0651459688886329	0.684196866596077
Nans	2417.1945509804	-0.226584100057296	0.123095985298197	-1.84071072268037	0.0656639617509092	0.684196866596077
Pxylp1	105.788086965354	-0.534150851524835	0.290331625597312	-1.83979561450084	0.0657982495371643	0.684196866596077
Ralgds	2798.46378967836	0.21516790268569	0.116902847593159	1.84057024371648	0.0656845616815637	0.684196866596077
Rptor	2373.55364078734	0.245048250369957	0.132899483609537	1.84386156901795	0.0652033171152194	0.684196866596077
Rrp12	540.774574668367	-0.291852938941746	0.158508994386007	-1.84123897872328	0.0655865455888756	0.684196866596077
Sec11c	5623.48584171514	-0.231221384120482	0.125395501125162	-1.84393684020363	0.0651923453638669	0.684196866596077
Timm17a	1412.77000950846	-0.254282278892515	0.138225049290832	-1.83962516343541	0.0658232874137531	0.684196866596077
Tmem203	253.056964091218	-0.363956050569323	0.197841326835635	-1.83963611845211	0.0658216779747118	0.684196866596077
Zfp395	959.2257859247	0.259650195827607	0.141140631346773	1.8396559045401	0.065818771214919	0.684196866596077
Exo1	265.555266508273	-0.357044144989035	0.194218451413176	-1.83836366931722	0.0660088348701715	0.685446198136988
Gm13212	265.110486171155	0.357670836956297	0.194606589374411	1.83791740097845	0.0660745775795654	0.685450217264572
Dzip3	457.395122950015	0.342721011287791	0.186640862579219	1.83625925508313	0.066319322734078	0.68633586862544
Gadd45a	1580.49186313356	-0.236710112205156	0.128926418476509	-1.83600936877251	0.0663562710513154	0.68633586862544
Nme1	1302.91180871395	-0.28859702726223	0.157160216627495	-1.83632367946063	0.0663097996613205	0.68633586862544
Ptpn12	4257.38572229202	-0.225330407672178	0.122760159243779	-1.83553368666387	0.0664266525137527	0.686386927649496
Dgka	468.938422937474	-0.298839761446987	0.16290635961774	-1.83442661261485	0.0665906922209455	0.687404704737477
Dnajb14	2424.26415393983	0.241480156073964	0.131713968893686	1.83336785082285	0.0667478852623343	0.687673694136898
Uchl3	326.620105374722	-0.331564091341899	0.180816908389739	-1.8337006992025	0.0666984347826034	0.687673694136898
Upf3b	636.929609801907	-0.276813441819986	0.151157065808278	-1.83129673984997	0.0670562639991666	0.690172813369244
Ankrd52	2098.04696066541	0.340584938635399	0.186221422195147	1.82892459213683	0.0674109056002618	0.692166561430058
Fbxo32	757.285278339314	-0.264267753368093	0.144582624013513	-1.82779746301598	0.0675799541289454	0.692166561430058
Rgl3	162.181138062708	-0.435261769404804	0.2380553404097	-1.8284058179737	0.0674886688621595	0.692166561430058
Rpa1	3543.32604690149	-0.216722479583901	0.118546180731769	-1.82816922692999	0.0675241579092819	0.692166561430058
Trip11	2307.78948764867	0.296029836065997	0.161886701357614	1.82862355946122	0.0674560208428137	0.692166561430058
9430076C15Rik	767.773698767997	0.346287020481779	0.18976334171975	1.82483622676285	0.0680257472565235	0.694735249323703
Cln3	2921.43745797394	-0.222939648316902	0.122171326662287	-1.82481155282176	0.0680294718779026	0.694735249323703
Fer	852.562453802821	0.25535689994142	0.139923901267874	1.82496984166099	0.0680055805132545	0.694735249323703
Ifi203	2431.51630259432	0.25455873301869	0.139568434135173	1.82389903989428	0.0681673368656923	0.69540591690356
Mybl2	235.799826447414	-0.372013091171477	0.204059527125426	-1.82306161546095	0.0682940593450292	0.69540591690356
Tnfsf12	2179.5753441948	-0.259679122259055	0.142436130397468	-1.82312676941181	0.0682841930404416	0.69540591690356
Btbd6	369.254578360442	-0.320003657015063	0.175774108856313	-1.82053920851706	0.0686769309709687	0.69692369521544
Gpr137b	3131.70740399187	0.213595257761739	0.11732082613542	1.82060819717713	0.0686664358918875	0.69692369521544
Hltf	1897.40834132233	0.243395251504088	0.133715288587095	1.82024998095527	0.0687209448142492	0.69692369521544
Sft2d1	597.541055088087	-0.280051654540601	0.153819960409597	-1.82064573280913	0.0686607262400758	0.69692369521544
Zfp157	458.807529314614	0.302024163936797	0.165957137670088	1.81989258297044	0.0687753646594184	0.69692369521544
Ceacam16	96.8229699489205	-0.538425904686715	0.29601626806582	-1.81890646823165	0.0689257008624951	0.697772925333831
App	33061.6476416624	-0.200347890120527	0.110354062457572	-1.81550081309924	0.0694469811240991	0.702372167820204
Gstp1	186.369759206876	-0.426916681807238	0.23522244743783	-1.81494872813988	0.0695317891462272	0.70255241287633
Fignl1	896.029044222609	-0.249206393915343	0.137652792814869	-1.81039838581775	0.0702340294454516	0.707055843725925
Tanc2	1942.02114475367	0.290492585561581	0.160443900439473	1.81055549488569	0.0702096866595592	0.707055843725925
Tnfaip2	17377.4172460446	0.195290280560057	0.107876487532977	1.81031367470467	0.0702471576241814	0.707055843725925
Zfp706	3178.34665094387	-0.214820065977895	0.118579728709329	-1.81160868148448	0.0700466825698201	0.707055843725925
Ankrd33b	1272.35268550012	0.267036379798007	0.147666056146911	1.80838025180504	0.0705473393424893	0.707767982559515
Irgq	913.949801152206	0.280026818767414	0.154791673881406	1.80905607999276	0.070442291396719	0.707767982559515
Lpcat3	1764.43599367544	-0.221326998864005	0.122388161653693	-1.80840202086103	0.0705439536484872	0.707767982559515
Pibf1	481.897594099069	0.292153627050582	0.161604765056015	1.80782804856847	0.0706332668949459	0.707767982559515
Zfp654	951.744522262422	0.27070445872526	0.149751894933466	1.80768636580881	0.0706553277783956	0.707767982559515
Zkscan7	68.1553410182148	0.613249396387089	0.339811478504051	1.80467534259523	0.0711255004910618	0.711797947662458
Mms19	1905.22382294597	-0.223488956516538	0.123905570624415	-1.80370386408196	0.0712777434753221	0.712641538197501
Tpbgl	134.955837294591	-0.448598203565116	0.248904464962181	-1.8022907047219	0.0714996802158191	0.714179662955725
Pilrb1	238.253269760178	-0.394463522984734	0.21893994899207	-1.80169733664742	0.0715930373564744	0.71443175622712
Gatm	2531.13716746443	0.215548545655899	0.119678216841188	1.80106749035148	0.0716922430294145	0.714741677654467
Cdkn2d	746.403474510132	-0.280428141166279	0.155807768847772	-1.79983413689894	0.0718868319718254	0.715603707714658
Evi5	1533.68184615813	0.255941411739813	0.142216951301258	1.79965474859359	0.071915170473994	0.715603707714658
2610524H06Rik	348.412698336661	-0.340170637785648	0.189162533705737	-1.79829816783286	0.0721297699388832	0.715794341453847
Alas1	16731.4103185123	-0.194591163080369	0.108253392051924	-1.79755256987267	0.0722479403105291	0.715794341453847
Kmt2d	1942.5812794342	0.344443654367427	0.191513344306359	1.7985360530096	0.0720921006664369	0.715794341453847
Rbl2	2320.15210382592	0.246733855276156	0.137271920792082	1.79740950554535	0.0722706327993176	0.715794341453847
Specc1l	2233.96695064867	0.238574409146636	0.132734661564402	1.79737836624446	0.0722755728069817	0.715794341453847
Cd109	434.534318428821	-0.313157563709508	0.174290599416299	-1.79675533137344	0.0723744705624912	0.716097591754158
Zfp119a	151.104239502639	0.443262797606643	0.246766354255154	1.79628539289564	0.0724491397668767	0.716160770852972
Kiz	409.952254553793	0.317166074292308	0.176723689349471	1.79470039053515	0.0727014483043393	0.716628561857059
Lcp2	3830.80131635427	-0.203896403030148	0.11358230179138	-1.7951423753029	0.0726310187698367	0.716628561857059
Tmem184b	4046.15703992298	-0.209961290051765	0.116982605401233	-1.79480777788824	0.0726843311702231	0.716628561857059
Fbxl5	2720.71591698556	-0.211618889995661	0.118091441739068	-1.79199175553508	0.0731342866631145	0.718195129702945
March6	3781.15949231059	0.267350348781974	0.149162758843807	1.79233979616805	0.0730785521929857	0.718195129702945
P4hb	34809.6876022334	-0.196384331407074	0.109578023598344	-1.79218720102963	0.0731029841670118	0.718195129702945
Prdm2	1662.78972328942	0.262108968102993	0.146222875604198	1.79253052588352	0.0730480238945491	0.718195129702945
Hip1	7094.85244276746	-0.237214590382382	0.132529150038438	-1.78990501571603	0.0734691823898027	0.720808966234098
Rap2a	3820.33346063513	-0.216354278675984	0.120951409676238	-1.78877021156777	0.0736518301656648	0.721925602595788
Bysl	577.580840083694	-0.278306029156448	0.15570379392713	-1.78740685847833	0.0738717539308214	0.722730368681395
Laptm4a	13505.378881379	0.197330937767283	0.110382564712548	1.78770024306974	0.0738243825079557	0.722730368681395
Pdzd11	977.010772086806	-0.258937328614088	0.144908739055879	-1.78689932919945	0.073953760961381	0.722858383003694
Sort1	6608.53601474626	-0.225318212198594	0.126137338123442	-1.78629274686366	0.0740518706823594	0.723143407557342
Nrp2	22952.52528538	0.242857495700393	0.13610163453054	1.78438338773881	0.0743613885745266	0.725490458948498
Tgm1	54.0143969422584	-0.666653941125277	0.373730902384526	-1.78378062095429	0.0744593197307727	0.725770767041212
Rabgap1	2681.93102442721	0.226343582295298	0.126962881618416	1.78275397824987	0.0746263603245443	0.726723553466872
Npdc1	296.329848901184	0.34850460141511	0.195589936992908	1.78181253480207	0.0747798074740307	0.727542319840106
Csf1r	56647.0385572664	0.195194880391332	0.109633781701091	1.78042641020555	0.0750062027784213	0.727704570987231
Gmpr2	2094.60709969626	-0.229625182439171	0.128998598278623	-1.78005951617556	0.075066221060388	0.727704570987231
Tpx2	1729.51512375154	-0.22331084844024	0.125454698026514	-1.78001184453885	0.0750740222929237	0.727704570987231
Uck2	241.033721101089	-0.360194360881509	0.202319500189314	-1.78032448945588	0.0750228715303445	0.727704570987231
Atp10a	207.116106336561	-0.388700606846298	0.218479695298912	-1.77911547484767	0.075220832147045	0.728376984643221
Map4k1	551.715563139396	-0.278036972850704	0.156311135590459	-1.77874066233625	0.0752822894120187	0.728376984643221
Tubb6	6401.66095953677	-0.228468356671288	0.128637321446903	-1.77606587342998	0.0757220602838069	0.731956652771029
Clec4a2	2958.48737380959	0.22485950788922	0.126672338237744	1.77512715891605	0.0758768935186111	0.732777955085813
Tmem251	1068.96765948789	-0.250033509919521	0.14089166834506	-1.77465078564589	0.075955566120689	0.732862904759693
Zfp266	654.971300717375	0.29271399688748	0.164990924849707	1.77412180187558	0.0760430052655522	0.733032205170139
Bcs1l	348.676244797134	-0.346584360477676	0.195507628622312	-1.7727408537455	0.0762716581519299	0.733887294217836
Klhl24	3288.42787499505	0.256458233098866	0.144644106416063	1.77302926094461	0.0762238583589346	0.733887294217836
Oip5	306.828060210417	-0.329560809645351	0.186069990783856	-1.77116582989558	0.0765331296385268	0.735054453890905
Rell1	2013.01615722947	-0.214525851905976	0.121099282718542	-1.77148738696145	0.0764796882930402	0.735054453890905
Ctu2	511.783768663185	-0.289247663804556	0.163413047230943	-1.77004020612734	0.0767204431711715	0.736179330264636
Rps15a	5395.6261893172	-0.248997545743729	0.140856726404667	-1.76773628139266	0.0771050015711048	0.738745309724676
Tk2	1703.81379969783	0.223954348585704	0.126700075790092	1.76759443267213	0.0771287294191953	0.738745309724676
Chd4	11730.2343792314	0.211223249965292	0.119579461071561	1.76638402675931	0.0773314430617616	0.739095448433394
Elf4	2320.90984013959	0.252750057601869	0.143101435559876	1.76623006340222	0.0773572592822074	0.739095448433394
Znfx1	8404.06260080696	0.239926333502945	0.135849843791474	1.7661141655137	0.0773766974046402	0.739095448433394
Srsf11	4271.32150757471	-0.218742473815263	0.12389990755739	-1.76547729637282	0.0774835826307498	0.739442961447957
Zfp692	318.652048117171	-0.327474771136825	0.185655762095902	-1.76388153774438	0.0777519258098634	0.741329270812588
Gpc1	4748.19755612732	0.202971010403923	0.115159852251815	1.76251537697438	0.0779822606641939	0.742830403299703
Mtfr2	609.388467177477	-0.2886234582164	0.163794403009888	-1.76210818509456	0.078051020636563	0.742830403299703
Dok7	75.2159578430016	-0.575901394880809	0.327459595012609	-1.75869451881119	0.0786294088863833	0.746524166488507
Mon2	3468.00251423561	0.237461382549115	0.135027472370676	1.75861532753304	0.0786428677951272	0.746524166488507
Spg20	1919.76567904855	0.216146345706873	0.122911150892387	1.75855765841878	0.0786526700962815	0.746524166488507
Trim56	1721.1509039996	0.26169908959871	0.148864183135044	1.75797216017574	0.078752246389249	0.746793454005826
Adrb2	586.804787252984	-0.269734828120165	0.153670886014848	-1.75527606507131	0.0792120984773059	0.74710115901977
Camk2a	173.495947079766	0.404834795559434	0.230494628871859	1.75637409661505	0.0790245528343741	0.74710115901977
Fkbpl	492.022733322127	-0.312961101360191	0.178222962258788	-1.75600886324489	0.0790868951813382	0.74710115901977
Gstm4	441.166615625153	-0.315497943214833	0.179712433993527	-1.75557103203108	0.079161682099095	0.74710115901977
Plec	10403.529712259	0.280255570679875	0.159615067431087	1.7558215223063	0.0791188882644324	0.74710115901977
Reep3	5220.87669088858	0.266168221084614	0.151610611822362	1.75560416177514	0.0791560211235607	0.74710115901977
Cdc45	662.309971608165	-0.272564345985609	0.155710173078522	-1.75045946322441	0.0800390630856518	0.749637997803737
Dennd1a	2344.93127492153	0.229186495000139	0.131018038434045	1.74927435748103	0.080243606234605	0.749637997803737
Gng11	814.509715597173	-0.264217426438661	0.150773841872441	-1.7524089268893	0.0797035175489679	0.749637997803737
Hivep1	1134.09573166153	0.303706480233355	0.173473796157731	1.75073404145263	0.0799917328007212	0.749637997803737
Ociad2	238.067875385939	-0.352529820795534	0.201592627792488	-1.74872377356188	0.0803387785594393	0.749637997803737
Osbpl3	1278.21588749307	0.234048736032286	0.133729646065198	1.7501634298664	0.0800901171787126	0.749637997803737
Prim1	572.374984829344	-0.269230302081151	0.153873644294513	-1.7496843160863	0.0801728014994838	0.749637997803737
Ptprn	476.799719348933	0.289360759135799	0.165307952852365	1.75043459278831	0.0800433512383814	0.749637997803737
Slfn8	1874.46998593119	0.238495359627031	0.13606836555389	1.75276125832919	0.0796429957430904	0.749637997803737
Sumf2	1018.38493492188	-0.263458707838063	0.150642134080968	-1.74890451098135	0.0803075267131751	0.749637997803737
Tmem8	2254.27642710921	0.21264264510117	0.121550783087162	1.74941402844511	0.0802194776916154	0.749637997803737
Zbtb39	293.145956528233	0.362405684211818	0.207085121334976	1.75003245948124	0.08011271285269	0.749637997803737
Mvd	842.689630878091	-0.250036647576107	0.143068152780948	-1.74767509551156	0.0805203036275284	0.750663950618238
Cald1	65.9707885796261	-0.607098250030146	0.347723875323092	-1.7459205223284	0.0808247632646343	0.75283314131393
Mcm6	6293.63596251506	-0.194005606691656	0.111242818159623	-1.7439832062981	0.0811620182466223	0.754634084548382
Slc36a1	2115.82680339819	0.228149521849117	0.130791430076301	1.74437668978785	0.0810934269315339	0.754634084548382
Cttnbp2nl	2917.48412385708	0.220738316183455	0.126648048287468	1.74292710522012	0.0813463486798037	0.755009296419276
Fam46c	425.149796830595	-0.29985542049093	0.172029156605546	-1.7430499945918	0.0813248822858671	0.755009296419276
A230050P20Rik	311.203462826249	-0.321230605184001	0.184749596872915	-1.73873508046119	0.0820813724355392	0.755489544896106
Ankrd44	1925.2953023605	0.261562226777348	0.150396369656185	1.73915252991341	0.0820079367976445	0.755489544896106
Csrp1	3875.03856967417	-0.213532749696393	0.122676491012832	-1.7406167060489	0.0817507873086838	0.755489544896106
Fbxl20	2160.85129267397	0.227399273227896	0.130840956817259	1.73798234711396	0.0822139243307525	0.755489544896106
Hk2	1729.87652143356	-0.234699133621983	0.135168520590289	-1.73634462075221	0.0825029179421652	0.755489544896106
Nckap1	479.354967434228	0.297550176289099	0.17125441041887	1.73747453021106	0.0823034458970997	0.755489544896106
Pde4dip	1554.62597713332	0.260414863358317	0.149709206050803	1.73947127386372	0.0819519008264785	0.755489544896106
Pik3cd	3395.60045249741	0.206392796563142	0.118768337744766	1.73777624981737	0.0822502470998942	0.755489544896106
Plag1	111.252216985885	0.53350376688757	0.307304618639013	1.73607467811693	0.0825506310498605	0.755489544896106
Ptgs1	2392.74778701353	-0.210318541799262	0.120734180582268	-1.74199668051709	0.0815090251118697	0.755489544896106
Rsf1	1514.50076386773	0.244131693271193	0.140275087889353	1.74037811663152	0.0817926454866162	0.755489544896106
Slc7a6	670.496118819938	-0.254274598327575	0.146201457261284	-1.73920700306802	0.0819983580819506	0.755489544896106
Ssh3	1979.21010249314	0.211215097972064	0.121507067897434	1.73829474800884	0.0821588913237349	0.755489544896106
Trim36	249.236996744944	0.35105799256538	0.202173931452887	1.73641571909179	0.0824903548341519	0.755489544896106
Was	3131.95809035713	0.201313380446427	0.115922221729881	1.73662458709187	0.0824534567361948	0.755489544896106
Zfp330	1152.23285554403	-0.241373007122105	0.138738860069933	-1.73976495842936	0.0819002978504906	0.755489544896106
Btbd7	438.486050203452	0.360700581895933	0.207900182756539	1.73497000874853	0.0827461175262276	0.756422936846699
Ezh1	2212.07083016866	0.21575726102782	0.124378453453984	1.73468358092781	0.0827968660850506	0.756422936846699
Rest	2384.1022430408	0.275838731049036	0.159119886246549	1.73352770389514	0.0830019178050535	0.757636304559966
Gbas	2041.98169499016	0.212208463925627	0.122455919661167	1.73293757061972	0.0831067655648096	0.757933701951063
Amz1	352.018391299824	-0.306317572905506	0.177047014642417	-1.73014819551845	0.0836038012322062	0.759573892606348
Birc5	959.050775853911	-0.286328569797844	0.165369818482583	-1.73144393835082	0.0833726156672085	0.759573892606348
Hnrnpd	3192.80840828746	-0.203383530084799	0.117522773036717	-1.73058824965998	0.0835252289228691	0.759573892606348
Pls3	2060.70385670051	-0.211873321689318	0.12247743891033	-1.72989673505859	0.0836487267315343	0.759573892606348
Tbxas1	10588.7045372081	-0.207082476650889	0.119660337319532	-1.73058576709433	0.0835256720207915	0.759573892606348
Fcgr4	3747.64432679574	-0.226325616055838	0.130869217553789	-1.72940298938378	0.0837369953723563	0.759717653516672
Ccr5	5939.23854437968	0.19543463294284	0.113132907699317	1.72747821051557	0.0840818151396361	0.760871999160324
Msr1	31515.1782939296	-0.186188432286102	0.107780499798265	-1.72747790773465	0.0840818694724271	0.760871999160324
Nsd1	3068.54058062473	0.269122733527922	0.15576715378471	1.72772453620025	0.0840376224235287	0.760871999160324
Runx2	263.724028791751	-0.346765163881551	0.200905604278132	-1.72601040736272	0.0843455404259288	0.762600024126846
Abcd1	3599.00264223815	0.196827589160848	0.114099281772048	1.72505546138387	0.0845174780122815	0.763433200526236
Gm5150	511.323672306703	0.298546736966013	0.173182652752666	1.72388361201736	0.0847288563513099	0.763433200526236
Rchy1	1402.89133963819	-0.245405118057541	0.142335493697048	-1.72413156889644	0.0846840942233965	0.763433200526236
Zfp758	507.97177054282	0.28596771712301	0.165854472135741	1.72420865980004	0.0846701813765337	0.763433200526236
Gpalpp1	2794.1149939444	0.232649177994593	0.135018455029143	1.72309169101644	0.0848719451628075	0.764066060830493
Mecp2	1627.11704179908	0.267877861698771	0.155553235840203	1.72209764876866	0.0850518309688199	0.764373267524407
Pusl1	370.21039365813	-0.299771293260007	0.174033175022861	-1.72249511175458	0.0849798675396239	0.764373267524407
Pcyt2	835.61026193429	-0.245641112524576	0.142690620423589	-1.7214944597996	0.0851611366509107	0.764700343488657
Asf1b	1181.09130367157	-0.256447279284593	0.149195325025616	-1.7188694031838	0.0856381545496936	0.765532072360872
Camkk1	78.625395296872	-0.55034957525949	0.320235330754078	-1.71857856521811	0.0856911374317045	0.765532072360872
Cep120	1207.44221530799	0.224791776059713	0.130801228123965	1.71857542382301	0.0856917098542776	0.765532072360872
Hspd1	2971.86000074339	-0.201693735902201	0.117282949554536	-1.71971916351246	0.0854835026731361	0.765532072360872
Lrrk1	1300.05970771205	0.246980002069442	0.143640448873683	1.7194321237929	0.0855357171117705	0.765532072360872
Msantd2	334.853423910734	-0.307863592269904	0.179065142765631	-1.71928264493581	0.0855629185187797	0.765532072360872
Btg2	783.300178732381	0.24467297422446	0.142419796493673	1.71797025587892	0.0858020407412615	0.76586536450583
Ndufa9	3292.39670768959	-0.233552517500344	0.136030477223481	-1.71691316730916	0.0859950386778619	0.766283743120999
Rad51	791.158382791024	-0.242747269968686	0.141368639326488	-1.71712249000336	0.0859567937635762	0.766283743120999
Fam149a	128.696824103089	-0.443267207695315	0.258413215059385	-1.7153426445062	0.0862824243706761	0.766648282826438
Rb1cc1	1983.47750458413	0.232944567453013	0.135769300192541	1.71573814641942	0.0862099795730011	0.766648282826438
Setd7	2548.60441114913	0.246754945549837	0.143872706894359	1.71509211772196	0.0863283392465698	0.766648282826438
Ttc12	930.347740593022	0.240376775768903	0.140076923832942	1.71603408464039	0.0861558041804542	0.766648282826438
Samd4b	1981.68159276149	0.231730999447553	0.135179581877767	1.71424557043748	0.0864836348068429	0.767377632702342
Dstyk	1493.18858156089	0.252487802919163	0.14746025748171	1.7122430628502	0.0868518845634081	0.767747194123359
Eepd1	1612.76730930188	-0.22003966683635	0.128513050604756	-1.71219705548105	0.0868603599092913	0.767747194123359
Setdb2	465.929046628819	-0.278874825666797	0.162867062584906	-1.71228498408887	0.0868441625341055	0.767747194123359
Spdl1	1108.96689157992	-0.226095764469295	0.13205124977302	-1.71218193586146	0.086863145348104	0.767747194123359
Zfp467	656.234183298501	0.258981623097337	0.151271736884183	1.712029149871	0.0868912966651818	0.767747194123359
1810022K09Rik	468.806213254452	-0.293676865161693	0.171705169406102	-1.71035540850324	0.0872001714920583	0.768533948410679
Ggt5	66.6750943620688	-0.588386431735614	0.343895953464521	-1.71094316698995	0.0870916048378489	0.768533948410679
Kmt2c	1317.46610154199	0.333996885145073	0.195240191401987	1.7106973863665	0.0871369904438406	0.768533948410679
Ric1	1232.14157533307	0.266716918221573	0.156020934137613	1.70949443224282	0.0873594021806035	0.768645478246786
Zfp217	1586.87218410278	0.254409579614963	0.148813496479073	1.70958673530489	0.0873423202458073	0.768645478246786
Adcy3	291.969626034247	-0.327664173874813	0.191811551303544	-1.70826090320431	0.087587942307444	0.769676209387993
Rnpc3	436.479575253591	0.284376516505365	0.166489948650616	1.70807017967276	0.0876233213204866	0.769676209387993
Cdc42bpg	546.634710252098	-0.288475547185767	0.168958246258709	-1.70737773132454	0.0877518666729367	0.770160316038293
Ltv1	1364.17685579939	-0.241454275599343	0.141495386700958	-1.70644627523894	0.0879250210359198	0.771034799853451
Gale	347.093158204475	-0.315279381273773	0.184815596705298	-1.70591328272207	0.0880242263255051	0.771259887804426
Zfp407	763.671402823496	0.296303743785217	0.173920753578915	1.70367099778447	0.0884425693013029	0.774278519893209
Ppm1g	3005.74145990099	-0.202516309022131	0.118913494996549	-1.70305572994897	0.0885576395707637	0.774639302600642
D330045A20Rik	653.873362871595	-0.257110177383108	0.151084130882728	-1.70176825243598	0.08879882007933	0.776101687493345
Srsf5	5699.01283315536	-0.202555376316418	0.119064614149569	-1.70122229650842	0.088901252558334	0.776349989035642
Fnbp1l	1282.55021459286	0.236550714672177	0.139140320437178	1.70008746514983	0.0891144747068914	0.777564567991578
Dhcr7	947.30609046186	-0.238884108561171	0.140568154868757	-1.69941839803054	0.0892403778683051	0.778015862911707
Mrps28	494.034969948417	-0.293801059876683	0.172980197057448	-1.69846644225471	0.0894197611266218	0.77828585451951
Rpl36al	587.747672958519	-0.305081974982203	0.179616158202212	-1.69852188152661	0.0894093063845708	0.77828585451951
E330009J07Rik	367.225230711433	0.307298164737618	0.180984394178939	1.69792631089393	0.0895216706683743	0.778526767802578
Atp6v0d1	8164.56009688192	-0.210060064841889	0.123829880617258	-1.69636006911092	0.0898177109689872	0.77870465368035
Foxj2	1251.11156451409	0.236078939932471	0.139263405805993	1.69519723121917	0.0900380119909266	0.77870465368035
Map4k2	999.362960776625	-0.231598320160511	0.136567144129001	-1.69585680097216	0.0899130023973175	0.77870465368035
Nop56	1053.6979410578	-0.231505679117053	0.136530993514173	-1.69562729427455	0.0899564854086627	0.77870465368035
Pld3	20023.8990877342	-0.186114533474846	0.109740754707149	-1.69594727110731	0.0898958663103649	0.77870465368035
Serpinb12	171.759845666158	0.387362433045203	0.228468506903309	1.69547408654069	0.0899855220148252	0.77870465368035
Zmat3	1655.55576798648	-0.239254380063338	0.141147071703688	-1.69507151069778	0.0900618559224128	0.77870465368035
Rab8b	19265.2293436834	0.210335681551977	0.12417327812306	1.69388844952235	0.0902864822217906	0.780003810166508
Arhgap25	8734.7320864617	-0.199361024150767	0.117732381478081	-1.69334062258721	0.0903906500152477	0.780261018403225
BC068281	147.503642318554	0.412360966555654	0.243592982331251	1.69282777610934	0.0904882539835794	0.780454569051954
Brd3	1318.07809936325	0.219753564644984	0.130183511801494	1.68802916440039	0.0914056306531473	0.780454569051954
Btrc	658.877683674061	0.253044901129154	0.14969755641796	1.69037429323593	0.0909563699042714	0.780454569051954
Ddx1	3517.24648044651	-0.199866012228403	0.118436349381233	-1.6875394528166	0.0914996703822413	0.780454569051954
Fabp3	77.6982336649006	-0.537505591827214	0.31871606915931	-1.68647157717844	0.0917050051170742	0.780454569051954
Hmgcl	2815.26633597421	-0.214601191090954	0.127254878734081	-1.68638871236832	0.091720954112066	0.780454569051954
Itm2b	108752.479799609	0.190246746808921	0.112661536673321	1.68865748175058	0.0912850881440833	0.780454569051954
Kat6a	1849.00406804198	0.321397664319676	0.190309150053941	1.68881876792881	0.0912541660572165	0.780454569051954
Lamtor4	2754.79783453424	-0.250428355785367	0.148514224384332	-1.68622471566964	0.0917525251374008	0.780454569051954
Megf8	1527.92181172558	0.240889711547948	0.142787883155163	1.68704589090505	0.0915945281597355	0.780454569051954
Mt1	11118.5427639905	-0.243991964698049	0.144366829271567	-1.69008328249059	0.0910120226918813	0.780454569051954
Nkiras2	2399.73428500485	-0.203539210004144	0.120385548383697	-1.69072793816926	0.0908887758167707	0.780454569051954
Pcmtd1	1858.28223698202	0.257463620130922	0.152655754578791	1.68656347637414	0.0916873198797628	0.780454569051954
Rnf8	146.634866974319	-0.437039288472389	0.258686301577844	-1.68945663456738	0.0911319555749169	0.780454569051954
S100a4	5035.32645511716	-0.279445476380025	0.165224156971894	-1.69131125557845	0.0907773714512459	0.780454569051954
Secisbp2l	4110.04078506411	0.256537418361676	0.152127323871427	1.68633360420178	0.0917315620182318	0.780454569051954
Sgsh	1805.99781953008	0.209194795977378	0.124059404603817	1.68624697696592	0.0917482391002698	0.780454569051954
Trmt61a	361.899516864746	-0.297485515193866	0.176245049863244	-1.6879084855132	0.0914287975051626	0.780454569051954
Wdr66	116.145721421396	0.467971751460069	0.277714930240927	1.68507955641452	0.0919732233423673	0.781697865814221
Dync2h1	275.35177219007	0.359747947065489	0.213648787129663	1.68382864185023	0.0922147901751983	0.782249642017547
Fgd2	572.253324485756	0.26008216748759	0.154430244315489	1.68414010248059	0.0921545957396744	0.782249642017547
H2-DMb1	1089.49168948668	-0.238317313428227	0.141553478856139	-1.68358499807998	0.0922618999976836	0.782249642017547
Atf7	1617.78828948071	0.251819737895255	0.149698652480482	1.68217771985681	0.0925343831386137	0.782445445874933
Chic2	1091.46105426791	-0.226995409075513	0.134907286595918	-1.68260302911156	0.0924519649179028	0.782445445874933
Eef1b2	9311.13923681429	-0.237332124329381	0.141087859109544	-1.68215837866751	0.0925381325578486	0.782445445874933
Gfra4	89.3526644648988	-0.522434864097387	0.310617241880707	-1.68192486976634	0.0925834094518298	0.782445445874933
Hmcn2	44.056723047348	-0.690832922376711	0.411061306546618	-1.68060800511849	0.0928390798955361	0.783091778967427
Med8	1817.96732199719	-0.235160923778544	0.140009239929074	-1.67961003072134	0.0930332147781669	0.783091778967427
Mtr	823.401200465317	0.282849468315561	0.168395088922811	1.67967765642627	0.0930200493398265	0.783091778967427
Tanc1	640.020917279512	0.28116886813946	0.167333847592177	1.68028687671558	0.0929015131405741	0.783091778967427
Tnrc6c	936.114752324259	0.301411999215009	0.179319640483246	1.68086439612938	0.0927892569700209	0.783091778967427
Pf4	21594.6686538103	0.212101056998724	0.126350050155811	1.67867805938477	0.0932148042355915	0.783991072031182
Aatf	668.209272856999	-0.263825146040346	0.157367414312285	-1.67649158622384	0.0936419428932779	0.784438256441452
Adcy9	496.931629976142	0.37140031388656	0.221439509823521	1.67720888735056	0.0935016417603934	0.784438256441452
Emilin2	6238.7727663531	-0.185796518282819	0.110776348106042	-1.67722191116973	0.0934990959148689	0.784438256441452
Ipo5	7845.87082155856	-0.185107974196738	0.110317863070762	-1.67795105021209	0.0933566553346932	0.784438256441452
Rgmb	446.469096308169	0.295392670133714	0.176180641577536	1.67664657983274	0.0936116124909302	0.784438256441452
Plekhg2	294.641145327376	0.320696182436665	0.191355317738126	1.67591988677077	0.0937538858311362	0.784686597426073
Wwp1	9437.39098053431	0.192308371425054	0.114771483040991	1.67557625230277	0.0938212236052913	0.784686597426073
Rapgef5	617.939046374709	0.325528236303791	0.194326078252538	1.67516495588795	0.0939018712409494	0.784735319183329
Acsf3	406.63603093112	-0.299509394640808	0.179138052034282	-1.67194736818669	0.0945347010406081	0.785019750208945
Erf	851.554613434559	0.242286111872932	0.144788266359093	1.67338222886122	0.094252074022818	0.785019750208945
Glb1l	590.78095979064	0.265834036183215	0.158985455496647	1.67206512918297	0.0945114798949156	0.785019750208945
Kmt5a	3360.43608953998	-0.192000960651489	0.11481466035987	-1.67226868110474	0.0944713525232225	0.785019750208945
Nr2c2	1420.80847124737	0.273551249371069	0.163414074413176	1.67397606572995	0.0941353032998274	0.785019750208945
Ptprc	22312.6807794901	0.205152947294728	0.12255983235256	1.67390035835376	0.094150183770711	0.785019750208945
Rgs11	184.813237513025	-0.367044675590441	0.219403250849967	-1.67292268536821	0.0943425172817584	0.785019750208945
Tnfsf9	259.467834526295	-0.356739815084991	0.213180364700627	-1.6734177914836	0.0942450778028157	0.785019750208945
Dmpk	302.346652590807	-0.360271485777435	0.215703547304723	-1.67021586005019	0.0948766631889897	0.787236110384592
Cacna1a	875.749378420807	0.282180312121416	0.169106354886749	1.66865587227868	0.0951855991576857	0.787308015745905
Dguok	1029.86614758598	0.228040738299602	0.136656098449713	1.66871980750656	0.0951729217739124	0.787308015745905
Jarid2	780.231520449493	0.251429202395523	0.150634420546563	1.66913512518079	0.0950906035164285	0.787308015745905
Slc16a13	384.072622659281	-0.28818589431579	0.172613785086027	-1.66954159641517	0.095010093907685	0.787308015745905
Klf3	2363.78856402807	0.211598051004815	0.126882454676228	1.66766990396552	0.0953812730044892	0.788304800056015
6720489N17Rik	305.531312903082	0.308428875070018	0.185289560566869	1.66457772432737	0.0959970325743054	0.789159930695115
Ago1	2778.78534224471	0.242199082473607	0.14541764338689	1.66554124267593	0.0958048225394916	0.789159930695115
Atxn7l1	934.639849603301	0.236115354624602	0.14175960887286	1.66560388041396	0.0957923377556623	0.789159930695115
Nuak1	597.528115012292	0.277193791532084	0.166520561285446	1.66462201059317	0.0959881912480876	0.789159930695115
Phf2	1374.28578228045	0.257204771733892	0.15439558693042	1.66588162814397	0.0957369935235016	0.789159930695115
Rab31	8740.1824640763	0.184835382543387	0.111032798371342	1.66469174203119	0.0959742713594684	0.789159930695115
Rfxap	553.558726505847	0.261966237383344	0.157383819952109	1.66450552199748	0.0960114484712974	0.789159930695115
Adi1	1503.4758383359	-0.209929996384454	0.126281979931931	-1.66239075834581	0.0964344507033408	0.790708921658248
Enpp1	450.408094442383	-0.270784719575448	0.162815621605768	-1.66313721561135	0.0962849718372286	0.790708921658248
Rpl26	2738.78562188201	-0.269853789686746	0.162361393213974	-1.66205638141518	0.096501470225263	0.790708921658248
Vps13a	797.482117197876	0.319221952918712	0.192009504112813	1.66253204180537	0.0964061443035741	0.790708921658248
Rnf149	13097.8032765269	0.188532520813746	0.113483151919693	1.66132608783339	0.0966479733015835	0.791291135040599
Atg14	877.727264335352	0.248340025860134	0.149575517428944	1.66029862459348	0.0968543922952405	0.79174502446803
Ctsl	266899.960584023	-0.187805002744814	0.113105263435515	-1.66044441293298	0.096825081739976	0.79174502446803
Neu1	5445.37805738276	-0.192531886816002	0.116055477512546	-1.65896423798858	0.0971229988069413	0.792088655899845
Rap1gds1	5777.64197052565	0.188051338600279	0.113330261225559	1.65932149601247	0.0970510259251103	0.792088655899845
Slc35g1	213.674602517984	-0.34839549189267	0.209941762468846	-1.659486363245	0.0970178263045438	0.792088655899845
Efemp2	522.012542407841	-0.276350233735288	0.166756838452091	-1.65720480371594	0.0974780756886406	0.793750044893217
Orc6	731.543934549008	-0.268734952698205	0.16214354938478	-1.65738910809504	0.0974408320678983	0.793750044893217
Arap2	536.563537322368	-0.294647267340432	0.178142707905955	-1.65399566900029	0.0981283926935863	0.794113103835133
Gmfg	509.111387286954	0.284751695435218	0.172052761229985	1.65502543173131	0.0979193392688728	0.794113103835133
Slmo2	2019.47777831802	-0.209648962163149	0.126665316715738	-1.65514102517615	0.0978958947284284	0.794113103835133
Srsf2	5680.06179774798	-0.183189336238303	0.110738716793074	-1.65424832022038	0.0980770686757605	0.794113103835133
Suv39h2	98.8412360039973	-0.481635701690096	0.29102191747921	-1.65498085457602	0.0979283815588643	0.794113103835133
Taf1d	543.848769675847	-0.255616401854444	0.154511743751829	-1.65434934360075	0.0980565526091909	0.794113103835133
Tes	2351.28346488299	-0.199340271425874	0.120383075416495	-1.65588286174121	0.0977455429487929	0.794113103835133
Tmem150b	121.323649612705	0.430695835969781	0.260264945098211	1.65483613556662	0.0979577418048366	0.794113103835133
Cux1	5267.04041098488	0.192119552386815	0.116196748610765	1.65339869388579	0.0982497485167354	0.794326663738583
Rdh10	287.955532051921	0.310115016408967	0.187614662805035	1.65293592607541	0.0983439045207929	0.794326663738583
Vegfb	697.122098983744	-0.251674120425685	0.152276084612182	-1.65274882833146	0.098381992390963	0.794326663738583
Ccdc186	1183.49866514911	0.288601726952133	0.174774595587652	1.65127961521957	0.0986814927291772	0.795519981355581
Fkbp1b	850.90539462846	0.232632989969378	0.140876823959253	1.65132193806885	0.0986728550094088	0.795519981355581
Gpr137	895.802213817602	0.235116745589077	0.142477531163042	1.65020227168328	0.0989015723736285	0.796681790364528
Sh3pxd2a	662.177701853812	0.286772573318709	0.173857170738617	1.64947221964088	0.0990509299152343	0.797272565580182
Chek1	325.238134128684	-0.304545533219099	0.184691041810046	-1.64894588407987	0.0991587218001816	0.797528124417412
Camsap2	1534.60856480132	0.257949386332982	0.1567593603809	1.64551185783232	0.0998642993573339	0.799403081296156
Cd82	2544.11480654588	0.20993494855436	0.12756307126498	1.64573450978045	0.0998184307658789	0.799403081296156
Fuca2	5746.45320930346	-0.184787923513677	0.112215301098787	-1.64672662020487	0.0996142500228214	0.799403081296156
Mtbp	296.705993170055	-0.304313584351764	0.184952718999177	-1.64535880304154	0.0998958399667292	0.799403081296156
Ppox	619.352634946586	-0.258263841904101	0.156782904222854	-1.64727042903224	0.0995024731851028	0.799403081296156
Rnf145	1681.65152906089	0.210829065040112	0.128040384956482	1.6465825615236	0.0996438772478615	0.799403081296156
Stard9	1818.1232322835	0.272756804583493	0.165787892337729	1.64521546620458	0.0999253851620195	0.799403081296156
AB124611	3010.28799017688	0.202716009195802	0.123330026084447	1.64368739415491	0.100240791156904	0.799854012988127
Mex3d	355.980437201595	0.297740093123007	0.181166092929613	1.64346478034764	0.100286806548378	0.799854012988127
Ttc7b	2199.90935287132	-0.197018338097134	0.119845731687325	-1.64393287373096	0.100190068812888	0.799854012988127
Utp14b	164.409050051207	0.388808949997305	0.236569973233072	1.64352620361607	0.100274108368589	0.799854012988127
Fmnl2	1114.56261367094	-0.284776929589888	0.173339230447378	-1.64288793053307	0.100406122657376	0.800197123427477
Mthfd1	1120.14695708769	-0.217102446997295	0.132218515314696	-1.64199731392055	0.100590560749973	0.801058315220743
Ift57	612.719243545553	0.251898189976966	0.153484431103479	1.6411970137032	0.100756525430437	0.801163334885837
Yars	1576.43919868996	-0.212042039067223	0.12919929326329	-1.64120123037447	0.100755650414006	0.801163334885837
Wdhd1	860.723035509885	-0.257181157339026	0.156766821095769	-1.64053308947251	0.100894374260752	0.801651664580887
Ctla2b	619.545763652411	0.257625589789049	0.157167974586326	1.63917356870655	0.101177116833188	0.8026157645167
Psmd8	13553.0051555957	-0.19615123594995	0.119644963704189	-1.63944415107113	0.101120792963102	0.8026157645167
Shmt2	1018.23041032045	-0.22335850097857	0.136290093220888	-1.63884619710817	0.101245295237948	0.8026157645167
Mfsd7a	510.140522764334	0.262509153988864	0.160371270969707	1.63688391568868	0.101654727310554	0.805252855009887
Casp1	5908.78351915777	0.215839007659755	0.131924220144578	1.63608325615428	0.101822163988003	0.805970457287677
Cmtm7	3172.81792786204	-0.218362862595237	0.13362266940671	-1.63417527553354	0.102222052480034	0.806173243388977
Fam134b	3665.127238525	-0.195444731702544	0.119601897802335	-1.63412734491516	0.102232114197878	0.806173243388977
Med6	745.668176441067	-0.246668784292117	0.150830639545522	-1.63540236277836	0.101964727433815	0.806173243388977
Pir	499.755890219111	-0.279897156900073	0.171239514583561	-1.6345360332325	0.102146346587889	0.806173243388977
Shc1	2038.57302388356	0.198109484762373	0.121185036609976	1.63476853499637	0.102097579170291	0.806173243388977
Anp32b	4776.47198971523	-0.204627562175138	0.125341121869616	-1.63256526767008	0.102560461048359	0.806968416391646
Clasp2	2029.43267433243	0.225535368078001	0.138094215632939	1.6331992404192	0.102427099690737	0.806968416391646
Wnk1	12905.741286673	0.237486322962127	0.145469599241078	1.6325495100083	0.102563777560075	0.806968416391646
Dab2ip	225.318822179932	-0.345281894137342	0.211714884297167	-1.63088152863498	0.102915320015618	0.807311799793416
Haus6	818.27178742293	-0.232631753744816	0.142634834149981	-1.63096031296396	0.102898693957528	0.807311799793416
Klhl18	630.90376707699	0.244630348945295	0.149971754622133	1.63117614754634	0.102853156776546	0.807311799793416
Psmb9	1242.9096318109	0.240987183123202	0.147690072034098	1.63170875201119	0.102740855470686	0.807311799793416
Mcm2	1847.92090792729	-0.209637887714076	0.128608822326812	-1.63004282226734	0.103092446824322	0.808072809125464
Ninl	179.378905513072	-0.37011132289783	0.22710495475558	-1.62969285851187	0.103166427480835	0.808072809125464
Dcun1d5	1974.63753311573	-0.250743556341029	0.153989815945928	-1.62831259197735	0.103458620830538	0.808858223293143
Fam103a1	202.474360357487	-0.37370214453399	0.229555537449503	-1.62793783450419	0.103538067969398	0.808858223293143
Rpl22l1	811.519943480096	-0.283625802165208	0.174242709843889	-1.62776280522336	0.103575190110859	0.808858223293143
Sin3a	2067.22434199914	0.198822414067359	0.122068680988326	1.62877498517719	0.103360662044709	0.808858223293143
Ints7	875.696981082387	-0.231610351692403	0.142348895999124	-1.62706110269958	0.103724121154751	0.809418588296893
D5Ertd579e	1899.44633502934	0.21741665087547	0.133711652830671	1.62601124339403	0.103947263570056	0.810556803213937
Cd53	43003.0280649852	-0.181570927208185	0.111744374855189	-1.6248775604453	0.104188650422153	0.811835487093266
Kctd9	840.645375903433	-0.244320986694276	0.150419744647961	-1.62426141106727	0.104320029267291	0.812255728994318
2310039H08Rik	180.910766925695	-0.375351714812973	0.231197099281671	-1.62351394537038	0.10447958471614	0.812736112704547
Coq10a	937.642888879463	-0.234005835434382	0.144201075849029	-1.62277454628268	0.104637608867156	0.812736112704547
Irf7	2485.23495439959	0.192710521957274	0.118785191976165	1.62234466056966	0.104729571121709	0.812736112704547
Lat2	12205.9855030359	-0.199086606342684	0.122729360386903	-1.62215956894964	0.10476918615337	0.812736112704547
Ttyh3	2875.89988323482	0.220085609037348	0.135609753468682	1.62293347939885	0.104603625726578	0.812736112704547
Map3k11	2775.2449049636	0.19625959719638	0.121035312155681	1.62150692802727	0.10490896537957	0.81321894227711
Snrnp40	1042.83965395101	-0.242871792275198	0.149821938290286	-1.62106961801966	0.105002708958526	0.813344469392185
Btg1	4180.17886023863	0.182900181797342	0.113010207185399	1.61843948748173	0.105567917898407	0.814942922627934
Ddit4	74.617233962016	0.540881776589048	0.334235103647786	1.61826741322487	0.105604980218175	0.814942922627934
Fbxo11	2282.73016831496	0.211773072521122	0.130890467890928	1.61794113760517	0.105675283635964	0.814942922627934
Nf1	1315.40191596134	0.291082662507158	0.179851561125656	1.61846058319054	0.105563374896374	0.814942922627934
Otud7b	1390.52712744336	0.221602101410028	0.136885717418354	1.61888402668601	0.10547221831279	0.814942922627934
Plpp7	129.759539601594	0.414217359138063	0.256011113642892	1.61796631889915	0.105669856438226	0.814942922627934
Clock	1692.21116781355	0.242013359416811	0.149757319688456	1.6160369317525	0.106086328533211	0.815354639963626
Kif13a	1408.05609897767	0.237948959673603	0.147255364429914	1.61589331970893	0.106117380201216	0.815354639963626
Maml1	1033.97038245902	0.249840058862184	0.154482459104103	1.61727137379281	0.105819715636131	0.815354639963626
Slc44a2	3757.3374227621	-0.183970883418864	0.113825438429542	-1.61625455572255	0.106039287805034	0.815354639963626
Trappc4	2165.11281670658	-0.22557742954631	0.139586514427172	-1.61604027775909	0.106085605148553	0.815354639963626
Atxn7	632.371621784317	0.265221969203505	0.164226879911797	1.61497295294139	0.106316552215786	0.815918322592463
Dmxl1	3477.10984355474	0.293231187406736	0.181603161407919	1.61468107236347	0.106379778509318	0.815918322592463
Flrt2	4658.55813418361	0.235581425439064	0.14593745155855	1.61426297994897	0.106470396357446	0.815918322592463
Id1	91.0864754981968	-0.503938001804559	0.312206500610175	-1.61411758185581	0.10650192444976	0.815918322592463
Rai1	661.914188502315	0.254556133659086	0.157797951294038	1.61317768432082	0.106705910218124	0.81688436961145
Gm12185	64.1850544904295	0.55845188880497	0.346328463930317	1.61249203275805	0.106854912275086	0.817428387994967
Emb	6688.92826068151	0.181244496256843	0.112448023846435	1.61180686024647	0.107003974883438	0.817433567305561
Zfp346	506.168033090088	0.259262667812484	0.160855628589694	1.61177243274342	0.107011469099021	0.817433567305561
2310033P09Rik	462.951681709418	0.277821091173021	0.17270528983596	1.60864262719979	0.107694507654133	0.819428770092546
B4galt7	1461.32772232049	-0.2057799405104	0.127898831950925	-1.60892744188124	0.107632208195426	0.819428770092546
Fam220a	498.961155566709	0.2553458410016	0.15875489628759	1.60842813023564	0.107741444885357	0.819428770092546
Hsf4	99.1004981894637	-0.459345675067601	0.285504085428135	-1.608893527316	0.10763962506256	0.819428770092546
Mmadhc	2032.37850800864	-0.205408721846225	0.127701049129473	-1.60851240648748	0.107723001229396	0.819428770092546
Sccpdh	482.928889036425	-0.259176760372529	0.161096360775239	-1.60883063481571	0.107653380263103	0.819428770092546
Kdm5a	2060.49365306973	0.258123864643005	0.160559486640402	1.60765252831877	0.107911300921431	0.819619567017544
Nob1	673.980507300282	-0.238273473319428	0.148216897308105	-1.6075999271805	0.107922828189476	0.819619567017544
Gstm1	8197.86671843031	-0.193963022361838	0.12071706191203	-1.60675731574037	0.108107615050841	0.820428847071793
Fam111a	6566.19920133747	-0.181380107444228	0.112995127817173	-1.60520290518811	0.108449158340896	0.820645579133704
Hnmt	1057.77823225914	0.217611871731301	0.135534135950213	1.60558718440673	0.108364643136463	0.820645579133704
Mcemp1	80.9540221007436	0.510167688809724	0.317763081383059	1.60549704701133	0.108384462531924	0.820645579133704
Rfc4	486.246763063886	-0.274052062168114	0.170666501587681	-1.60577535496805	0.10832327746801	0.820645579133704
Olfml2b	110.26632034291	-0.443221370121581	0.276264188420777	-1.60433884918342	0.108639382183782	0.821492314595176
Twf1	5078.9135438024	0.18463400756952	0.11515951522679	1.60328920459512	0.108870818767975	0.822649241526316
Slc25a23	235.394545662211	-0.3223309123167	0.201100537366256	-1.60283466438308	0.108971161461534	0.822814644642595
Ahdc1	243.201499009052	0.329391828893773	0.207096252988637	1.59052529507545	0.111716448548674	0.824234592548511
Bod1l	2180.07559563209	0.249161482056571	0.156843186858316	1.58860252107509	0.112150158670023	0.824234592548511
Chd6	976.064939578986	0.249948479050991	0.156555788497691	1.59654575183387	0.110366999536739	0.824234592548511
Ctnnd2	186.527404376134	-0.351534465479191	0.221293836932051	-1.58854159859468	0.112163922309521	0.824234592548511
Disc1	59.8720249047604	0.608251662905576	0.382751621315756	1.58915502647549	0.112025397159924	0.824234592548511
Eno1	9227.48517312163	-0.212545490417423	0.133482980354246	-1.59230405144802	0.111316403064822	0.824234592548511
Ermard	701.459257898554	0.251065387666299	0.156781974942259	1.60136640553714	0.109295788920656	0.824234592548511
Ethe1	614.611667670539	-0.259974374305827	0.163820381835959	-1.5869476764262	0.112524495630065	0.824234592548511
Fndc10	68.231706680132	-0.55280469042043	0.347281198170011	-1.59180713880688	0.111428045630761	0.824234592548511
Fut10	127.059900428148	0.406198518549892	0.254794059276931	1.59422287828305	0.110886124035349	0.824234592548511
Gan	1034.01736015258	0.261461233645209	0.164421480305493	1.59018902615045	0.111792203356897	0.824234592548511
Gatad2b	1879.80155409345	0.236493194886508	0.147823382367175	1.59983617679027	0.109634930976733	0.824234592548511
Hectd2	45.7109111182728	0.647917133216566	0.406209475293806	1.59503205273077	0.110705068313367	0.824234592548511
Hnrnpf	1222.56263302463	0.220480039160646	0.137799421487614	1.60000700133899	0.109597030219086	0.824234592548511
Htr2a	110.053483365225	0.439097520388382	0.276244319498799	1.58952597173782	0.11194169527009	0.824234592548511
Ier5l	214.342025460769	0.330755670173603	0.208430671289964	1.58688578857698	0.112538514161849	0.824234592548511
Il2rg	2236.88779342443	0.211978977749126	0.132735149110684	1.59700711657289	0.110264120891526	0.824234592548511
Mknk2	7101.40070528327	0.180641311424539	0.113761203181982	1.58789909364416	0.112309158491924	0.824234592548511
Mocs1	1901.867785448	0.195074211110726	0.121876203096817	1.60059311132101	0.109467069013266	0.824234592548511
Nop2	1254.09655280974	-0.212647060733716	0.133782521225204	-1.58949808081248	0.111947986998287	0.824234592548511
Phactr2	2002.38781654683	0.222458854915349	0.140130170180335	1.58751576929553	0.112395878333145	0.824234592548511
Pirb	15921.8543378765	0.183707260538471	0.115290816870498	1.59342491904471	0.111064899189575	0.824234592548511
Pkm	58353.8806859852	-0.187189117073871	0.117309851493311	-1.59568113582127	0.110560002419441	0.824234592548511
Plcl2	2039.94957167148	0.194049956121937	0.121473471939229	1.59746776826315	0.110161476845185	0.824234592548511
Pqlc2	875.814393416751	-0.239386179160861	0.149893598168707	-1.59704071478375	0.11025663186536	0.824234592548511
Prune2	927.143242235371	0.225327969920516	0.14090013476838	1.59920336691604	0.109775422470372	0.824234592548511
Ptbp3	10242.154876849	-0.210577973623231	0.131850099294357	-1.59710136549168	0.110243113867104	0.824234592548511
Rasal1	82.4932083989768	0.520075831421609	0.327165048766552	1.58964361682995	0.111915159566339	0.824234592548511
Rora	765.269004208832	0.258200404213095	0.162086269908892	1.59298134480008	0.111164376118192	0.824234592548511
Rufy2	720.285690354377	0.254248435419394	0.160032787496435	1.58872715645885	0.112122005127019	0.824234592548511
S100a1	2544.04015941039	-0.231502099995927	0.145062631028491	-1.59587688679422	0.110516282814439	0.824234592548511
Scly	1398.23633814189	0.212629806341953	0.13381214228642	1.58901727981326	0.112056491551401	0.824234592548511
Serpinb6a	28253.4509724739	-0.199378688974806	0.124965236658345	-1.59547322364465	0.110606453101304	0.824234592548511
Sh3pxd2b	5477.09332271112	0.241707518428378	0.152102872919939	1.58910554277042	0.112036566634149	0.824234592548511
Slc19a2	522.474560612418	-0.247660061555994	0.155601960239861	-1.59162558861229	0.111468856984798	0.824234592548511
Slc7a1	948.749035512476	-0.278096587392485	0.174668422985214	-1.59214002530971	0.111353245449296	0.824234592548511
Sufu	649.72774232317	0.240004456343387	0.151178248243451	1.58755944808207	0.112385994174208	0.824234592548511
Trim30d	1509.13199500153	0.245526844246004	0.153900033663271	1.59536576049885	0.110630468012308	0.824234592548511
Ube3a	3673.51809613944	0.231072328858908	0.144683273137817	1.59709083052608	0.110245461835534	0.824234592548511
Vcan	89.4181993722379	0.531202197572437	0.331760383928739	1.60116223426645	0.109340991047635	0.824234592548511
Vrk2	1636.54155623281	0.196832335205305	0.123641114870868	1.5919650628424	0.111392554880749	0.824234592548511
Zfp426	675.693798050806	0.242568437514764	0.152243314375612	1.59329451352	0.111094136921715	0.824234592548511
Zfp866	450.056769422641	0.281138518319667	0.175652277778993	1.6005401232166	0.10947881332884	0.824234592548511
Nab2	1513.38039067871	0.209584305832703	0.132113295344628	1.58639829008872	0.112648988070394	0.824467960141168
Arap1	10866.2459018291	0.172761421786076	0.109184515539855	1.5822886691567	0.113583686228793	0.826530080576734
Arhgap18	4273.07899895963	0.180386315504087	0.11391577921243	1.58350596160785	0.113306188942536	0.826530080576734
Atp5g1	64.7274072009889	0.554738580792182	0.350073811073642	1.58463319232836	0.113049698929336	0.826530080576734
Csad	487.520811438182	0.254551349611277	0.160935620493355	1.58169676067324	0.11371881257363	0.826530080576734
Htra4	59.2469195334381	-0.56625278062479	0.357734879764558	-1.58288389714044	0.113447929639728	0.826530080576734
Mphosph9	206.906395432888	0.342867570089211	0.216509644564479	1.58361338026723	0.113281727161628	0.826530080576734
Prpf39	1560.09308952483	-0.230426708240334	0.145545001505909	-1.58319905085149	0.113376102744534	0.826530080576734
Pum3	1999.64202285916	-0.201810929632048	0.127581030944249	-1.58182551229138	0.113689409194343	0.826530080576734
Rc3h1	2105.25917444093	0.248182087464944	0.156846838833408	1.58232125882082	0.113576250033486	0.826530080576734
Rps28	752.632095662864	-0.275596832887004	0.174232607179005	-1.58177529079765	0.113700877709741	0.826530080576734
Parp9	3036.51100494829	0.184679379377525	0.116798839706716	1.58117477743151	0.113838080757328	0.826823954974276
Rps6ka3	5835.90652187507	0.23193381221039	0.146736891555233	1.58061009574466	0.113967216020343	0.827189039184328
Lpar6	2929.01547928211	0.18431347757515	0.116648077456022	1.5800815718085	0.114088186952018	0.827494401627087
Irf2bpl	1078.04431931836	0.26366192720451	0.166906488579024	1.57969848535682	0.114175932672472	0.827558522369655
4930523C07Rik	170.375614437213	-0.357833875950365	0.226859042455538	-1.57734014953579	0.114717278798699	0.827598445125832
Cd5l	5187.19871511317	0.186825097625143	0.118411567075354	1.57776053674091	0.114620633040225	0.827598445125832
Efhd2	14829.6642496009	0.175347378611763	0.111026625123498	1.57932728673612	0.11426100616173	0.827598445125832
Frmd4b	3890.23350245904	0.185730962502085	0.117770263613813	1.57706161812735	0.114781347641138	0.827598445125832
Igf2r	10189.1167800102	0.250322421544516	0.158770187370736	1.57663365956734	0.114879843133974	0.827598445125832
Mier1	2914.99536958178	0.220023065930721	0.139579219913976	1.57633110477565	0.114949516818497	0.827598445125832
Net1	240.56780148333	-0.318534551860862	0.202123863109963	-1.57593738294804	0.1150402346302	0.827598445125832
Nipbl	3062.25420608942	0.257870742572681	0.163634216094367	1.57589744203601	0.115049440598156	0.827598445125832
Ssbp2	73.1667235632114	0.511170934261417	0.32413431373243	1.57703431141013	0.114787630349967	0.827598445125832
Trim3	1118.24265217441	0.212440764869864	0.13456432738763	1.57873018053218	0.114397959160507	0.827598445125832
Zfp710	3899.47922544495	0.186516015981555	0.118343542786719	1.57605570688125	0.115012965585817	0.827598445125832
Agfg2	1141.64747586136	-0.213799221066929	0.135936007018265	-1.57279315287083	0.115766721630087	0.82782629559987
Ankra2	745.470185804436	0.225124960288255	0.143012345711864	1.57416451822858	0.115449419924443	0.82782629559987
Ccl5	949.41485375293	0.225199504233153	0.143138461031718	1.57329834769741	0.115649751763992	0.82782629559987
Cnot1	3944.81348259068	0.260015808300925	0.165249976400914	1.57346956389331	0.115610130451236	0.82782629559987
Dram1	1914.39929879149	0.196319989412497	0.124858039893835	1.57234559808424	0.115870423525993	0.82782629559987
Glmp	8469.81895127412	-0.191980980242918	0.12192132790672	-1.57462999738487	0.115341874574698	0.82782629559987
Kdm7a	2683.62851512753	0.286207146575795	0.181955120018999	1.57295461950128	0.115729326480092	0.82782629559987
Knop1	2503.02727529535	-0.19162916230062	0.12186834768378	-1.57242767250651	0.11585140078407	0.82782629559987
Otulin	2164.31382750827	-0.223392213026185	0.142032680112499	-1.57282262680141	0.115759894854397	0.82782629559987
Rel	1355.37494660302	0.269631704836517	0.171464231558654	1.57252449904855	0.115828962036222	0.82782629559987
Clec10a	461.729132230787	-0.268520120486867	0.17099160148491	-1.57037022961952	0.116329004216327	0.827923058332364
F3	111.602904980196	-0.430212085705446	0.273833912797078	-1.57106941689962	0.116166525514461	0.827923058332364
Fbrs	2333.75781088678	0.225303161634354	0.143370263117986	1.57147763235213	0.116071745978757	0.827923058332364
Prrc2b	3474.5277600178	0.244650046100243	0.155803521083342	1.57024722162329	0.116357607549762	0.827923058332364
Rnaseh2b	910.856897618329	-0.248002766963447	0.15792008135104	-1.57043211250735	0.116314616534362	0.827923058332364
Shc2	130.55139710425	0.395777940916959	0.252006096222856	1.57050939183218	0.116296651166282	0.827923058332364
Armc2	97.1186218574473	0.450428808933211	0.287219272301657	1.56824019963444	0.116825086015914	0.828226583791644
Edem2	4845.39645268199	-0.189415782505967	0.120775852782254	-1.56832494362481	0.116805317543445	0.828226583791644
Pcdhgc3	340.477224856952	0.400977581102179	0.255720569271525	1.56803022238082	0.116874079329866	0.828226583791644
Phip	3392.09540288679	0.268214710747111	0.17096778165742	1.56880266063551	0.116693928274933	0.828226583791644
Slc7a5	193.973077454546	-0.345314411512819	0.219998876598819	-1.5696189764756	0.116503781032838	0.828226583791644
Tmem60	752.407327919129	-0.23161273859051	0.147692871452279	-1.56820526483803	0.116833236120363	0.828226583791644
Abhd14a	208.521242998334	-0.361825324733266	0.232069934614491	-1.55912193164669	0.118967523706428	0.830647258809919
Abl1	2958.65679406141	0.200952082356836	0.128695815675639	1.561450007538	0.118417610628538	0.830647258809919
Akr1b8	5608.72772611441	-0.19005598956371	0.121423843819935	-1.56522791228346	0.117529478976231	0.830647258809919
Apobec3	1461.25172020735	0.198598120551683	0.127132028052391	1.56214074135466	0.118254836941166	0.830647258809919
Ccdc69	149.444326677971	-0.372784556023825	0.238841343940588	-1.56080412994391	0.118569972711517	0.830647258809919
Cdt1	1386.90822821138	-0.207099989157356	0.132243397187791	-1.56605164084877	0.117336528067428	0.830647258809919
Cenph	248.576705625536	-0.307213694650285	0.197502760170383	-1.55549063914477	0.119829262259669	0.830647258809919
Gin1	233.974308874899	-0.318045506940357	0.203999261792619	-1.55905224433447	0.118984015297858	0.830647258809919
Gnb1l	110.151548493528	-0.463092082204718	0.296724571940872	-1.56067992339036	0.118599290567383	0.830647258809919
Gpn1	857.14721639433	-0.225318770629629	0.144726931567591	-1.55685447199853	0.11950504088558	0.830647258809919
Gtf2a1	1498.09640433648	0.217723135900727	0.139249958850292	1.56354183296242	0.117925204159338	0.830647258809919
Hook3	2628.283603658	0.257728055421049	0.165608728742828	1.55624680762613	0.1196494147813	0.830647258809919
Itfg2	214.174602649943	-0.326867916505789	0.209455551268795	-1.56055981579747	0.118627646305376	0.830647258809919
Lrr1	140.973756984942	-0.386874606666302	0.247284879335441	-1.56448953816342	0.117702647959418	0.830647258809919
Mib1	4352.90150100498	0.238682039498747	0.153351322204992	1.55643939724033	0.119603642975988	0.830647258809919
Mroh1	4923.38335889642	-0.189059230631324	0.121339269812529	-1.55810423882906	0.119208540047148	0.830647258809919
Naaa	807.216495924108	0.235709361587935	0.150925088247074	1.56176394743639	0.118343607894545	0.830647258809919
Naca	1717.49490824993	-0.261311407348625	0.166878496677296	-1.56587824406125	0.117377124008437	0.830647258809919
Pdlim5	3942.53603512779	0.202732389250501	0.130332502455981	1.5555013939748	0.119826702842211	0.830647258809919
Polr3h	352.343803210089	-0.27904443342866	0.179208282739451	-1.55709562729509	0.119447783072381	0.830647258809919
Prrc2a	7129.31816658106	0.215164044454435	0.137808345775552	1.56132811292047	0.118446353725428	0.830647258809919
Ptges3l	67.4766672362145	-0.54874154737051	0.351992803957176	-1.55895672070975	0.11900662399713	0.830647258809919
Rasa2	593.640022195825	0.250009990866668	0.16054510364009	1.55725702745279	0.11940947363301	0.830647258809919
Rere	2171.82548177263	0.229273903908464	0.147086911191856	1.55876482856728	0.119052051542551	0.830647258809919
Rnf217	609.765510323391	0.234897512798884	0.150975329471666	1.55586686659934	0.119739753691223	0.830647258809919
Sh3bp1	2496.5162625741	0.190610869050364	0.122329132986098	1.55818049549999	0.119190467216727	0.830647258809919
St6galnac4	2002.14468764791	-0.191036987189061	0.12254954340662	-1.55885515260713	0.119030667007462	0.830647258809919
Tal1	360.766159355931	0.272001444392176	0.174239936450938	1.56107405645643	0.118506278545604	0.830647258809919
Tcf20	1712.73434322848	0.24047322896461	0.154537245835053	1.55608589803187	0.119687667876262	0.830647258809919
Uap1l1	7560.96498144529	-0.201405050934316	0.128924393381944	-1.5621950637196	0.118242043144869	0.830647258809919
Zfp369	324.428474569783	0.310070486364843	0.199171893736288	1.55679840437421	0.119518356174362	0.830647258809919
Zfp729b	675.282252752702	0.234578075580083	0.150337771557252	1.56034024683378	0.118679497235261	0.830647258809919
Zfp740	2057.86519073355	0.189330062752289	0.121640771961561	1.55646877029125	0.119596663236395	0.830647258809919
Zfp397	1590.31777454194	0.227557340669504	0.14633367735035	1.55505789774345	0.119932280901178	0.830812260298256
Neurl2	302.011901662979	-0.325903162158472	0.209703020872291	-1.55411763170044	0.120156360199626	0.831815119322562
Ebi3	1283.58902333094	0.205154773463645	0.132106955027042	1.55294453211528	0.120436386648803	0.83299959160241
Fndc3b	4130.45217497028	0.241901660778176	0.155857307821956	1.55207134114309	0.120645154428305	0.83299959160241
Fut8	811.66316588361	0.230130206297788	0.14821226165112	1.55270693351605	0.120493165133558	0.83299959160241
RP23-220F20.2	54.033419280246	-0.58213668213552	0.375039564297056	-1.55220072108027	0.120614203628401	0.83299959160241
Rpl9	174.417128202336	-0.38866719663249	0.250501529622864	-1.55155618098475	0.120768454812709	0.833302338207689
Minpp1	1420.88767630208	-0.195800373159779	0.126244237618733	-1.55096483493457	0.120910111362635	0.833731260993636
Olfml3	53.1717339824663	0.585685760308233	0.377812955883858	1.55020030728718	0.121093446112373	0.834446821830863
Pole2	364.461053948196	-0.271220002936182	0.17505464278683	-1.54934481381597	0.121298852348339	0.835313436263546
Mfap1a	606.715247023748	0.233035366742368	0.150464075299982	1.5487774492201	0.121435228323516	0.835703854761837
Bcl10	2544.15102543748	0.187273088130077	0.121023154320259	1.5474153618117	0.121763119303846	0.836156213964418
Dpep2	10261.4678292825	0.185063755609545	0.119622744306528	1.5470616117561	0.121848389568226	0.836156213964418
Mrpl17	1449.05546478229	-0.217923700904029	0.140831571067631	-1.54740658825269	0.121765233576437	0.836156213964418
Synj1	3254.93376437598	0.243179207904496	0.157156569042794	1.54736903067843	0.121774284612199	0.836156213964418
Zcchc11	1679.46412350614	0.244180825404852	0.157856892073278	1.54684931521078	0.121899585350076	0.836156213964418
Amfr	7306.23595623006	0.16969896618165	0.11021243079772	1.53974433694425	0.12362268485983	0.836593179167874
Anxa6	7008.6679180214	-0.178485332111725	0.115727642523798	-1.54228780798867	0.123003670339479	0.836593179167874
Atxn3	3086.15963546255	0.21528546475362	0.139477602477778	1.54351280011369	0.122706404222628	0.836593179167874
Bmf	409.224527833972	0.264541790894377	0.17191476687829	1.53879620522456	0.123854056593175	0.836593179167874
Cct7	6854.62471300667	-0.194799179216889	0.126686047002648	-1.53765299198907	0.124133483143353	0.836593179167874
Ceacam1	627.172778684807	-0.25142749349453	0.163577309580043	-1.53705605098915	0.12427958404441	0.836593179167874
Ctsk	896.156520824135	0.219853221800358	0.143028456878328	1.53712923007611	0.124261666301646	0.836593179167874
Dennd5a	5598.00966677907	0.188029569121019	0.121981400644682	1.54146097788077	0.123204633097399	0.836593179167874
Dppa3	58.7625153661329	-0.57202675671575	0.371929632289807	-1.53799726360611	0.124049283850526	0.836593179167874
Eif4a2	5752.03384001394	-0.183905746448791	0.119127044076789	-1.54377830721834	0.122642048268719	0.836593179167874
Entpd7	1134.77827598034	0.228651056863487	0.148485265999706	1.53989054283634	0.123587036411437	0.836593179167874
Ep400	2000.08708196032	0.243451018783017	0.158271549889953	1.53818559906875	0.124003241079368	0.836593179167874
Itgb2	70701.4391994165	-0.163007814929426	0.105555096306171	-1.54429128136654	0.12251778376478	0.836593179167874
Kctd21	834.536042969848	0.217099488651177	0.141042840360986	1.53924501304377	0.123744492334131	0.836593179167874
Kif19a	141.768320838709	-0.400150217120328	0.259940475423235	-1.53939172600498	0.123708692754176	0.836593179167874
Lgals8	4124.03150561101	0.174442341195945	0.1128753934264	1.54544171143633	0.122239457621551	0.836593179167874
Lmo4	1954.43087020275	0.191973255450131	0.124731314995108	1.5390942960688	0.123781277357034	0.836593179167874
Mertk	2699.65043503495	0.211776199824249	0.137645214419199	1.53856565749743	0.123910367995705	0.836593179167874
Ncor2	2604.98219897252	0.262585157240886	0.170833010929176	1.53708674812123	0.124272067671946	0.836593179167874
Pdgfa	727.634169573321	-0.221514313391655	0.143844746186115	-1.53995414684834	0.123571530756632	0.836593179167874
Plscr1	459.216211180927	-0.253289911247705	0.163983701092438	-1.54460418663757	0.122442032908546	0.836593179167874
Polr3b	1091.24011046806	0.217736902326451	0.141588998508206	1.53780946698222	0.124095208172091	0.836593179167874
Rpl37	2806.39914409184	-0.23344305512284	0.151657439221564	-1.53927862900145	0.123736288955845	0.836593179167874
Ska2	394.152248901836	-0.261509200851913	0.169556332110169	-1.54231456647693	0.122997170913173	0.836593179167874
Sppl2a	10300.504293116	0.203779123037753	0.132363839979927	1.53953770960903	0.123673079169601	0.836593179167874
Ttf1	653.986616979666	0.237163708625133	0.153931390689856	1.5407104916175	0.123387262213102	0.836593179167874
Wfdc17	1999.69058836495	-0.249582901448244	0.162410320623979	-1.53674286516614	0.124356289695148	0.836593179167874
Zbtb38	1129.36605638894	0.249215183241866	0.161940947961088	1.53892629615672	0.123822290630577	0.836593179167874
Zfp169	128.444195452654	0.435347870910314	0.283202437398135	1.53723207649618	0.124236487982427	0.836593179167874
Zfp652	2035.72465326772	0.214060092858065	0.139272689826918	1.53698541418343	0.124296881226747	0.836593179167874
Rps21	3271.37000302074	-0.220354812156771	0.143438828508003	-1.53622847069248	0.12448235562061	0.836904452403179
Ube2h	1380.38747463018	0.198988126842826	0.129588680998469	1.53553632392614	0.124652141706859	0.837509072531413
Mospd1	875.483002154847	-0.213399988030863	0.139045091179368	-1.53475384294997	0.12484430453558	0.838263166433522
S100a13	1546.16566047905	-0.250242956126062	0.163114213911811	-1.53415787701591	0.124990817626473	0.838709977777641
Fam57a	180.589470217558	-0.339738457222709	0.221664731018519	-1.53266807787445	0.125357658320683	0.840494125979818
Fam98a	858.087102742412	-0.214252618305981	0.139812566607762	-1.53242747418447	0.125416981994509	0.840494125979818
Lpp	2202.60229989675	0.243684876325904	0.159059618296894	1.53203483659222	0.125513838400251	0.840606090128883
Abcb6	72.2052633075405	-0.498679848565098	0.325818525053274	-1.53054479785507	0.125881933716543	0.840655212918848
Cdkn1a	10493.2921635649	-0.171867471772293	0.112437419573996	-1.52856115360408	0.126373272401949	0.840655212918848
Cdr2	345.633079226535	-0.281733380664406	0.184217888026972	-1.52934866250967	0.12617803196563	0.840655212918848
Cirh1a	919.190124164286	-0.210081387831436	0.137188694413261	-1.53133163581685	0.125687450648829	0.840655212918848
Fdft1	545.013860537732	-0.238677868552008	0.15603819704947	-1.52961180701376	0.126112845159828	0.840655212918848
Golt1b	2647.70072471309	-0.179180973329157	0.117089516884624	-1.53029048284242	0.125944842970833	0.840655212918848
H2afj	1054.05044648099	0.220025050387954	0.143668968513291	1.53147233299443	0.12565269915588	0.840655212918848
Pik3r1	2652.42399356738	0.2136867893723	0.139741817605945	1.52915421477392	0.126226217896332	0.840655212918848
Psmb6	7053.19325549317	-0.207875212753272	0.136024212960678	-1.52822213213882	0.126457395533009	0.840655212918848
Ptprm	62.4846767301266	-0.545277423290773	0.356693826897498	-1.52869879479991	0.126339131227479	0.840655212918848
Ssh1	1260.79301796692	0.241166841347791	0.157819422476476	1.52811889413509	0.126483021165708	0.840655212918848
Usp25	4031.7028015179	0.202102342488818	0.132174612794551	1.52905568032917	0.126250641105058	0.840655212918848
Acsf2	264.583991082112	-0.329062653586385	0.216201608556446	-1.5220176009952	0.128004670542426	0.840708091654904
Alg3	487.548972048453	-0.259412361482386	0.17017733037623	-1.52436497216682	0.127417565099855	0.840708091654904
Capn1	3389.33524544185	0.175381943615051	0.115325058028123	1.52076180679036	0.12831962211909	0.840708091654904
Cdk12	1015.37163994662	0.248270029854116	0.163599825568457	1.51754458778582	0.129129245028353	0.840708091654904
Chd2	2171.84565217289	0.213520103775813	0.140504863769847	1.51966343404004	0.128595586155193	0.840708091654904
Ctss	138939.853936485	0.173426226980455	0.114282895359258	1.51751691655409	0.129136225749051	0.840708091654904
Diaph2	1940.67002662288	0.251795680386614	0.165318301297703	1.52309622352812	0.127734633536309	0.840708091654904
Dusp18	120.028915758075	-0.39832010412483	0.262080099272543	-1.51984109144666	0.128550918832746	0.840708091654904
Eif3d	4805.69600661682	-0.18627426179286	0.122730845953805	-1.51774609182579	0.129078419721776	0.840708091654904
Epsti1	1894.24068208457	0.190068392020313	0.124654504369161	1.52476152371863	0.127318590014306	0.840708091654904
Fam135a	219.848876096215	-0.346596196166405	0.227327269514697	-1.52465736691567	0.127344580659839	0.840708091654904
Fmo5	551.624040571121	0.244370009009214	0.160903931561842	1.5187323680484	0.128829875699815	0.840708091654904
Galk1	994.045346921162	-0.220802623872836	0.145237787341186	-1.52028358401066	0.128439718034247	0.840708091654904
Gtf2e2	897.580746258018	-0.220203862394589	0.14487597026746	-1.519947455662	0.128524182095542	0.840708091654904
Gtf2ird1	392.565629249822	-0.262489411108153	0.172263719162626	-1.52376491337882	0.127567447250467	0.840708091654904
Ier3	1524.66724784734	0.198421413830767	0.130274946010918	1.52309726395233	0.127734373276445	0.840708091654904
Invs	576.039723318606	0.235890802016401	0.154737498344768	1.52445790154121	0.127394365539625	0.840708091654904
Klhdc4	1074.20773958862	-0.218820639168058	0.14367001554398	-1.52307799466391	0.127739193514129	0.840708091654904
Lamb2	94.5993339292182	0.445048797119897	0.29245243815878	1.52178179782611	0.128063763793958	0.840708091654904
Mcm7	1451.53005387265	-0.196113592741201	0.128873237705308	-1.52175576739718	0.128070288427115	0.840708091654904
Mettl17	338.977381675461	-0.286038222649623	0.187890928526151	-1.52236313319305	0.127918117041722	0.840708091654904
Nat10	759.72836408341	-0.227747612274153	0.149735276661638	-1.52100171283486	0.128259407488716	0.840708091654904
Pip5k1c	10426.9482400716	0.174524722089366	0.114486495008405	1.52441318145475	0.127405529374777	0.840708091654904
Ppp1r35	404.592295540432	0.262275898320412	0.172807608109186	1.51773351410949	0.129081591740773	0.840708091654904
Ptges	715.490836831246	-0.221812098950468	0.146164163220577	-1.51755460478866	0.129126718075447	0.840708091654904
Rassf3	3917.46841264254	0.182939512633109	0.120361390072956	1.51991857623298	0.128531441080483	0.840708091654904
Rhobtb1	209.543063371588	0.326887269790525	0.215030393838774	1.52019100162938	0.128462978305089	0.840708091654904
Rpf2	731.313542719111	-0.242085993345278	0.159082922582557	-1.52175978046698	0.128069282517954	0.840708091654904
Smyd2	1281.31392963003	-0.217182064697843	0.142479442976564	-1.524304560438	0.127432648482934	0.840708091654904
Tada3	1022.56474476344	0.211623400832293	0.138595325826568	1.52691585787755	0.12678193576621	0.840708091654904
Tmed9	7174.97344725237	-0.185468060700317	0.121592214604798	-1.52532842092835	0.127177202340008	0.840708091654904
Ttc39c	689.339875130399	-0.224485011115054	0.14761107826575	-1.52078701512433	0.12831329398199	0.840708091654904
Zc3h6	151.453016037034	0.382831598134374	0.252111914657223	1.51849863444526	0.128888743493744	0.840708091654904
Epn2	237.992252822796	0.308956068011104	0.203709773322436	1.51664823426062	0.129355520424692	0.84161333636115
Sord	2170.67572651656	-0.202185950986617	0.133352846507895	-1.51617274232423	0.12947567850344	0.841872855637988
Calr	73667.1344549623	-0.171759541390188	0.113507986445307	-1.51319344804825	0.130230528023281	0.845048432242445
Gadd45g	481.357093406699	-0.258385014576332	0.170717381463	-1.51352494023775	0.130146370958119	0.845048432242445
Hoga1	56.2670482117209	-0.572656699049715	0.378576823360571	-1.51265651702163	0.130366930145717	0.845048432242445
Malt1	2410.01571250994	0.202783876215137	0.133999810168483	1.5133146529101	0.130199752430781	0.845048432242445
Parp12	2791.68914677443	0.192267070815447	0.127093654651534	1.51279834813631	0.130330888556692	0.845048432242445
A230046K03Rik	4860.63280493336	0.220451364768314	0.146330668460144	1.50652878913321	0.131931482403673	0.845329506058495
Ccna2	2097.8097855691	-0.182645213991746	0.121481647497587	-1.50347988979466	0.132715338958867	0.845329506058495
Cdc40	1210.47240191537	0.202092022233789	0.134401180195612	1.50364767585863	0.132672108454596	0.845329506058495
Cep78	371.333573872287	-0.266612014449041	0.17689394226215	-1.50718566752237	0.131763072953432	0.845329506058495
Ehhadh	78.7000219621146	-0.473518214815994	0.314526865519384	-1.5054937009405	0.132197195112016	0.845329506058495
Emg1	1399.47574577709	-0.216561349952354	0.143294313335179	-1.51130456549101	0.130710871297576	0.845329506058495
Ergic1	6031.65622927585	-0.167661522862144	0.111227747876878	-1.50737137146511	0.1317154926881	0.845329506058495
Folr2	9097.72020051251	-0.196349675563524	0.13043148375148	-1.50538558571979	0.132224972766584	0.845329506058495
Htt	2952.43959672789	0.238047380062354	0.157919181946688	1.50740003290238	0.131708150364273	0.845329506058495
Kif1bp	1799.95325711587	0.185676897366738	0.122926256830342	1.51047385769667	0.130922555103758	0.845329506058495
Kif4	573.528778020122	-0.230008814931924	0.152703998666834	-1.50623963314642	0.132005668610803	0.845329506058495
Letmd1	1651.75651204779	0.187932652163658	0.124753611565198	1.50643055383965	0.131956682144334	0.845329506058495
Mink1	4071.66326617735	0.193009986040016	0.128064437903422	1.50713179396119	0.131776878697869	0.845329506058495
Ntn1	73.9620188187213	-0.495070809514322	0.329310782920419	-1.50335438494876	0.132747682730582	0.845329506058495
Ralbp1	3767.14559021576	0.175743108091621	0.116842399664249	1.50410389205138	0.132554618330995	0.845329506058495
Rasgrp3	961.970501002471	0.216436983454441	0.143172887623836	1.5117176655897	0.130605702604299	0.845329506058495
Rnf169	1345.05918762611	0.210069186102683	0.139571044167164	1.5051057857752	0.132296881752039	0.845329506058495
Rpl4	25585.9334279828	-0.19034282529164	0.126609990610877	-1.50337919127282	0.132741289425124	0.845329506058495
Rpn1	15604.3476200318	-0.170604393586683	0.113148537703756	-1.50779141338403	0.131607920478144	0.845329506058495
Rps27a	185.659121419041	-0.345446118773762	0.229467582782145	-1.50542448996696	0.132214976717636	0.845329506058495
Rrp15	393.235824382547	-0.265916273202335	0.176421276394667	-1.50728006642159	0.131738884809269	0.845329506058495
Slc25a3	13301.1899836006	-0.174464940703132	0.115493181065834	-1.51060815100142	0.130888316018519	0.845329506058495
Slc2a3	92.6170280312074	0.439240926508069	0.291541957493468	1.50661307993005	0.131909862738074	0.845329506058495
Slc35e2	547.677646846828	0.24737325600324	0.163855789413002	1.50970104193102	0.131119725302657	0.845329506058495
Stam	1584.36766372213	0.197964661168355	0.131056752875167	1.51052621727107	0.130909204811475	0.845329506058495
Tmem43	6004.5402265814	-0.16692612770633	0.110567980498251	-1.50971490077066	0.131116187439779	0.845329506058495
Umad1	378.399335512774	-0.260322276438204	0.173125249087291	-1.50366441527514	0.132667796099831	0.845329506058495
Zbtb5	311.702061917958	0.277115429121489	0.183972828984812	1.50628454566172	0.131994143682135	0.845329506058495
Zfp358	641.712857371435	-0.238007655341731	0.157575890013428	-1.51043192788852	0.130933246845702	0.845329506058495
Fam129b	24811.4909461347	-0.163775964179414	0.109083302826099	-1.50138435430861	0.133256178229737	0.847538385247715
Rmnd5a	3035.89507994311	0.196228679252248	0.130683431587022	1.50155744205094	0.133211441275943	0.847538385247715
Chst15	79.1245681695184	0.47379271116734	0.31565891364469	1.50096414416685	0.133364835814886	0.847715392743349
Mycbp	505.943926389009	-0.243383906682244	0.162292038397519	-1.49966633659563	0.13370085473255	0.849336501777701
Alkbh1	381.494001453856	-0.267973348150052	0.178799974563857	-1.49873258541403	0.133943019701218	0.850359800621291
Ankle1	114.328347008347	-0.39970531105942	0.267046927158792	-1.496760570556	0.134455569314382	0.852581626946336
Nhlrc2	534.148163064999	0.255468217732806	0.170658410563048	1.49695650445792	0.134404576064131	0.852581626946336
Cltc	33021.7914878866	0.197871616493969	0.132273808866227	1.49592438737501	0.134673360334865	0.853446648454421
Stx8	1874.94711437284	-0.232885158714529	0.155713362644349	-1.49560162827157	0.134757498595033	0.853464157768543
Elovl1	4685.07486820011	-0.170717395213731	0.114292073460639	-1.49369409482736	0.13525559269525	0.855650838531913
Fryl	1399.66170615962	0.28152837707503	0.188482923026312	1.49365455795552	0.135265931568069	0.855650838531913
9130011E15Rik	572.514194730635	0.234687717605027	0.15764327478061	1.48872648028683	0.136559409019428	0.855651871138525
Ahnak	19875.3527341352	0.225059173597301	0.150998395305799	1.49047394272976	0.136099662915386	0.855651871138525
Atm	611.530539407529	0.334341985858348	0.224372326390942	1.49012131414013	0.136192340857215	0.855651871138525
Chchd6	451.282461594143	-0.265868876360182	0.178084728409584	-1.49293473244208	0.13545427236387	0.855651871138525
Dpp8	4768.31008141633	0.223725162637123	0.150011620382745	1.49138554777491	0.135860300264692	0.855651871138525
Fbxl2	226.253648262918	-0.307502952577339	0.206329522417383	-1.49034878273645	0.13613255192338	0.855651871138525
Gar1	310.282204429702	-0.280010751318248	0.188156509477311	-1.48817998429129	0.136703434341271	0.855651871138525
Inpp4b	255.305492765147	0.357313735361876	0.23989609685053	1.48945205884073	0.136368368683296	0.855651871138525
Mad2l1	1645.75036992861	-0.190690842927127	0.12792695692942	-1.49062283278054	0.136060546214058	0.855651871138525
Mtcp1	181.411426474404	0.363994551419657	0.244609840310977	1.48806176790314	0.136734604884455	0.855651871138525
Pdxk	11494.3155930742	0.174932007949347	0.117229678672324	1.4922160491313	0.135642516332685	0.855651871138525
Pgm2	2943.86265270444	-0.175541669127932	0.11786294533094	-1.48937113895329	0.136389664162653	0.855651871138525
Plxna2	1098.09930860688	-0.236114512949677	0.158608818392173	-1.48865942854366	0.136577073747707	0.855651871138525
Prkca	77.4201124298993	0.475385728101604	0.318591122054877	1.49214995394542	0.135659838716129	0.855651871138525
Pten	3227.9010147529	0.19806270285198	0.132999812294003	1.48919535626225	0.136435933286881	0.855651871138525
Rnaseh2c	902.948602329406	0.208369699107962	0.139696521599896	1.49158831387908	0.135807103630058	0.855651871138525
Sirt5	161.645412857796	-0.347391280058416	0.233019116140817	-1.49082738709077	0.136006819438622	0.855651871138525
Tsfm	482.77698645316	-0.245406333415113	0.164356017616887	-1.49313871784819	0.135400879464273	0.855651871138525
Nptxr	218.223102676405	0.323717134225661	0.217735957883681	1.48674172778847	0.137083037257779	0.85680983001167
Zer1	681.57265715446	0.216681762105408	0.145715313729373	1.48702120978057	0.13700920924314	0.85680983001167
Ids	3654.65863803594	0.22249057794021	0.149753824153785	1.48570882378089	0.137356155672539	0.858005575159972
Itsn2	3237.02147371385	0.250037439063999	0.168455544715881	1.48429331599452	0.137731122763438	0.858813326719937
Mrps14	1618.17534479639	-0.221127559567078	0.148964070799186	-1.48443553120385	0.137693414425091	0.858813326719937
Tnfrsf21	2632.17086851413	-0.188056723870455	0.12667244614328	-1.48459060826648	0.137652304840623	0.858813326719937
Rbm28	1517.03190442544	-0.189514581106141	0.127707011994026	-1.48397944754205	0.137814373103145	0.858821833099098
Camkk2	1411.43670356067	0.196053013646376	0.132404204149646	1.48071592518915	0.138682288477121	0.860512391237553
Cxcl3	1180.30313620807	-0.197197930288506	0.133214899018769	-1.4802993639677	0.138793372919496	0.860512391237553
Dag1	4395.27447878514	0.209482473796198	0.141378431215484	1.48171451610545	0.138416272962262	0.860512391237553
Dap3	1285.41997304645	-0.200372155226664	0.135154903484027	-1.48253707458231	0.138197446321625	0.860512391237553
Ecm1	3965.30071279944	-0.174678766496985	0.118011501634501	-1.48018425388731	0.138824081423907	0.860512391237553
Gsr	10361.8613240999	-0.161281134702201	0.10891861547884	-1.4807490344342	0.138673462168664	0.860512391237553
Mrps24	873.597612170059	0.212997857482392	0.143724461878984	1.4819875106698	0.138343618172123	0.860512391237553
Tdrd3	476.921598119532	0.243540047877376	0.164479318391338	1.48067276943557	0.138693793647358	0.860512391237553
Tnpo1	6151.51212040977	0.217254956560203	0.146588824775572	1.48207038901377	0.138321566740172	0.860512391237553
Eps8l1	97.108179448993	-0.42338475008017	0.286165944804143	-1.47950780925362	0.139004645757567	0.861122696222898
Anxa5	31537.0309831732	-0.165936205793231	0.11259085102256	-1.47379830853203	0.140535903885241	0.861184656708151
Atp2b1	7524.52818010055	0.194837776554001	0.131951238223803	1.47658922475237	0.13978578184035	0.861184656708151
Casp6	767.551136548431	0.217501291563937	0.14723538291337	1.47723520841393	0.139612598980106	0.861184656708151
Cd300a	10147.3659427562	-0.164878158265238	0.111660457832702	-1.47660292162039	0.139782108109006	0.861184656708151
Ddah2	397.581586292497	0.268795335225641	0.18190100871161	1.47770118005115	0.13948777840668	0.861184656708151
Egln1	2551.26815345526	0.177569211063827	0.120318975680862	1.475820501787	0.139992085452415	0.861184656708151
Eif2b3	595.29829724845	-0.246615390708574	0.16737868751098	-1.47339780455858	0.140643801927358	0.861184656708151
Entpd6	540.975605058423	-0.227619285441824	0.15431915400114	-1.47499049560719	0.140215098690802	0.861184656708151
Exosc2	547.605802531673	-0.245722530991402	0.166279701201835	-1.47776625297839	0.139470354054512	0.861184656708151
Fcho2	4615.35566279184	0.199137159863412	0.135102808239296	1.47396758408379	0.140490319234651	0.861184656708151
Gtdc1	362.370726754408	0.259241323496754	0.175468013826658	1.47742781059147	0.139560995905296	0.861184656708151
Marveld1	801.291958831266	-0.212016452546548	0.143918729741463	-1.47316789779493	0.14070576888622	0.861184656708151
Oas2	1424.93104515226	-0.210386911590753	0.142802650724013	-1.47327035264462	0.140678151553766	0.861184656708151
Rpl17	114.611121668208	-0.405454082115858	0.275212129291395	-1.47324205208471	0.14068577972639	0.861184656708151
Rps6ka1	3934.95176104798	0.169816674969335	0.115282772388114	1.47304468353368	0.14073898756653	0.861184656708151
Rwdd2a	133.160653198643	0.400429643687245	0.271421814499308	1.4753038344612	0.140130876007865	0.861184656708151
Slc7a4	75.1768257763342	-0.47743944997193	0.323630588401125	-1.47526058130255	0.140142499754322	0.861184656708151
Stk10	2510.81049529155	-0.182655086260832	0.123959807874831	-1.47350249562559	0.140615591412665	0.861184656708151
Tubb2b	82.2222880162714	-0.469209912270742	0.317365106124037	-1.47845463542347	0.139286130868304	0.861184656708151
Ubald1	1908.78214869523	0.189058045876722	0.127980755648399	1.47723808098243	0.13961182923729	0.861184656708151
Vac14	2608.54067184731	-0.174100669392359	0.117954268800836	-1.47600142972634	0.139943508417513	0.861184656708151
Psmb5	1385.84399910233	-0.212231121318265	0.144113122741166	-1.47267033897699	0.140839948200464	0.861299928120389
Abhd13	1120.20995938216	0.201137689190882	0.136647851605383	1.47194183317082	0.141036585647592	0.861497792820003
Med13l	1500.22821492753	0.251119596334721	0.170601888586996	1.47196258150839	0.141030982362085	0.861497792820003
Cnbp	12322.7123684491	-0.169837128282095	0.115432631921848	-1.47130950281962	0.141207434554161	0.861537855499734
Tnfrsf10b	94.6088817642554	-0.434749935682712	0.295451837139847	-1.47147480919853	0.14116275518727	0.861537855499734
Dok2	3348.94588968966	-0.189936133377182	0.129156171258631	-1.4705927833432	0.141401276779624	0.861794920962715
Wdr75	1138.87988527302	-0.193504080678991	0.131586544249806	-1.47054610927117	0.141413907225098	0.861794920962715
Ubr4	7075.33384909481	0.254696478331152	0.173348687742295	1.46927260683848	0.14175886367262	0.863395448431148
Gars	3846.70713534012	-0.174478535616022	0.118809720244212	-1.4685543847539	0.14195369497622	0.863897837807318
Ifit3	1028.97425735483	0.233285069692127	0.158874426361196	1.46836136586112	0.142006090043842	0.863897837807318
Krba1	99.997652487484	-0.455224454598424	0.310118595116902	-1.46790441388019	0.142130189073987	0.864010969196799
Ripk1	3135.07916081939	0.198207953522123	0.135047898684182	1.46768632058204	0.142189448210686	0.864010969196799
Abhd5	2802.81395896701	-0.171893830421542	0.117155610909881	-1.46722661498276	0.142314419084182	0.864269616302782
Cog7	1808.774726694	0.178993148106873	0.122042422069798	1.46664696644994	0.142472116614224	0.864561960612479
Fam210a	1647.70288090067	0.21265754149095	0.145015815345705	1.46644378741721	0.142527424666188	0.864561960612479
Fut11	804.553162908477	0.220910387074845	0.150711326759345	1.46578490034523	0.142706895945373	0.864755002361467
Zfp109	87.5802963761873	0.445658303103674	0.304053859069697	1.46572158125945	0.142724152277622	0.864755002361467
Apba3	877.885871398115	0.202105033837908	0.137968515543807	1.46486343671456	0.14295818013728	0.864940014345196
Cmip	2114.39307168402	0.225845008054976	0.154191724565339	1.46470252337877	0.143002096193227	0.864940014345196
Eef1e1	810.488768857236	-0.208344152653595	0.142217308705682	-1.46497043538323	0.142928984063951	0.864940014345196
Galnt10	1349.49653253786	0.194911065199828	0.133192419400324	1.4633795682771	0.14336354624605	0.865743547875222
Rcc1	822.773980383942	-0.209287283750733	0.142996089075338	-1.46358746665071	0.143306699099952	0.865743547875222
Slc39a7	346.069532561426	-0.25724121146985	0.175794068829724	-1.46330995796574	0.143382584158968	0.865743547875222
3110082I17Rik	589.394910020201	-0.241815426064207	0.165353458574585	-1.46241528994165	0.143627442020152	0.866723021810906
8030462N17Rik	394.312372163501	0.271016321904772	0.18605795647472	1.45662312453483	0.145220440826422	0.867080736873334
Amz2	1162.19838915691	-0.194494512713087	0.133359482896122	-1.45842281695548	0.144724035270431	0.867080736873334
C330027C09Rik	845.824927375713	-0.203785086086432	0.139915304149089	-1.45648889037389	0.145257518562781	0.867080736873334
Dcaf8	3477.10491647102	0.16786719643194	0.114842497433969	1.46171670054858	0.143818858836027	0.867080736873334
Dsel	506.305943464944	0.263688143734582	0.180968827202715	1.4570915212884	0.145091118527621	0.867080736873334
Herc1	2967.37306491638	0.239487714683943	0.16427565947034	1.45784053131245	0.144884503471158	0.867080736873334
Ikzf1	2491.07840967295	0.186115897977779	0.127401566988877	1.46086035185131	0.144053769256845	0.867080736873334
Il10ra	3914.3143658461	0.165699792773388	0.113405107089662	1.46113166351829	0.14397931222492	0.867080736873334
Med13	2256.1796389531	0.240762909511861	0.165106890605586	1.45822447887414	0.144778678634118	0.867080736873334
Nr3c1	3533.38149151767	0.21937478936413	0.150617941712159	1.45649838837507	0.145254894816537	0.867080736873334
Oaz2	535.729306408563	0.227427215628104	0.155774318065593	1.45997888774156	0.144295876368196	0.867080736873334
Prr5l	60.9401239995518	-0.538116921791406	0.368747814108247	-1.45930877744387	0.144480140629823	0.867080736873334
Rps6kb2	554.795048173822	-0.230273599725235	0.157897351452536	-1.45837531539885	0.144737120802675	0.867080736873334
Spred1	6527.07709972412	0.189463513663105	0.130017047620907	1.45722055015067	0.145055509723651	0.867080736873334
Themis2	3787.41643589874	0.165456185132976	0.113430178434847	1.4586610672398	0.144658416742929	0.867080736873334
Tnks	2777.77967355665	0.236440143339944	0.162291372815735	1.45688670468268	0.145147656641019	0.867080736873334
Wdr5	1939.68288549816	-0.177258517547365	0.121293949251025	-1.4613962084829	0.143906740619116	0.867080736873334
Wfs1	665.078550884354	0.232583854384418	0.159657015750196	1.45677190126317	0.145179354657553	0.867080736873334
Yif1a	1217.50321218534	-0.208876719087284	0.143034229384793	-1.46032680419007	0.144200278755616	0.867080736873334
Crybg3	845.260566954972	0.217688926640857	0.149556098890732	1.45556702973313	0.145512347896121	0.867121309508251
Fn1	2595.23446198459	0.222053738374871	0.152521546457928	1.45588438834852	0.145424582052917	0.867121309508251
Kpna2	131.059185898926	-0.372701945226442	0.256051223269741	-1.45557572608748	0.145509942370273	0.867121309508251
Atic	2818.04216547273	-0.171793109758007	0.11810540492107	-1.4545744953232	0.14578709606076	0.867772453737372
Xpr1	4729.85281098114	0.21325065519752	0.146594079178827	1.45470169322037	0.14575186363748	0.867772453737372
Chaf1b	953.500202402978	-0.204332693000283	0.14055689689409	-1.45373651180026	0.146019371290502	0.868662034086659
Akr1c12	430.903605771835	0.256351120910434	0.176571495259521	1.45182618821716	0.146549940235914	0.868861375463125
Dcaf7	5613.59303480263	0.182653276220935	0.125786818016391	1.4520859904186	0.146477696835025	0.868861375463125
Frmd6	440.381036898895	0.242445015992766	0.166929125612891	1.45238295056428	0.14639515426893	0.868861375463125
Gm5431	761.210507340109	0.240414351799997	0.165509305351575	1.4525730217362	0.1463423410726	0.868861375463125
Mtmr10	1677.5163123843	0.201980330687622	0.139047317804906	1.45260141566352	0.146334452784593	0.868861375463125
Rnf144b	1272.73119859751	-0.202775303520937	0.139611723049608	-1.45242318547193	0.146383973376596	0.868861375463125
Ccdc6	1783.03856294316	0.195841403570972	0.134922052355845	1.45151515376046	0.146636465676593	0.868883193229437
Coprs	400.517546246379	-0.254831376674205	0.175723352568649	-1.45018503772657	0.147006926311152	0.869139330551502
Nmnat1	384.010535358832	-0.263746546610264	0.181773144544879	-1.45096541774984	0.146789490118565	0.869139330551502
Upf2	1570.39028042668	0.196899028241281	0.135765533719451	1.45028729197322	0.146978421339757	0.869139330551502
Wnt6	52.0348578114995	-0.549404551966937	0.378855323512943	-1.45016980855007	0.147011172044085	0.869139330551502
Cdca7	196.245372894197	-0.33055015205678	0.22828424161296	-1.44797621474549	0.147623702739302	0.87128722247034
Cnnm3	722.71982240935	0.215038745992056	0.148509317015907	1.44798151599487	0.147622220091159	0.87128722247034
Lgals1	38970.4451487487	-0.209246371871909	0.144460675968073	-1.44846596120147	0.147486778973232	0.87128722247034
Gcc2	1478.5330376589	0.214658913749442	0.148349633779705	1.4469797348351	0.147902599429772	0.872442330044683
Dennd2c	235.380538449905	-0.291704899215382	0.201818149380284	-1.44538486806618	0.148349811369255	0.874097090809406
Gemin2	251.430184123444	-0.294776932455577	0.20391292430308	-1.44560200616536	0.148288863642155	0.874097090809406
Nfatc1	1361.79909389563	0.210572428793679	0.145730061088464	1.44494846993753	0.148472360286067	0.874327970061914
Ly96	829.642533084349	0.224184315387151	0.155215430364372	1.44434296809842	0.148642524789693	0.874838832768966
Taok3	5113.0679745176	0.183932325130551	0.127425771689888	1.44344682155962	0.148894642579296	0.875831189776588
Pik3c3	1805.53486155106	0.181767789168427	0.126004172902203	1.44255372645083	0.149146226563734	0.876819296076484
Fam160a2	820.671878085136	0.2069089293052	0.143500823324448	1.44186579917657	0.149340236096341	0.877468009063542
Vsig10	211.192425754687	0.305271068592583	0.211769802744075	1.44152312859027	0.149436948028162	0.877544630973886
Bcorl1	436.774547307837	0.240159126293944	0.166829973975835	1.43954422919667	0.149996388031908	0.877755041054004
Cerkl	55.8836763786818	0.54355824529479	0.378432848035626	1.43634002205754	0.150905610934994	0.877755041054004
Clspn	981.579098999992	-0.195009545485348	0.13567440985785	-1.43733476113635	0.150622896219507	0.877755041054004
Clstn1	776.684207989641	0.21140705546741	0.147228435340115	1.43591185343398	0.151027425130873	0.877755041054004
Cyp2j6	625.188704957474	0.221940133848907	0.154203204243894	1.4392705711736	0.15007387742431	0.877755041054004
Dgkq	835.652566327922	0.203619028335002	0.141786968303875	1.43609127672869	0.150976369992649	0.877755041054004
Dnm2	5957.51252898186	0.164004621108195	0.114125509654767	1.43705488461181	0.150702399055469	0.877755041054004
Ece2	630.44519075603	-0.237314190962393	0.164825219223043	-1.43979296421415	0.149925982350697	0.877755041054004
Fam117a	752.718773581057	-0.204765267490936	0.142640572585703	-1.43553312903245	0.151135234857796	0.877755041054004
Gnptg	867.849836237759	0.216420396548438	0.150448192450539	1.43850446471524	0.150290971582589	0.877755041054004
H1f0	1151.59990754658	-0.193209731771292	0.134166281973236	-1.44007666404466	0.149845710479684	0.877755041054004
Hjurp	2246.4340498792	-0.177797978245375	0.123639879795812	-1.4380309859489	0.150425262530604	0.877755041054004
Map7d1	8444.80973578561	0.163712472288153	0.113753760682916	1.4391829448566	0.150098696268036	0.877755041054004
P2rx7	4398.77832906186	0.17638654597696	0.12262866723508	1.43837937697575	0.150326440845049	0.877755041054004
Pou2f1	481.372351759738	0.331114825042657	0.230323458027592	1.43760790966846	0.150545335395728	0.877755041054004
Rlf	1219.7568943921	0.216216280776152	0.150160191563578	1.43990413520887	0.149894523000774	0.877755041054004
Rlim	3715.5500854243	0.189887565959959	0.132280366488777	1.43549319525108	0.15114660603962	0.877755041054004
Tifab	4585.15304086348	0.161062766141994	0.11213691983905	1.43630453175606	0.150915705097301	0.877755041054004
Zfp719	286.193593327538	0.274199047879254	0.19091655626927	1.43622456447685	0.150938451301035	0.877755041054004
Zik1	141.949532318051	-0.352595800352169	0.245017812337918	-1.43906190732731	0.150132983485853	0.877755041054004
Lrrc14	830.482364791136	-0.211932403760878	0.147700019816472	-1.43488405772876	0.151320139342043	0.878276492207718
B2m	92164.5304346395	0.162975758042604	0.113999365296995	1.42961987216345	0.152826148877371	0.879613397162138
Borcs6	800.039050227527	0.201379524468694	0.140857616342028	1.42966727464497	0.152812536998553	0.879613397162138
Ccbe1	62.7308273788403	-0.507653731218584	0.355117109268272	-1.42953892665047	0.152849394951591	0.879613397162138
Cdkn2aipnl	2359.45269600515	-0.173521377584582	0.121487607544608	-1.42830516701769	0.153204041269017	0.879613397162138
Cflar	5110.79186979753	0.206750553299148	0.144555093715645	1.43025436174423	0.152644028214259	0.879613397162138
Ddx56	1306.54980436284	-0.198849366649696	0.138757454405726	-1.43307159605466	0.151837377710505	0.879613397162138
Dsn1	338.214840634692	-0.261980477503322	0.183223551660144	-1.42984062436068	0.152762766545149	0.879613397162138
Eci2	1318.51327533499	-0.187674354051831	0.131404150412556	-1.42822242267546	0.153227848647523	0.879613397162138
Hivep2	644.526719760444	0.259628212452453	0.181287053658902	1.43213873915648	0.152104119660949	0.879613397162138
Mnt	1690.86645018339	0.185501128919527	0.129687079331021	1.43037479042953	0.152609479632195	0.879613397162138
Msrb1	6669.129717509	-0.196599031075321	0.137122540179543	-1.43374700335847	0.151644473551693	0.879613397162138
Mtmr9	1177.90492873503	0.246791815012931	0.172288566581177	1.43243292291628	0.152019962004209	0.879613397162138
N4bp2	527.108817487698	0.267167214504517	0.186993751114535	1.42874942564725	0.153076266329718	0.879613397162138
Ppcdc	584.313810307533	-0.252388838301499	0.176611962140011	-1.42905857136344	0.15298739957835	0.879613397162138
Rcan1	1608.05994165461	0.177349434999254	0.124017360471669	1.43003716838312	0.152706351692746	0.879613397162138
Slc25a33	170.388020098004	-0.323379662819655	0.226296080166703	-1.42901133144434	0.153000976582362	0.879613397162138
Stag1	1908.10777546023	0.201357700902431	0.140787997633784	1.43021922526521	0.152654109289056	0.879613397162138
Tmem67	362.926380801311	0.255681354826762	0.178914699098743	1.42906846734628	0.152984555536357	0.879613397162138
Ybx3	2943.03372169395	-0.171104895971176	0.11952951578216	-1.43148656506742	0.152290814697425	0.879613397162138
Zfp664	2079.74581258773	0.173722713832993	0.121490860415358	1.42992413782455	0.15273879338929	0.879613397162138
Arid1b	2227.35049907071	0.22283847995687	0.15612284781839	1.42732779391833	0.153485432842583	0.879647661012576
Fpr1	1201.87553877419	0.196543724059932	0.137694351607228	1.42739133280188	0.15346712768155	0.879647661012576
Slc16a1	645.500249942138	-0.233722016628778	0.163701627936242	-1.42773177991735	0.153369075240043	0.879647661012576
Sesn3	321.906560086203	0.299267947087491	0.20977634721936	1.4266048153396	0.153693835455141	0.879880429177684
Sptssa	6055.92528247605	-0.16099436317212	0.112830629165069	-1.42686754796509	0.153618076438699	0.879880429177684
Mrpl48	550.154765866813	-0.238886897383859	0.167485872014291	-1.42631073600927	0.153778666987724	0.879885793435488
Acer3	3659.10699963806	0.164713862970453	0.115516639916532	1.42588862599768	0.153900493070418	0.88010271064479
9930021J03Rik	900.386012527963	0.244137296616478	0.174416109397649	1.39974052545727	0.161591033512728	0.88061502397172
Adap2	2657.69720449222	0.198016896060833	0.139446005248964	1.42002559131972	0.155600230832081	0.88061502397172
Adssl1	6440.90643000915	-0.163191954648433	0.11614491523438	-1.40507188213202	0.159999904311783	0.88061502397172
Aldh1l1	537.590166553942	0.223372259863648	0.157953467129882	1.41416496847121	0.157313471081311	0.88061502397172
Ap5s1	686.659538301839	-0.231425960052552	0.164301226177023	-1.40854676156346	0.158969230588824	0.88061502397172
Apex1	2010.57529417395	-0.194696332990017	0.138444594120456	-1.40631228129152	0.159631414853082	0.88061502397172
Aplf	417.79662163077	-0.236501318047924	0.166461302405195	-1.42075854646529	0.155386965653228	0.88061502397172
Arhgef12	2018.90133186419	0.229957396657363	0.162359967922023	1.41634295448867	0.156675117175137	0.88061502397172
Arl5b	496.463149090795	0.266388471211409	0.188139459894836	1.41590962023762	0.156801967924935	0.88061502397172
Bahd1	1789.44292025214	0.180555652175954	0.1271216424961	1.42033762804389	0.155509411548636	0.88061502397172
Blnk	5334.45433748318	0.163759603494366	0.116831615513429	1.40167199413196	0.161013217357451	0.88061502397172
Cdc42bpa	266.36468161894	-0.301613820161626	0.213457016625765	-1.41299557601528	0.157657024885875	0.88061502397172
Cdc42ep3	412.822599180953	-0.240190395348999	0.170893357922344	-1.40549871726521	0.159873030485127	0.88061502397172
Cln5	5171.83016643	-0.159583465194139	0.113321456907448	-1.40823697073074	0.159060912230883	0.88061502397172
Cmpk1	5861.93838137269	-0.155775408019696	0.110862486996186	-1.40512279888737	0.15998476565642	0.88061502397172
Crkl	1456.13966169513	0.243846578292147	0.171995853142834	1.41774684584776	0.156264687824843	0.88061502397172
Dcp2	1925.3687244162	0.229756690503748	0.161723763356282	1.42067365819077	0.155411653905165	0.88061502397172
Dio2	680.660127133005	-0.237329350484605	0.169072169163633	-1.40371624530889	0.160403362952759	0.88061502397172
Dnajc7	4384.07128398851	-0.168494799025221	0.120105514841783	-1.402889777769	0.160649709591868	0.88061502397172
Dolk	669.222661763663	-0.218172349597996	0.154398266833852	-1.41304921403536	0.157641254235373	0.88061502397172
Dvl3	347.959125355329	0.355376633745882	0.249985958219687	1.42158638139819	0.155146360584956	0.88061502397172
Dync1h1	13625.5733728575	0.220755115980524	0.156831922853144	1.40759044437169	0.159252378591346	0.88061502397172
Eaf1	6086.88462635291	-0.167106532945923	0.117882827557722	-1.41756468187955	0.156317897589307	0.88061502397172
Eif2ak2	2630.39562923747	0.20560968044032	0.146871406645636	1.39992994644903	0.161534297377551	0.88061502397172
Elmo2	3621.85672650329	-0.165183815035447	0.11791839760035	-1.40083157842162	0.161264443136798	0.88061502397172
Erap1	4206.09588027485	0.184496146641054	0.130403419487958	1.41481064964014	0.157124020800603	0.88061502397172
Fam160b1	1438.98880551018	0.210340926942331	0.147944971375064	1.42175110777564	0.155098517651887	0.88061502397172
Fastkd3	567.463626661945	-0.220400188947565	0.15539204585628	-1.41834923231148	0.156088829667182	0.88061502397172
Fcgr1	3890.63123512714	0.162686762664031	0.114451096006657	1.42145220395765	0.155185339201634	0.88061502397172
Fmn1	1718.37077786017	0.229362868031373	0.161266447338961	1.42226031400867	0.154950695238324	0.88061502397172
Gadd45b	906.723318914051	0.19471271784672	0.138552226044443	1.40533806930148	0.159920773063524	0.88061502397172
Gkap1	417.776822489739	0.238491260969942	0.169310061120234	1.4086065493803	0.158951541173458	0.88061502397172
Gm9776	88.1502513542675	-0.419582310020502	0.297940991712514	-1.40827318728052	0.159050191989695	0.88061502397172
Gmnn	1322.60310589873	-0.209291026803216	0.147133010853635	-1.42246138775352	0.15489235306686	0.88061502397172
Gpr132	403.011362634266	0.26202533813406	0.186801222220758	1.40269605851082	0.160707493171823	0.88061502397172
Hdac9	507.207320029777	-0.226095950499541	0.159406589072962	-1.41836013062204	0.156085649443835	0.88061502397172
Hmgn3	418.769147301786	-0.251059072869827	0.178397480149239	-1.40730167634545	0.159337952474461	0.88061502397172
Ilf2	1214.74913636055	-0.198872495349775	0.139634578947959	-1.42423529220433	0.154378371792312	0.88061502397172
Ino80d	1213.3412903468	0.269241666185353	0.192040211180798	1.4020067179153	0.160913240620725	0.88061502397172
Jade2	3285.72886152913	0.197253870708938	0.139455908738924	1.41445330278704	0.157228849095618	0.88061502397172
Kif3b	3501.3538481277	0.172466916247828	0.121957303092356	1.41415816744669	0.157315467501043	0.88061502397172
Lama3	258.356859517291	0.29125770065407	0.207492220804983	1.40370419442287	0.160406952929209	0.88061502397172
Limd2	3614.8551377684	0.187891456064764	0.13383677305524	1.40388513392514	0.160353057177711	0.88061502397172
Lsm8	927.04307624315	-0.20972314527077	0.148781343550894	-1.40960647528385	0.158655913948163	0.88061502397172
Mbtps1	2985.34770904029	0.167686914791779	0.118032776568554	1.42068093004984	0.155409538897076	0.88061502397172
Naip5	1392.9624395451	-0.185589020025925	0.132600736585056	-1.3996077609032	0.161630808652323	0.88061502397172
Ostc	3540.28744447692	-0.182527015971125	0.129047953626244	-1.4144123238077	0.157240873734583	0.88061502397172
Pak1ip1	1748.80436369169	-0.180883321286727	0.129083209719229	-1.40129240417998	0.161126651686665	0.88061502397172
Pex11a	352.486214549805	-0.248057131856695	0.176504688733984	-1.40538550922322	0.159906673386754	0.88061502397172
Pex6	1440.00733078179	0.189922167043398	0.135342498500748	1.40327073275028	0.160536122171879	0.88061502397172
Pfkfb1	89.9312436100663	-0.418280128161365	0.298139783559314	-1.40296649835781	0.160626829319455	0.88061502397172
Pfkp	4878.56875747509	-0.158731134131744	0.111786707424638	-1.41994641213272	0.155623282589239	0.88061502397172
Phc3	1666.79509340551	0.253622009321056	0.178067613043348	1.42430173003619	0.154359146919438	0.88061502397172
Pik3r6	736.299651757471	0.203573290773486	0.143577674153999	1.41786173911089	0.15623113477738	0.88061502397172
Pold1	1119.07985979246	-0.198198588121741	0.140143476508858	-1.41425482697523	0.15728709519789	0.88061502397172
Prkcsh	5293.06634356371	-0.166747315713163	0.117445831843723	-1.41978061797069	0.155671559310304	0.88061502397172
Prpf19	3334.94334327007	-0.174750693707483	0.123030507791414	-1.42038504794075	0.155495613359136	0.88061502397172
Rab1a	13973.2221545413	-0.153603560916487	0.109553930052727	-1.40208170389286	0.160890849918508	0.88061502397172
Rab5c	12936.9424367213	0.158767469572593	0.11325017005216	1.40191815605636	0.160939688093046	0.88061502397172
Recql4	157.896822558897	-0.332853196307575	0.234262973484249	-1.42085277650569	0.155359564000918	0.88061502397172
Rgs16	75.8147527792484	0.482124957214373	0.34065538379301	1.41528647469527	0.156984518973932	0.88061502397172
Rnf219	433.073023979608	0.237540649369443	0.169677525481596	1.39995352180692	0.161527237044485	0.88061502397172
Rpl10a	448.027546987618	-0.229790580355357	0.162983368503146	-1.40990201924144	0.158568616370555	0.88061502397172
Rras	2100.14431046993	0.188986083308294	0.134586979226166	1.4041929196636	0.160261409673392	0.88061502397172
Rrp9	450.429911423241	-0.255658633479369	0.179904517124361	-1.42107956801686	0.155293629135928	0.88061502397172
Sars	5555.85309367257	-0.168157942564503	0.119678873402795	-1.40507624932719	0.159998605807502	0.88061502397172
Sbno2	2750.61362072013	0.177089415231071	0.12596215451769	1.40589382508697	0.159755655202617	0.88061502397172
Sertad3	410.365833363468	0.246143026600287	0.175289567490738	1.40420807766151	0.16025689719094	0.88061502397172
Sik2	603.388337829872	0.284695967023363	0.202788895161668	1.40390314171985	0.160347694014373	0.88061502397172
Smpd2	558.0848733206	-0.230176538715415	0.163095033147411	-1.41130317872632	0.158155237614114	0.88061502397172
Spryd4	323.096337016984	-0.283023990169862	0.20079000114892	-1.40955221151651	0.158671946295996	0.88061502397172
Srek1ip1	1050.26659729079	-0.191182985757453	0.135382684927974	-1.41216719005955	0.157900738730677	0.88061502397172
Srm	663.007167351856	-0.219361354105323	0.156225144803635	-1.40413602676474	0.160278347345272	0.88061502397172
Ssbp1	621.564346736465	-0.214496250105282	0.150976404065796	-1.42072697672548	0.155396146805449	0.88061502397172
Stard8	2002.92898528565	0.182036842286705	0.12995813849628	1.4007344549023	0.161293495379488	0.88061502397172
Tardbp	4643.92865223236	-0.167656632955643	0.117838724248393	-1.42276347631055	0.154804732496229	0.88061502397172
Tlr9	72.2899064396211	0.524278413245091	0.371636976832806	1.4107272578556	0.158325050466435	0.88061502397172
Tmcc2	436.281846101418	0.233472638820058	0.166447688716384	1.40267876724849	0.160712651662148	0.88061502397172
Tmem131	3279.88217558265	0.227552661762879	0.16112056045051	1.41231299796015	0.157857820889714	0.88061502397172
Trappc1	1982.06517292266	-0.210423468103724	0.148969579194472	-1.41252643151409	0.157795013704233	0.88061502397172
Trim47	1306.18043401331	0.184855749665067	0.130581287298864	1.41563736649329	0.156881705096707	0.88061502397172
Trim8	2906.42544161522	0.171715405762505	0.121577272308655	1.41239725568576	0.157833024069961	0.88061502397172
Ttf2	1108.17329697875	-0.199143754578732	0.142033465665785	-1.40209037106319	0.160888262066006	0.88061502397172
Ube2l6	2576.80608965929	0.177170818251433	0.126178501783847	1.40412840338634	0.160280617015712	0.88061502397172
Uckl1	1311.57789332235	-0.187463392972943	0.131918523040559	-1.42105436486207	0.155300955374016	0.88061502397172
Usp4	5307.17103041115	-0.156230718929184	0.111455932025289	-1.40172636925	0.16099697317227	0.88061502397172
Wsb1	5534.50291460987	-0.164080745467027	0.116380451895906	-1.40986516888408	0.158579499219831	0.88061502397172
Yrdc	621.594543870008	-0.218572159031345	0.154576565724574	-1.41400579063711	0.157360202277242	0.88061502397172
Zfp709	566.108813603452	0.222135661860781	0.157836875660733	1.40737493016687	0.15931624105176	0.88061502397172
Zfp90	698.770932185195	0.202636942589659	0.144730944018744	1.40009411230964	0.161485137928905	0.88061502397172
Zmat1	250.046101351458	0.278544995038225	0.197017224756489	1.41381036801479	0.157417588550212	0.88061502397172
Qrsl1	296.554451864265	-0.262608876402052	0.187719026531985	-1.39894650666807	0.16182902494151	0.881237182547538
Hacd4	6044.19272015843	0.165782124722032	0.118612333886946	1.39768031948554	0.162209086773727	0.882675539002305
Srsf3	2618.87670953687	-0.166669173510901	0.119261871792372	-1.39750593384164	0.162261483523688	0.882675539002305
Sirt6	398.3058337161	0.241524149152376	0.172946582892549	1.39652455175962	0.162556592517057	0.883822468801916
Chac2	203.338282634177	-0.309988271815578	0.2220468142343	-1.39604917496579	0.162699687395181	0.884142135440754
Als2	939.0032086209	0.213883766826029	0.15353049140232	1.39310286101772	0.163588688086404	0.88594339288532
Bckdk	1974.50629937205	-0.187152123009776	0.134352698208106	-1.39299117550945	0.163622459193256	0.88594339288532
Ccng2	1990.15766531292	0.169910919506697	0.121916683424088	1.39366421997932	0.163419025721156	0.88594339288532
Lcor	167.525284031956	0.438923764882826	0.315002395375527	1.39339818149499	0.163499415337882	0.88594339288532
Pex12	402.859124488639	-0.239531316438956	0.171840133955956	-1.39391951649869	0.163341910054847	0.88594339288532
Preb	2640.23949988028	-0.17719895134153	0.127148951943289	-1.39363281122887	0.163428515042388	0.88594339288532
Tmem171	392.088196329015	-0.245200014789662	0.176005178557919	-1.3931409109589	0.16357718386679	0.88594339288532
Mak16	1376.40428857919	-0.182795244288944	0.131267732108432	-1.39253753647506	0.163759683132329	0.886228873422016
Fbxo21	1420.56295556446	0.176799452893295	0.12708968371052	1.39113929416964	0.164183191328449	0.886814812959178
Scmh1	564.820756291092	0.213205899065587	0.15327637332857	1.39098997735646	0.164228466036228	0.886814812959178
Sdf2l1	4522.50244632833	-0.181435230979734	0.130455298917189	-1.39078467862702	0.164290730509123	0.886814812959178
Smchd1	2963.03249653583	0.190419619070484	0.136820021984899	1.39175258348885	0.163997333027804	0.886814812959178
Xpo4	442.896588111099	0.285053927847155	0.204872119161412	1.39137491726032	0.164111766614916	0.886814812959178
Anapc15	839.419143021727	-0.202653772274447	0.145866642970765	-1.38930853653129	0.164738949179887	0.886967811861504
Bambi	812.117543850172	-0.222805333982735	0.160409434231554	-1.38897899023266	0.164839138871952	0.886967811861504
Ccdc93	2026.05547374239	0.189186097878185	0.136228348224221	1.38874250729958	0.164911063418186	0.886967811861504
Cyfip1	18905.3996668011	0.154069119071365	0.110925515813017	1.38894210175298	0.164850356676935	0.886967811861504
Lrp1	45991.0489598292	0.241893947497652	0.174044823774142	1.38983706755656	0.164578359284752	0.886967811861504
Lrrc8d	3276.87763051833	-0.162141123794957	0.116753580147545	-1.38874648289205	0.164909854075719	0.886967811861504
Sgsm2	323.794959443941	-0.256605057331068	0.184630776900405	-1.38982818378914	0.164581057571434	0.886967811861504
Trub2	651.948516403282	-0.205644935974796	0.148204755436101	-1.38757312725678	0.165267069084289	0.888426971069208
Clk4	1467.09662922676	-0.181386332557552	0.130796710547888	-1.3867805375055	0.165508693529043	0.889270070559736
Grpel1	2684.23693125541	-0.188559439464047	0.136126530432103	-1.38517773769379	0.165998126207998	0.891268751311521
Hlcs	583.929531825383	-0.21765612335191	0.157404050575086	-1.38278603731409	0.16673048150965	0.891268751311521
Pdia5	172.140061217115	-0.31608970622769	0.228525661968356	-1.38316941522068	0.166612925351483	0.891268751311521
Rad18	607.780459621141	-0.209043893975185	0.151051980692869	-1.38392024398693	0.166382877315507	0.891268751311521
Rrad	127.780031664263	0.352540513385256	0.254704792587143	1.38411417313492	0.166323497776384	0.891268751311521
Tmem132a	468.92170082289	-0.225294304176682	0.162910440422956	-1.38293349150467	0.166685259873898	0.891268751311521
Ttc9c	1456.01012983668	0.19147190381636	0.138253356403607	1.38493493971597	0.16607236210717	0.891268751311521
Tubb5	31647.4953416432	-0.156499375916395	0.113154839285209	-1.38305508544743	0.16664797606322	0.891268751311521
Upf1	2552.20767661032	0.181953087963372	0.13157130275428	1.38292381510567	0.166688227174483	0.891268751311521
Zfp574	503.931036854326	0.218407506883711	0.15793053138264	1.38293403417066	0.166685093464708	0.891268751311521
Cox8a	4236.2146085701	0.175616585056518	0.127165117508881	1.38101225003195	0.167275194151004	0.893725031205158
Dhrs9	1608.67518267371	0.200001410493111	0.144950143877149	1.37979449446163	0.16764992825378	0.89481549492399
Pcgf6	270.077417589159	-0.264032722649082	0.191349452533267	-1.37984571763109	0.167634152899868	0.89481549492399
Amn1	602.666475424777	0.223140538081646	0.16176151714045	1.37944142727039	0.167758693752342	0.894940579895506
Arhgef2	6063.11339948416	0.153415905149935	0.111284850452889	1.37858751236659	0.168021968924016	0.895889379804309
Eid1	6798.10281963043	-0.165456713953062	0.120054502991274	-1.37817999184161	0.168147723106533	0.895942182684762
Kif5a	124.071020161971	-0.359666624960252	0.261005912274313	-1.37800183078707	0.16820272289343	0.895942182684762
Exog	283.767017690464	0.260935788476047	0.189404495341478	1.37766417848534	0.168306995994613	0.89604252486878
Rfng	446.051446044003	-0.22448718212608	0.163008858970461	-1.37714712895916	0.168466764217034	0.896438063474507
Herc2	3213.1066841686	0.242016961198611	0.175817734027111	1.37652189944214	0.168660112054177	0.896557149125297
Ptgs2	1238.33604011728	0.192396110256832	0.139764354861769	1.37657495322836	0.168643699080569	0.896557149125297
Fancl	349.639220155555	-0.250384066194649	0.181933665013738	-1.37623823592924	0.168747887897252	0.896569325362908
Ccl4	1865.47354168546	-0.199582862005298	0.145086196992037	-1.37561577974404	0.168940618685763	0.896684822255206
Khsrp	2769.80972567276	0.186488024241182	0.135540896530602	1.37588011452379	0.168858752678919	0.896684822255206
Ccl6	56419.9028019979	0.154805021706352	0.112707926978364	1.37350606879735	0.169595075872835	0.898339977653682
Cela1	237.083188819878	-0.320000085007139	0.232979622626854	-1.37351104529712	0.169593529870354	0.898339977653682
Rprd1a	325.450894322309	0.274433366765442	0.199800350706076	1.37353796324991	0.169585167705733	0.898339977653682
Smox	2300.01453036528	-0.170758628875677	0.124284707165812	-1.37393113577412	0.169463062397427	0.898339977653682
Dfna5	919.825769048875	-0.201224770811987	0.146905982598738	-1.36975204993262	0.170764314732746	0.903630036812611
Jak1	11225.9148660623	0.159575462523378	0.116500007553272	1.36974637062069	0.170766088192467	0.903630036812611
Zc3h7b	1536.86051266144	0.201729173074455	0.147308852043792	1.36943008024043	0.170864876911057	0.903696837641534
Gltp	10954.1424603147	0.150410316250784	0.109877991977881	1.36888482892063	0.171035278751673	0.904142138884853
Setd6	324.5943907734	-0.272630639975923	0.199241690339019	-1.36834133213801	0.171205258884213	0.904584763313664
Sgpl1	24271.4645890854	0.162232220977602	0.118603536223558	1.36785315297689	0.17135804608296	0.904936146685844
Abcc5	6145.92791449807	-0.186069885204386	0.13616198357887	-1.36653330330347	0.171771635267889	0.90666376984883
Rad51ap1	531.094665975283	-0.216019351583446	0.158175706322774	-1.36569234685531	0.17203554745423	0.907600010915477
1110008P14Rik	1451.63502115738	0.178932461805134	0.133742284143918	1.33788997960127	0.180932304090313	0.907634566299685
2610301B20Rik	447.811228019526	-0.222002894560442	0.163107633034127	-1.36108219113199	0.173487716919443	0.907634566299685
2700081O15Rik	163.172732079706	0.316525124559978	0.236031390403862	1.34102978429431	0.179910782588599	0.907634566299685
Abca8b	393.931340922083	0.23888865843617	0.177422049030122	1.34644290121806	0.178159723112507	0.907634566299685
Aff4	3393.39019471431	0.20523784200956	0.153581106320923	1.33634824573209	0.181435474005094	0.907634566299685
Akr1c13	2244.51560838122	-0.213912638475409	0.156881013184692	-1.3635342743712	0.172714190175054	0.907634566299685
Alkbh5	4312.49727104604	0.177003940416825	0.131285136388078	1.34824051896935	0.177581036247407	0.907634566299685
Anxa11	1356.37088669258	0.180255502045679	0.134726077482343	1.33794069725888	0.180915769177933	0.907634566299685
Arid1a	2708.83198634557	0.214529629274925	0.160705155936226	1.33492686046774	0.181900285571565	0.907634566299685
Asah1	21032.4045548611	0.147485478471045	0.109103380894705	1.35179567545558	0.1764406879611	0.907634566299685
Atad2b	336.58708443782	0.342024236166051	0.255751299232287	1.33733137306726	0.181114494591129	0.907634566299685
[truncated: 8,489 more rows]
