# Supplementary material for: Endogenous itaconate is not required for particulate matter-induced NRF2 expression or inflammatory response
Source: eLife. 2020 Apr 7;9:e54877. doi: 10.7554/eLife.54877 (PMC7185992; doi:10.7554/eLife.54877)
Supplement: Figure 6—source data 3. [file elife-54877-fig6-data3.txt]

Gene	baseMean	log2FoldChange	lfcSE	stat	pvalue	padj
Marco	2517.001834	-5.251047875	0.221671871	-23.68838164	4.75E-124	4.99E-120
Rtp4	1344.17793	-6.613001218	0.281665864	-23.47817773	6.82E-122	3.58E-118
Ccna2	1105.532903	-5.259733269	0.238748859	-22.0304017	1.47E-107	5.15E-104
Uhrf1	898.4951451	-5.374609504	0.263175733	-20.42213178	1.06E-92	2.79E-89
Top2a	3211.337728	-4.135116521	0.203036796	-20.36634054	3.33E-92	6.99E-89
Arg1	5700.201053	-4.126752386	0.202971249	-20.33170904	6.74E-92	1.18E-88
2810417H13Rik	678.6956342	-5.787120974	0.295049093	-19.61409511	1.17E-85	1.76E-82
Rrm2	1052.93463	-4.288693926	0.223362393	-19.2006088	3.66E-82	4.80E-79
Ifit2	1539.435235	-3.854869697	0.200838059	-19.19392033	4.16E-82	4.85E-79
Ifit1	681.6767129	-5.304362898	0.27970779	-18.96394414	3.39E-80	3.23E-77
Mcm5	1630.479129	-3.947025065	0.20808326	-18.96848916	3.11E-80	3.23E-77
Nusap1	648.3642079	-4.847657714	0.258982094	-18.71811925	3.52E-78	3.08E-75
Oasl2	2708.331387	-3.685735492	0.197192116	-18.69108947	5.85E-78	4.73E-75
Kif11	687.3736268	-4.884966501	0.262576619	-18.60396605	2.98E-77	2.24E-74
Ccl2	2130.695519	-4.387442166	0.238215428	-18.41795977	9.43E-76	6.60E-73
Ccl6	28569.70564	-3.217996916	0.175366473	-18.35012618	3.29E-75	2.16E-72
Mmp9	8471.861139	-3.248931742	0.177471997	-18.30672898	7.31E-75	4.52E-72
Mki67	3150.729206	-4.254753549	0.235611638	-18.05833355	6.78E-73	3.96E-70
Anln	686.4413914	-4.409168342	0.246414994	-17.8932632	1.33E-71	7.35E-69
Oas2	777.01118	-4.238093744	0.236988771	-17.88309935	1.60E-71	8.38E-69
Ccl7	700.1010576	-5.098038001	0.294975895	-17.28289697	6.33E-67	3.16E-64
Tk1	506.0685365	-5.717622732	0.331565084	-17.24434508	1.23E-66	5.89E-64
Clspn	528.7192345	-4.473758012	0.263026923	-17.00874555	7.07E-65	3.23E-62
Prc1	887.9860447	-3.730803991	0.222817015	-16.74380204	6.28E-63	2.75E-60
Bub1	584.5342583	-4.190933457	0.252149441	-16.62083187	4.92E-62	2.07E-59
Rad51	427.3117616	-4.982452273	0.299896451	-16.61390874	5.53E-62	2.23E-59
Ccne2	590.9501901	-4.020871895	0.242902869	-16.5534146	1.51E-61	5.88E-59
Kntc1	460.9148608	-4.729719746	0.286114163	-16.53088296	2.20E-61	8.25E-59
Ifit3	469.7845521	-5.185314337	0.313871868	-16.52048134	2.61E-61	9.46E-59
Saa3	784.614792	-3.802348252	0.231704838	-16.41031017	1.61E-60	5.65E-58
Cmpk2	971.5668851	-3.907856726	0.238330097	-16.3968243	2.01E-60	6.82E-58
Abca1	2266.570655	-4.067006808	0.249429659	-16.30522541	9.06E-60	2.97E-57
Mcm10	443.7293562	-4.848357032	0.29752657	-16.29554305	1.06E-59	3.38E-57
Gbp3	485.6119437	-4.226334377	0.261294995	-16.17457072	7.62E-59	2.35E-56
Lig1	1434.271908	-3.240723741	0.200671117	-16.14942791	1.15E-58	3.44E-56
C1qa	2798.261322	-3.348102099	0.207503952	-16.13512449	1.45E-58	4.22E-56
Pole	422.9566735	-4.765076999	0.296609153	-16.06517182	4.48E-58	1.27E-55
C3	1439.551507	-3.267746302	0.20425083	-15.99869288	1.30E-57	3.61E-55
Fignl1	500.4320513	-3.950252323	0.249885009	-15.80828056	2.73E-56	7.34E-54
Dlgap5	446.5223622	-4.163121349	0.263669436	-15.78916925	3.69E-56	9.70E-54
Ncapg	493.6915468	-3.971013515	0.253332254	-15.67512012	2.24E-55	5.73E-53
C1qc	9159.050816	-2.948002004	0.188521687	-15.63746884	4.04E-55	1.01E-52
Marcksl1	1097.991917	-3.5583285	0.227588778	-15.63490315	4.21E-55	1.03E-52
Ncapd2	899.8075262	-3.427257523	0.219486529	-15.61488779	5.76E-55	1.38E-52
Ckap2l	464.6361354	-4.066328791	0.262261156	-15.50488396	3.21E-54	7.50E-52
Ube2c	417.721192	-4.258741054	0.275535364	-15.45624126	6.85E-54	1.56E-51
Lmnb1	605.8224157	-3.585958438	0.233737481	-15.34182036	4.02E-53	8.98E-51
Cdca3	646.0420498	-3.591451343	0.235037293	-15.28034677	1.03E-52	2.26E-50
Nuf2	354.3992309	-4.559315649	0.299298711	-15.23332873	2.12E-52	4.55E-50
Pbk	327.3705518	-5.068576974	0.334966724	-15.13158356	1.00E-51	2.11E-49
Usp18	432.1577297	-4.155705277	0.275364837	-15.09163378	1.84E-51	3.78E-49
Dtl	368.7728417	-4.391103084	0.292292731	-15.02296367	5.19E-51	1.03E-48
Slfn9	612.378042	-4.573283673	0.304424366	-15.02272545	5.21E-51	1.03E-48
Gbp2	1228.52895	-3.026832333	0.202076493	-14.97864636	1.01E-50	1.97E-48
Iqgap3	493.8644569	-3.871056142	0.25915108	-14.93744936	1.88E-50	3.59E-48
Kif4	308.2372456	-5.025984208	0.337800862	-14.87854169	4.54E-50	8.52E-48
Mx1	336.4878939	-4.449814679	0.29945353	-14.85978366	6.01E-50	1.11E-47
Pyhin1	1348.625117	-2.9646179	0.199992039	-14.82367957	1.03E-49	1.86E-47
Cdkn1c	1247.774571	3.232446296	0.219051647	14.75654869	2.79E-49	4.97E-47
Racgap1	856.8748517	-3.128921448	0.213891824	-14.62852292	1.85E-48	3.23E-46
C1qb	14504.94725	-2.765023659	0.190771699	-14.49388807	1.32E-47	2.28E-45
Cenpf	305.8985436	-5.578052319	0.385915556	-14.4540748	2.36E-47	4.00E-45
Kif2c	287.92941	-4.843047134	0.33571	-14.42628203	3.54E-47	5.89E-45
Il1f9	1341.873081	2.899567128	0.201424785	14.39528471	5.54E-47	9.09E-45
Foxm1	402.3977012	-3.831521756	0.266262004	-14.39004329	5.98E-47	9.65E-45
Gclc	14511.13726	2.502696661	0.17514222	14.28951088	2.54E-46	4.05E-44
Tcf19	441.2505147	-3.68094868	0.258188983	-14.25679994	4.07E-46	6.37E-44
Ndc80	413.9092224	-3.638841539	0.255889826	-14.22034472	6.85E-46	1.06E-43
Rad51ap1	286.8189775	-4.643708894	0.326944353	-14.20336169	8.73E-46	1.33E-43
Fpr1	598.1973294	-3.243759725	0.22942034	-14.13893695	2.19E-45	3.28E-43
Rrm1	2863.830579	-2.567137122	0.181579272	-14.13783133	2.22E-45	3.28E-43
Ccnb2	369.5187258	-3.866213583	0.275328505	-14.04218422	8.60E-45	1.25E-42
Aurkb	450.4668314	-3.405295257	0.244566936	-13.92377607	4.54E-44	6.53E-42
Slc6a9	817.6409089	2.906024744	0.208765816	13.920022	4.79E-44	6.79E-42
Kif20a	572.7325111	-3.368063764	0.244632649	-13.76784244	3.98E-43	5.57E-41
Birc5	551.7173114	-3.596653385	0.261287628	-13.7651117	4.13E-43	5.71E-41
Irf7	1272.858489	-2.879550194	0.209808881	-13.72463443	7.23E-43	9.86E-41
Melk	318.7279532	-3.844976251	0.281677675	-13.65026976	2.01E-42	2.71E-40
Shcbp1	286.8252863	-4.28663181	0.314612046	-13.62513569	2.84E-42	3.77E-40
Cx3cr1	256.6613623	-4.748051419	0.350320679	-13.55344317	7.56E-42	9.92E-40
Cenpe	616.7093564	-3.218920805	0.238137164	-13.51708717	1.24E-41	1.61E-39
Prr11	253.1368776	-4.611224041	0.341633435	-13.4975783	1.62E-41	2.07E-39
Clec4e	5194.767054	-2.887632208	0.214249451	-13.4778978	2.11E-41	2.67E-39
Spag5	372.3809902	-3.506405581	0.26041239	-13.46481857	2.52E-41	3.15E-39
Tpx2	1036.936184	-2.716923642	0.201823232	-13.46189737	2.62E-41	3.24E-39
Ercc6l	355.2786509	-3.651708101	0.271656277	-13.44238439	3.41E-41	4.17E-39
Kif23	620.3803523	-2.995911514	0.223763423	-13.38874544	7.04E-41	8.49E-39
E2f8	297.3718518	-4.018216807	0.301715115	-13.31791682	1.82E-40	2.17E-38
Ccnd1	5894.99055	-2.374728134	0.179980587	-13.19435712	9.46E-40	1.12E-37
Zbp1	487.4278869	-3.089704709	0.234682263	-13.16548027	1.39E-39	1.62E-37
Tlr2	1761.444738	-2.664561214	0.203554638	-13.09015234	3.75E-39	4.33E-37
Esco2	224.4068842	-5.623830193	0.431700554	-13.02715538	8.57E-39	9.79E-37
Cep55	292.7772466	-3.694477286	0.283713003	-13.02188213	9.19E-39	1.04E-36
Fam64a	241.0031942	-4.708313582	0.36373955	-12.94418927	2.53E-38	2.83E-36
Timeless	336.4816253	-3.492446019	0.270041911	-12.93297773	2.93E-38	3.24E-36
Fanci	211.9650539	-5.092402521	0.395054167	-12.89039061	5.10E-38	5.58E-36
Layn	4425.193286	2.277050707	0.177185763	12.8512058	8.47E-38	9.07E-36
Pilra	1384.5057	-3.029853909	0.235756958	-12.85159911	8.43E-38	9.07E-36
Fpr2	377.9839019	-3.400467154	0.265185586	-12.82297127	1.22E-37	1.29E-35
Kif15	375.2051851	-4.369835086	0.341381681	-12.80043813	1.63E-37	1.71E-35
Srxn1	50340.12248	2.22211008	0.173944333	12.77483457	2.27E-37	2.36E-35
Mcm3	1843.144805	-2.401730277	0.188385857	-12.74899462	3.16E-37	3.25E-35
H2-M2	488.3686821	-3.372629561	0.264817938	-12.73565375	3.75E-37	3.82E-35
Slfn8	952.137935	-2.765895398	0.21790953	-12.6928611	6.48E-37	6.54E-35
Rad54l	378.861051	-3.204669648	0.252701142	-12.68165873	7.47E-37	7.47E-35
Neil3	221.3791381	-4.254439044	0.33610354	-12.6581203	1.01E-36	9.99E-35
Ifi203	1241.79593	-2.641077059	0.209922009	-12.58122988	2.68E-36	2.63E-34
Ifi27l2a	1974.958812	-2.768644135	0.220162916	-12.57543361	2.88E-36	2.80E-34
Ncaph	591.5210978	-2.841855489	0.226196079	-12.56368147	3.34E-36	3.22E-34
Nqo1	4567.287082	2.316823572	0.185313462	12.5021871	7.26E-36	6.93E-34
Kif20b	460.405555	-3.057709135	0.245102039	-12.47524967	1.02E-35	9.64E-34
Cdc6	266.4512865	-3.64436813	0.292849492	-12.44450898	1.50E-35	1.40E-33
Ifitm3	6076.303093	-2.443893394	0.196481636	-12.43827897	1.62E-35	1.50E-33
Asf1b	708.7027569	-2.833357129	0.22854668	-12.39727978	2.70E-35	2.49E-33
Hp	256.8200091	-3.987825256	0.322067449	-12.38195684	3.27E-35	2.99E-33
Fancd2	219.8972322	-4.144559183	0.334863495	-12.37686173	3.49E-35	3.16E-33
Mmp14	263.3610073	-3.797406802	0.306840746	-12.37582312	3.53E-35	3.17E-33
Aif1	442.929974	-3.169438818	0.257192219	-12.32322982	6.79E-35	6.04E-33
Oas3	1562.208249	-3.04370419	0.248107654	-12.26767552	1.35E-34	1.19E-32
Aspm	235.332386	-4.283292823	0.351268508	-12.19378547	3.35E-34	2.94E-32
Casc5	226.9884729	-4.859626625	0.399821527	-12.15448969	5.43E-34	4.71E-32
Rsad2	2120.300301	-2.476907722	0.204623292	-12.10472031	9.97E-34	8.58E-32
Prim1	336.9356362	-3.122737706	0.259337992	-12.04118872	2.16E-33	1.84E-31
Xaf1	587.7273832	-2.856070552	0.237730369	-12.01390704	3.00E-33	2.54E-31
Nek2	231.7664134	-3.706511357	0.310527723	-11.93616893	7.67E-33	6.44E-31
Plk1	236.6882916	-3.641760804	0.30584102	-11.90736547	1.08E-32	9.03E-31
Cdc20	266.5824341	-3.361480964	0.282654767	-11.89253237	1.29E-32	1.07E-30
Dab2	7353.253844	-2.325865074	0.195843614	-11.87613436	1.57E-32	1.29E-30
Espl1	268.5601333	-3.775058872	0.320024545	-11.79615416	4.09E-32	3.33E-30
H2-T24	435.1239469	-3.098657815	0.263002729	-11.78184661	4.84E-32	3.91E-30
Mastl	312.9907863	-3.836070339	0.328315302	-11.68410462	1.54E-31	1.23E-29
Phf11b	304.1790704	-3.208399284	0.276107725	-11.62009966	3.26E-31	2.59E-29
Hells	492.1712445	-2.945643342	0.253603914	-11.6151336	3.45E-31	2.73E-29
Mcm6	4023.963533	-2.05712904	0.178392151	-11.53149972	9.15E-31	7.17E-29
Ttk	209.9487252	-3.796691039	0.329314836	-11.52906163	9.42E-31	7.32E-29
Bub1b	770.5787411	-2.382228927	0.206855427	-11.51639558	1.09E-30	8.42E-29
Gbp9	210.8593237	-4.017696412	0.349939806	-11.48110717	1.64E-30	1.26E-28
Mcm4	1365.819086	-2.262372977	0.197770328	-11.43939538	2.66E-30	2.02E-28
Cxcl10	220.5919207	-4.208442224	0.368016118	-11.43548345	2.78E-30	2.10E-28
Bmp2	403.6757324	-3.091485837	0.271232062	-11.39793658	4.28E-30	3.21E-28
Oip5	173.8883427	-4.216492849	0.371242931	-11.35777275	6.79E-30	5.05E-28
Mcm2	1165.699434	-2.198860932	0.194154273	-11.32532853	9.83E-30	7.27E-28
Sdc3	14646.9274	-2.093915589	0.184994302	-11.31881124	1.06E-29	7.78E-28
Mcm7	895.7809123	-2.350384558	0.207679584	-11.31735972	1.08E-29	7.85E-28
Ska2	227.479816	-3.383134915	0.300109779	-11.27299126	1.78E-29	1.29E-27
Tacc3	827.9555615	-2.426558476	0.215858895	-11.24141061	2.55E-29	1.84E-27
Slc16a6	2881.383737	2.157810472	0.192721617	11.19651501	4.24E-29	3.03E-27
Ccnb1	157.0526115	-4.349376885	0.388884281	-11.18424451	4.87E-29	3.46E-27
Acss2	2970.095117	2.001367617	0.179327318	11.16041683	6.37E-29	4.49E-27
Gpr84	448.255885	-3.416751787	0.306185944	-11.15907458	6.47E-29	4.53E-27
Cdca2	254.872945	-3.136152981	0.281510213	-11.14045896	7.97E-29	5.54E-27
Il1rn	5349.541934	-1.983450391	0.179012889	-11.0799306	1.57E-28	1.08E-26
Maf	4508.085089	-2.150836513	0.195092517	-11.02470021	2.90E-28	1.99E-26
Brca1	525.4160337	-2.642882783	0.240836497	-10.97376361	5.11E-28	3.48E-26
Phf19	177.4789846	-3.746959592	0.341462108	-10.97328081	5.14E-28	3.48E-26
Slc16a9	329.2694364	2.938483675	0.267924744	10.9675711	5.47E-28	3.68E-26
Gbp7	249.6059196	-3.284573837	0.299577065	-10.96403637	5.69E-28	3.81E-26
Slc7a11	8396.144354	2.291108899	0.209292512	10.94692243	6.87E-28	4.57E-26
Cenpi	310.1018804	-2.927070823	0.267412355	-10.9459072	6.95E-28	4.59E-26
Gbp5	154.5053747	-4.369982563	0.400357063	-10.91521286	9.75E-28	6.40E-26
Smc2	1244.058436	-2.403586498	0.220487939	-10.90121532	1.14E-27	7.42E-26
Gm5431	379.726773	-2.968136319	0.272555218	-10.89003666	1.29E-27	8.33E-26
Gss	4865.617446	2.249298907	0.206626568	10.88581652	1.35E-27	8.68E-26
Zfp36l1	308.1408375	-2.97778645	0.274176488	-10.86083811	1.77E-27	1.13E-25
Brip1	278.288839	-3.015919933	0.277727501	-10.85927726	1.80E-27	1.15E-25
F13a1	357.0290311	-3.038948105	0.280187745	-10.84611358	2.08E-27	1.32E-25
Slamf9	659.9420715	-2.433269045	0.224573669	-10.83505942	2.35E-27	1.48E-25
Clec12a	8985.699951	-1.98179784	0.183507419	-10.79955158	3.46E-27	2.16E-25
Hmmr	489.0375183	-2.504707831	0.232167828	-10.7883502	3.91E-27	2.43E-25
Ccr5	3341.982827	-2.001132313	0.185616233	-10.78101998	4.23E-27	2.61E-25
Zwilch	390.2306295	-2.792024007	0.259214884	-10.77107903	4.71E-27	2.89E-25
Angptl4	2326.53833	2.116402184	0.196945882	10.74611039	6.18E-27	3.77E-25
Wdhd1	526.698465	-2.603309522	0.242348104	-10.74202552	6.46E-27	3.92E-25
Sgol1	154.0400221	-3.986398967	0.374270253	-10.65112424	1.72E-26	1.04E-24
Exo1	153.5689056	-3.929531712	0.3691718	-10.64418168	1.86E-26	1.11E-24
Knstrn	460.7957338	-2.729249755	0.256614503	-10.63560215	2.04E-26	1.21E-24
Mmp27	1244.479537	-2.130915538	0.200431034	-10.63166466	2.12E-26	1.26E-24
Fcgr1	2236.298194	-1.937861289	0.182460243	-10.6207317	2.39E-26	1.41E-24
Stat1	1742.230285	-1.97759801	0.186407269	-10.60901766	2.71E-26	1.59E-24
Ckap2	190.3122091	-3.462658052	0.326818252	-10.59505712	3.14E-26	1.83E-24
Abcg3	162.7807695	-3.640227374	0.345999437	-10.52090547	6.92E-26	4.01E-24
Spc24	137.4909565	-4.383850723	0.416744719	-10.5192712	7.04E-26	4.06E-24
Chek1	190.4462502	-3.365074528	0.320152996	-10.51083255	7.70E-26	4.42E-24
Cit	141.9244927	-5.046116203	0.480974434	-10.49144372	9.46E-26	5.40E-24
Aurka	337.4085582	-2.864789787	0.273172848	-10.48709565	9.90E-26	5.62E-24
Ikbke	5595.054991	-1.831001943	0.174775755	-10.47629259	1.11E-25	6.27E-24
Kif18b	131.5004352	-4.509926596	0.432915764	-10.4175615	2.06E-25	1.16E-23
Mnda	438.9322292	-2.520796256	0.241994878	-10.41673393	2.08E-25	1.16E-23
Dhx58	1040.660344	-2.089661778	0.201786741	-10.35579331	3.94E-25	2.19E-23
Ticrr	137.9655128	-4.272590101	0.413833224	-10.32442503	5.46E-25	3.02E-23
Gda	2571.581061	-2.080705031	0.202023769	-10.29930804	7.10E-25	3.90E-23
Gm4955	140.4228362	-3.926921507	0.382586239	-10.2641473	1.02E-24	5.59E-23
Stab1	15292.20561	-2.100105997	0.204863031	-10.25126878	1.17E-24	6.35E-23
Eme1	142.6996411	-4.163003285	0.406855757	-10.23213562	1.42E-24	7.70E-23
Pilrb1	138.7066964	-4.050836898	0.396799545	-10.20877406	1.81E-24	9.75E-23
Cenpq	229.4051544	-2.915553255	0.287114725	-10.15466294	3.16E-24	1.69E-22
Ms4a6c	1396.642236	-2.002290888	0.197795426	-10.12303938	4.37E-24	2.33E-22
Chaf1a	692.5087853	-2.111648479	0.209387385	-10.08488871	6.44E-24	3.42E-22
Nampt	20157.65343	1.75252551	0.174575363	10.03879056	1.03E-23	5.43E-22
Ccl5	493.3264249	-2.591134362	0.258372277	-10.02868573	1.14E-23	5.99E-22
Mrc1	5235.675868	-2.258847094	0.225260718	-10.02770084	1.15E-23	6.02E-22
Sla	876.1082635	-2.055365229	0.205109803	-10.02080448	1.23E-23	6.42E-22
Stil	204.4468433	-3.200232251	0.31975179	-10.00848894	1.40E-23	7.23E-22
Fanca	190.8559836	-3.219211728	0.321704135	-10.00674652	1.42E-23	7.33E-22
Ccr3	577.1469681	-2.179793079	0.217937939	-10.00189818	1.50E-23	7.66E-22
Gen1	153.273952	-3.553337702	0.355535886	-9.99431519	1.61E-23	8.23E-22
Tyms	307.9605832	-2.660787609	0.267207447	-9.957759934	2.33E-23	1.18E-21
Procr	15037.9828	2.043839708	0.205282244	9.956242049	2.37E-23	1.20E-21
Cd38	226.6489473	-3.094773358	0.310975048	-9.951838184	2.48E-23	1.24E-21
Kif14	121.6491084	-5.01333381	0.504158092	-9.943971726	2.68E-23	1.34E-21
BC030867	117.2429919	-4.850435785	0.487854807	-9.942375708	2.72E-23	1.35E-21
Unc5b	1016.595863	2.024372133	0.203761832	9.934991796	2.93E-23	1.45E-21
Pilrb2	188.9103301	-3.344221829	0.3368286	-9.928556641	3.13E-23	1.54E-21
Polq	130.3699664	-3.953731939	0.400130578	-9.881104209	5.03E-23	2.47E-21
Tnfrsf26	3708.707705	1.779966301	0.180425327	9.865390466	5.88E-23	2.87E-21
Mybl2	138.9408263	-3.617007447	0.366983822	-9.856040586	6.45E-23	3.14E-21
Gatm	1429.143327	-1.924495031	0.195798712	-9.828946346	8.45E-23	4.09E-21
Kifc1	198.0368233	-3.032210121	0.309720333	-9.79015517	1.24E-22	5.98E-21
Lsp1	1527.829544	-1.977574122	0.202256321	-9.777564012	1.41E-22	6.74E-21
Ska3	168.6672922	-3.58502206	0.367042766	-9.76731432	1.56E-22	7.42E-21
Ddx60	440.9953858	-2.680138403	0.275562871	-9.7260505	2.33E-22	1.11E-20
Gclm	34098.64205	1.672553714	0.17204057	9.721856369	2.43E-22	1.15E-20
Ifi47	1016.68377	-1.982012287	0.203924752	-9.719331595	2.49E-22	1.17E-20
Oas1a	1182.978742	-2.048575036	0.21107236	-9.70555802	2.86E-22	1.34E-20
Aunip	112.1193356	-4.343789802	0.449085086	-9.672531864	3.94E-22	1.84E-20
Slc22a4	3474.959603	1.808473117	0.188087837	9.615045516	6.91E-22	3.21E-20
Frmd4b	2153.159226	-2.151429476	0.223789866	-9.613614407	7.00E-22	3.24E-20
Sgol2a	322.0748992	-2.932422087	0.305113288	-9.610928785	7.19E-22	3.31E-20
Ext1	2664.670252	1.784483977	0.185986387	9.594702102	8.42E-22	3.86E-20
Slfn5	2497.586066	-2.858577696	0.298179282	-9.586775029	9.09E-22	4.15E-20
Tmem176b	126.0563256	-3.769021798	0.393171555	-9.586201625	9.14E-22	4.15E-20
Ect2	353.0450628	-2.75860962	0.288029046	-9.577539679	9.94E-22	4.50E-20
Clec4a1	714.0047261	-1.977070646	0.206605819	-9.569288303	1.08E-21	4.85E-20
Ddx58	1837.590089	-2.027381739	0.212317741	-9.548809852	1.31E-21	5.89E-20
Arhgap19	1133.562946	-2.220717822	0.232646744	-9.545449829	1.36E-21	6.06E-20
Trim59	323.3497253	-2.366956203	0.248193791	-9.53672611	1.47E-21	6.56E-20
Dhfr	592.0129711	-2.081904479	0.218685996	-9.520063071	1.73E-21	7.67E-20
Hvcn1	13597.11877	1.633862553	0.172005638	9.498889523	2.12E-21	9.36E-20
Card11	367.6005561	-2.412246469	0.254328272	-9.484775126	2.43E-21	1.07E-19
Trim30a	3276.880583	-1.828276535	0.192816308	-9.481960084	2.50E-21	1.09E-19
Palm	399.5479305	-2.292293146	0.241949492	-9.474263098	2.69E-21	1.17E-19
Chtf18	174.9335277	-2.95964459	0.312810388	-9.461465171	3.04E-21	1.32E-19
Lpcat2	1917.423135	-1.843182118	0.195646113	-9.421000463	4.47E-21	1.93E-19
Oas1g	300.0353	-2.565253479	0.273506987	-9.379114964	6.65E-21	2.86E-19
4930427A07Rik	171.5615477	-3.017609423	0.322153356	-9.366996708	7.46E-21	3.20E-19
Nrm	262.8624199	-2.503819335	0.268262508	-9.333467248	1.02E-20	4.37E-19
Tgm2	3804.224197	-1.717918414	0.184146659	-9.329077284	1.07E-20	4.54E-19
Ccl9	36787.29453	-1.639645508	0.175819825	-9.325714568	1.10E-20	4.67E-19
Pde4b	393.4328436	-2.214289012	0.237473795	-9.32435096	1.12E-20	4.71E-19
C330027C09Rik	533.1150362	-2.188192729	0.234708002	-9.323042707	1.13E-20	4.75E-19
Isg15	630.5542637	-2.171331374	0.233223088	-9.310104739	1.28E-20	5.34E-19
Pask	165.31034	-3.030195638	0.325557371	-9.307716275	1.31E-20	5.44E-19
Bard1	143.4575988	-3.603467952	0.388413595	-9.277399146	1.74E-20	7.21E-19
Cdk1	1262.127559	-1.952166655	0.21043641	-9.276753281	1.75E-20	7.22E-19
Mndal	1631.573952	-1.731310935	0.187097953	-9.253500146	2.17E-20	8.95E-19
Pola1	686.0942193	-2.231234204	0.242135896	-9.214801427	3.12E-20	1.28E-18
Kif22	435.5818458	-2.209084054	0.240239187	-9.195352684	3.74E-20	1.53E-18
B3galnt1	888.6818425	-1.847318524	0.20108671	-9.186676336	4.05E-20	1.65E-18
Hdac9	310.2877162	-2.510547907	0.273497966	-9.179402462	4.33E-20	1.76E-18
Ifi44	98.86518049	-4.691248246	0.513034083	-9.144125905	6.01E-20	2.43E-18
Pou2f2	606.070012	-1.943661585	0.212647645	-9.140292089	6.23E-20	2.51E-18
Prkar2b	3904.333358	1.682314972	0.184115929	9.137259226	6.41E-20	2.57E-18
Ifi205	97.35976962	-4.298260219	0.471135953	-9.123184495	7.29E-20	2.91E-18
E2f7	120.4450562	-6.505896475	0.714005235	-9.111833011	8.10E-20	3.22E-18
Cdc45	428.4083249	-2.16313806	0.237573242	-9.105141798	8.62E-20	3.41E-18
Fbxo5	295.2716691	-2.479729475	0.273967306	-9.051187576	1.41E-19	5.58E-18
Osgin1	1929.049085	1.681205894	0.186549636	9.012110278	2.02E-19	7.95E-18
Rnf213	5074.798422	-2.36583979	0.262732799	-9.004737138	2.16E-19	8.47E-18
Lgals3bp	11611.25614	-1.545844741	0.171832452	-8.9962328	2.34E-19	9.12E-18
Phf11d	412.9441168	-2.081450041	0.231711089	-8.98295394	2.64E-19	1.03E-17
Ms4a6b	568.501975	-1.965698447	0.218893195	-8.98017157	2.70E-19	1.05E-17
Cfp	8678.26976	-1.69755847	0.18932269	-8.966481881	3.06E-19	1.18E-17
Hjurp	1397.267978	-2.226169312	0.249128437	-8.935829797	4.04E-19	1.55E-17
Sepp1	19073.36923	-1.605448392	0.180561567	-8.891418139	6.03E-19	2.31E-17
Nsl1	248.812448	-2.417708363	0.272003162	-8.888530366	6.19E-19	2.36E-17
Trim30d	830.1309136	-2.024588889	0.227884823	-8.884263834	6.43E-19	2.45E-17
Hmga2	2076.363879	-1.65510233	0.18639003	-8.879779285	6.70E-19	2.54E-17
Slc2a6	665.8609735	-2.13831946	0.241200447	-8.865321291	7.63E-19	2.88E-17
Lgals9	4036.064493	-1.560083936	0.176431348	-8.842441835	9.36E-19	3.52E-17
Asns	3158.93658	1.780072153	0.203833569	8.732968566	2.48E-18	9.30E-17
Aoah	1743.314203	-1.669248687	0.191404101	-8.721070665	2.76E-18	1.03E-16
Ptgr1	19666.37374	1.790479826	0.205338673	8.719642527	2.79E-18	1.04E-16
Gdf15	2412.609965	1.773186057	0.203402181	8.717635431	2.84E-18	1.05E-16
Il1a	412.7798619	-2.022659709	0.232111209	-8.71418369	2.93E-18	1.08E-16
Phf11a	86.58167787	-4.501753311	0.518621705	-8.68022542	3.95E-18	1.46E-16
Trip13	239.2070138	-2.395879435	0.276575192	-8.662669333	4.61E-18	1.69E-16
Cdkn2b	833.7775323	1.883649855	0.217463135	8.661927253	4.64E-18	1.70E-16
Cenph	150.0507803	-2.951618616	0.340938051	-8.657345837	4.83E-18	1.76E-16
Itsn1	2965.448487	-1.676489624	0.193678422	-8.656047533	4.88E-18	1.77E-16
Cd300lf	104.0168823	-3.555870406	0.410931293	-8.653199381	5.01E-18	1.81E-16
Slc7a8	4129.282028	-1.670017084	0.193806366	-8.616936176	6.88E-18	2.48E-16
Spn	124.670445	-3.089116901	0.359104702	-8.602273611	7.82E-18	2.81E-16
Zgrf1	165.3740472	-3.141777205	0.365906838	-8.586276289	8.98E-18	3.22E-16
Prdx1	475620.23	1.731919243	0.202683074	8.5449624	1.29E-17	4.59E-16
Zranb3	1545.087371	-1.606053167	0.188005991	-8.542563779	1.31E-17	4.67E-16
Il12rb2	123.8999544	-3.613905823	0.423933768	-8.524694419	1.53E-17	5.43E-16
Rad54b	97.96921233	-3.633294054	0.428560751	-8.477897345	2.29E-17	8.11E-16
Neurl3	6775.201746	-1.470607622	0.173967685	-8.45333786	2.83E-17	9.97E-16
Lrr1	79.85998043	-4.874475995	0.577210992	-8.444877288	3.04E-17	1.07E-15
Gpr65	1485.624693	-1.580455369	0.187401602	-8.433521111	3.35E-17	1.17E-15
Ctnnd2	108.3732204	-3.748406073	0.445138319	-8.42076701	3.74E-17	1.30E-15
Timp2	3539.296709	-1.548659061	0.184187019	-8.408079281	4.17E-17	1.45E-15
Cdca7	117.3067494	-3.18877489	0.380156989	-8.388047519	4.94E-17	1.71E-15
Tacc2	915.4378897	1.734985258	0.206833085	8.388335254	4.93E-17	1.71E-15
Epsti1	1127.248172	-1.647852171	0.196525504	-8.384927836	5.08E-17	1.75E-15
Iqgap2	1932.712162	-2.199760199	0.262404132	-8.383100448	5.16E-17	1.77E-15
Mis18bp1	439.4391172	-2.079884505	0.248428023	-8.372181529	5.66E-17	1.93E-15
Cdca8	711.6485929	-1.808257409	0.216511359	-8.351790038	6.72E-17	2.29E-15
Pla2g4a	3989.109043	1.469786856	0.176290622	8.337294625	7.60E-17	2.58E-15
Tmpo	2712.902538	-1.497486949	0.17977602	-8.329736899	8.10E-17	2.74E-15
Mboat1	100.7836281	-3.420153079	0.411798605	-8.305402284	9.95E-17	3.36E-15
Slfn2	8904.266709	-1.736832566	0.209223416	-8.301329741	1.03E-16	3.46E-15
Man1a	2382.431705	-1.694198799	0.204140178	-8.299193297	1.05E-16	3.52E-15
Ptpro	1610.409418	-1.580054836	0.190491244	-8.294632341	1.09E-16	3.64E-15
Parp14	5243.299048	-1.715560657	0.207257733	-8.277426525	1.26E-16	4.20E-15
Parpbp	107.6262373	-3.392151981	0.410517523	-8.263111303	1.42E-16	4.72E-15
Serpinb2	134.3116504	-3.043475831	0.369070022	-8.246337136	1.63E-16	5.41E-15
Cd74	202.6462493	-2.344321526	0.284420547	-8.242447853	1.69E-16	5.57E-15
Acod1	3664.352674	-1.987037604	0.241500325	-8.227887917	1.91E-16	6.27E-15
Odc1	1486.23722	1.659079974	0.202365642	8.198427168	2.44E-16	7.99E-15
Stat2	2258.935296	-1.714563929	0.209185036	-8.196398582	2.48E-16	8.10E-15
Gas7	6302.535261	-1.81277156	0.22161143	-8.179955148	2.84E-16	9.26E-15
Diaph3	513.912083	-1.78993222	0.219001597	-8.173146898	3.00E-16	9.77E-15
Ska1	76.21862968	-5.33660755	0.655428377	-8.142167374	3.88E-16	1.26E-14
Cenpn	180.803455	-2.56171505	0.315067749	-8.130680027	4.27E-16	1.38E-14
Orc1	73.05062184	-4.608221548	0.566926318	-8.128431165	4.35E-16	1.40E-14
Folr2	6279.335877	-1.568109524	0.193038413	-8.123303041	4.54E-16	1.46E-14
Fam122b	610.574963	1.741002052	0.214438066	8.118903917	4.70E-16	1.51E-14
Sp100	2507.735259	-1.483361212	0.183019965	-8.104914737	5.28E-16	1.68E-14
Oasl1	213.4295597	-2.308055501	0.285653505	-8.0799131	6.48E-16	2.06E-14
P2ry12	103.7897934	-3.332481941	0.412569602	-8.077381185	6.62E-16	2.10E-14
Parp9	1856.80752	-1.50366431	0.186192393	-8.075863271	6.70E-16	2.12E-14
Dsn1	215.2178829	-2.260833161	0.280827819	-8.050602572	8.24E-16	2.60E-14
Irf9	1491.359835	-1.507241055	0.187261815	-8.048843547	8.36E-16	2.63E-14
Cysltr1	1024.214795	-1.64855686	0.204974307	-8.042748799	8.78E-16	2.75E-14
Slc9a9	436.1404457	-2.073949012	0.257988974	-8.038905604	9.06E-16	2.83E-14
Abcc4	2819.390893	1.665385784	0.20753372	8.024651533	1.02E-15	3.17E-14
Dscc1	79.10564286	-3.813151732	0.475781106	-8.014508521	1.11E-15	3.44E-14
Lipn	81.05774277	-3.918021418	0.489003729	-8.012252639	1.13E-15	3.49E-14
Slfn1	70.70962401	-4.84773175	0.606159259	-7.997455589	1.27E-15	3.92E-14
Rnase4	1087.763872	-1.594485968	0.199533581	-7.991065769	1.34E-15	4.12E-14
Mad2l1	1134.737125	-1.561517947	0.195444817	-7.98955924	1.35E-15	4.16E-14
Fgr	300.2674195	-2.012557965	0.252265245	-7.977943869	1.49E-15	4.55E-14
Sesn1	2020.270266	-1.530829352	0.191976628	-7.974040222	1.54E-15	4.69E-14
Gbgt1	69.68139893	-4.838546327	0.607326681	-7.966958275	1.63E-15	4.95E-14
Ly6e	4266.176917	-1.497233883	0.188222488	-7.954596153	1.80E-15	5.45E-14
Arrdc3	4667.701879	1.519380368	0.191143147	7.948913631	1.88E-15	5.69E-14
Ung	138.252644	-2.721741498	0.34341957	-7.925411749	2.27E-15	6.86E-14
Nup210	178.9158773	-2.45261215	0.309694675	-7.919452118	2.39E-15	7.18E-14
Pkd1l2	177.0844204	-2.361763611	0.298750193	-7.905479788	2.67E-15	8.01E-14
Brca2	163.5330485	-2.464285102	0.31193689	-7.899947664	2.79E-15	8.35E-14
Ezh2	710.4206796	-1.620030134	0.205447759	-7.885362871	3.14E-15	9.36E-14
Egr2	2903.82116	1.431251881	0.181538517	7.884012199	3.17E-15	9.43E-14
Fam83d	72.67812206	-4.033544057	0.51224166	-7.874299123	3.43E-15	1.02E-13
Acp5	2230.455879	-1.524250171	0.19366291	-7.87063547	3.53E-15	1.04E-13
Ifitm6	138.5185267	-2.656506576	0.338247812	-7.853728776	4.04E-15	1.19E-13
Il1b	239.5053635	-2.180329089	0.277686241	-7.851772144	4.10E-15	1.20E-13
Serpinb9	7551.771107	1.373965363	0.174992773	7.85155488	4.11E-15	1.20E-13
Tarm1	425.377804	1.988649606	0.253268876	7.851930489	4.10E-15	1.20E-13
Alas1	31338.70552	1.396620772	0.177994595	7.84642235	4.28E-15	1.25E-13
Trpm2	144.8733718	-2.54491202	0.324663014	-7.838626226	4.56E-15	1.32E-13
Atf5	5231.379895	1.489157151	0.190195348	7.829619206	4.89E-15	1.42E-13
Ptger2	1622.269921	1.467367345	0.187950105	7.807217489	5.85E-15	1.69E-13
Atad5	277.8027472	-2.257336145	0.290439673	-7.772134291	7.72E-15	2.23E-13
Rap1gap2	70.57656901	-4.07454092	0.525214916	-7.757854539	8.64E-15	2.48E-13
Enpp4	104.9086651	-2.949098818	0.380529015	-7.749997244	9.19E-15	2.64E-13
Cntln	216.866185	-2.136805675	0.275845085	-7.7463975	9.45E-15	2.70E-13
Cenpu	139.6706972	-2.521122202	0.326475058	-7.722250571	1.14E-14	3.26E-13
Armcx4	272.219553	2.049173058	0.265439455	7.719926406	1.16E-14	3.31E-13
Rab3il1	1847.246587	-1.522552322	0.197514081	-7.708576103	1.27E-14	3.61E-13
Itga6	4602.135981	-1.569150962	0.204694327	-7.66582534	1.78E-14	5.03E-13
Cdca5	287.7009982	-2.018645318	0.263764557	-7.653209132	1.96E-14	5.53E-13
Ccr2	103.6693562	-2.92777364	0.38279698	-7.648371827	2.04E-14	5.73E-13
Cdc25c	76.11067939	-3.598485596	0.473774814	-7.59535014	3.07E-14	8.62E-13
Traf1	193.6877443	-2.311680333	0.304541765	-7.590684107	3.18E-14	8.91E-13
Ankle1	64.39707661	-5.317665213	0.700640479	-7.589720221	3.21E-14	8.95E-13
Mms22l	358.8416405	-1.822867873	0.240392112	-7.582893887	3.38E-14	9.41E-13
Nptx1	352.0694092	-1.949025328	0.25766499	-7.564183728	3.90E-14	1.08E-12
Fgd2	321.5761492	-1.846011317	0.245045574	-7.533338733	4.95E-14	1.37E-12
Slfn4	100.4632419	-2.9537454	0.392652375	-7.522545614	5.37E-14	1.48E-12
Cdkn2c	531.8686336	-1.633583449	0.21742445	-7.5133383	5.76E-14	1.59E-12
Gm6377	141.8508499	-2.515288166	0.335108703	-7.505887331	6.10E-14	1.68E-12
Gins2	559.973945	-1.765568489	0.236069495	-7.479020071	7.49E-14	2.05E-12
Mns1	61.63012112	-4.655213016	0.623334284	-7.468244786	8.13E-14	2.22E-12
Trib3	885.2010294	1.65337091	0.221381325	7.468429918	8.12E-14	2.22E-12
Cdc25b	747.3620295	-1.557160778	0.208674536	-7.462150444	8.51E-14	2.32E-12
Lacc1	1888.835381	-1.462174043	0.1965083	-7.440774974	1.00E-13	2.72E-12
Gsta3	4853.309714	1.507013637	0.2031472	7.418333296	1.19E-13	3.21E-12
Eps8	327.0416395	-1.930318285	0.260326619	-7.414986196	1.22E-13	3.28E-12
Hmox1	214832.8	1.382307303	0.186991206	7.392365286	1.44E-13	3.88E-12
Pkmyt1	308.9716793	-1.894692127	0.25649559	-7.386840949	1.50E-13	4.04E-12
Cdkn3	99.88370392	-3.001604928	0.406801832	-7.378543294	1.60E-13	4.29E-12
Arl5c	375.768159	-1.859736918	0.2521173	-7.376474839	1.63E-13	4.34E-12
Troap	64.04231935	-4.165267436	0.565192764	-7.369640416	1.71E-13	4.56E-12
Pydc4	61.63781131	-5.26333498	0.714621659	-7.365204951	1.77E-13	4.70E-12
Syce2	335.4719172	-1.878767671	0.25528808	-7.359402242	1.85E-13	4.90E-12
Serpini1	125.5953923	2.457141613	0.334492397	7.345881803	2.04E-13	5.41E-12
Fsd1l	189.3760813	-2.398603112	0.326603422	-7.344084453	2.07E-13	5.47E-12
Psd3	574.9806828	-1.975629776	0.26963861	-7.326954306	2.35E-13	6.20E-12
Met	1853.092561	1.719472896	0.234735259	7.325158143	2.39E-13	6.26E-12
Ifi204	4364.270201	-1.315121088	0.180074187	-7.303218234	2.81E-13	7.36E-12
Cenpp	65.20424978	-3.763642195	0.515839066	-7.296155804	2.96E-13	7.73E-12
Siglec1	2689.173982	-2.293789236	0.314803249	-7.286421728	3.18E-13	8.29E-12
Cxcl16	2398.387751	-1.628416535	0.223515617	-7.285470956	3.21E-13	8.33E-12
Gstm1	15460.47771	1.410095389	0.194342813	7.25571152	4.00E-13	1.04E-11
Gdf3	401.3733111	-1.723933283	0.237980515	-7.244010205	4.36E-13	1.13E-11
Msl3l2	322.2134244	1.774462306	0.2452167	7.236302854	4.61E-13	1.19E-11
Irgm2	928.1848348	-1.51682975	0.209833271	-7.228738064	4.88E-13	1.25E-11
Ccne1	382.9460671	-1.791278076	0.247843251	-7.227463609	4.92E-13	1.26E-11
2700094K13Rik	305.8785376	-2.090024885	0.290739494	-7.188651455	6.54E-13	1.68E-11
Wdr76	332.3026805	-1.849108448	0.2572426	-7.18818909	6.57E-13	1.68E-11
Plk3	558.2474817	1.552275276	0.216064462	7.184315543	6.75E-13	1.72E-11
Endod1	1327.66179	-1.370767482	0.191028123	-7.175736531	7.19E-13	1.83E-11
Nes	4358.896624	-1.267901135	0.176783865	-7.172041035	7.39E-13	1.87E-11
Cd72	4301.634366	-1.403966792	0.19651855	-7.144194729	9.05E-13	2.29E-11
Slc22a23	90.36303185	2.818081833	0.395113961	7.132326642	9.87E-13	2.49E-11
Acp2	7991.018867	-1.242903202	0.174549345	-7.120640889	1.07E-12	2.70E-11
Mthfd2	3505.792284	1.369476837	0.192389014	7.118269446	1.09E-12	2.75E-11
Heph	63.78017211	3.552812743	0.499161243	7.1175653	1.10E-12	2.75E-11
Calr3	271.3570327	1.854387746	0.260734126	7.11217888	1.14E-12	2.86E-11
Ube2t	166.8044439	-2.200801424	0.309480273	-7.111281781	1.15E-12	2.87E-11
Xpo1	10540.33111	1.318950835	0.18581193	7.098310832	1.26E-12	3.14E-11
Themis2	2396.852856	-1.358656286	0.191473032	-7.095810173	1.29E-12	3.19E-11
Neurl1b	64.51579326	-3.577650365	0.50445261	-7.092143631	1.32E-12	3.27E-11
Spdl1	780.4549839	-1.509187375	0.213925506	-7.054733232	1.73E-12	4.27E-11
Rtn4rl2	189.5141012	2.164280417	0.308372989	7.018385181	2.24E-12	5.53E-11
Gtse1	380.7968851	-1.63235467	0.23322668	-6.999004862	2.58E-12	6.33E-11
Irgm1	2546.247259	-1.257807166	0.179715759	-6.998869639	2.58E-12	6.33E-11
Ccl12	55.36140261	-4.680299769	0.6695423	-6.990297351	2.74E-12	6.71E-11
Gsta4	66.40939216	3.402355976	0.487558102	6.978360043	2.99E-12	7.29E-11
Map2k6	73.83907083	-3.117780846	0.446968167	-6.975397966	3.05E-12	7.43E-11
Plxdc2	495.0447883	-1.567179377	0.22474329	-6.973197627	3.10E-12	7.53E-11
Nxn	334.8806164	1.726775662	0.247668015	6.972138321	3.12E-12	7.57E-11
Kif18a	107.8575407	-2.524259312	0.362174395	-6.969734331	3.18E-12	7.68E-11
Fen1	1397.217894	-1.524747568	0.218791004	-6.968968271	3.19E-12	7.71E-11
Helz2	1247.097047	-1.765165373	0.253704467	-6.957565214	3.46E-12	8.34E-11
Adgre5	2746.892946	-1.31822208	0.191445531	-6.885624726	5.75E-12	1.38E-10
Dhcr24	530.1647949	-1.52585981	0.222069361	-6.87109561	6.37E-12	1.53E-10
Shmt1	77.29011728	-2.985388771	0.435332549	-6.857720102	7.00E-12	1.67E-10
Pmf1	426.9026584	-1.772871326	0.258607848	-6.855442852	7.11E-12	1.70E-10
Stmn1	129.9420657	-2.52390036	0.368241632	-6.853924545	7.19E-12	1.71E-10
Rida	1180.635594	1.46910744	0.214629805	6.844843566	7.66E-12	1.82E-10
Csrp1	2794.418311	-1.359328144	0.199298815	-6.820553052	9.07E-12	2.15E-10
4930579G24Rik	224.2275892	-1.835438708	0.26966016	-6.806488247	1.00E-11	2.37E-10
Cd40	344.3677392	-1.77794998	0.261580643	-6.796947815	1.07E-11	2.52E-10
Ccl4	1243.288002	-1.78849076	0.263494614	-6.787579943	1.14E-11	2.68E-10
Mov10	869.4412186	-1.398605402	0.20604783	-6.7877706	1.14E-11	2.68E-10
Pid1	10736.00865	-1.169791663	0.172424441	-6.784372668	1.17E-11	2.73E-10
Samd9l	3447.549355	-1.462680246	0.215780501	-6.77855616	1.21E-11	2.84E-10
Cenpm	49.39311699	-4.923648854	0.726834709	-6.774097046	1.25E-11	2.92E-10
Slc28a2	926.7157033	-1.351337384	0.199517994	-6.773010082	1.26E-11	2.94E-10
Pif1	52.56339605	-3.980050548	0.588134518	-6.767245289	1.31E-11	3.05E-10
Igsf6	7545.218043	-1.172711442	0.173333374	-6.765641335	1.33E-11	3.08E-10
Clcf1	297.8770556	1.685146307	0.249873996	6.743984306	1.54E-11	3.56E-10
Nlrc5	877.717511	-1.572325066	0.233279578	-6.740088789	1.58E-11	3.65E-10
Plk4	404.1086731	-1.588996655	0.235761592	-6.739845278	1.59E-11	3.65E-10
D16Ertd472e	227.4705396	1.787163145	0.265255485	6.737516254	1.61E-11	3.70E-10
Mafb	5567.335399	-1.22868195	0.182788626	-6.721873106	1.79E-11	4.11E-10
Ddias	185.5956599	-1.942114497	0.289060346	-6.718716425	1.83E-11	4.19E-10
Serpinb9b	7972.791514	1.167411448	0.174028511	6.708162036	1.97E-11	4.50E-10
Ifrd1	8408.078784	1.31496012	0.196220379	6.701445229	2.06E-11	4.70E-10
Dtx3l	1683.564274	-1.617429076	0.24154399	-6.696209155	2.14E-11	4.86E-10
Igf1	26829.76532	-1.145790384	0.171114307	-6.696052495	2.14E-11	4.86E-10
Cd83	389.6787418	-1.600801196	0.240092253	-6.6674421	2.60E-11	5.89E-10
Gabarapl1	12922.85971	1.175939582	0.176665691	6.656298562	2.81E-11	6.34E-10
Cyb5a	19663.0142	1.331925547	0.20022887	6.652015509	2.89E-11	6.51E-10
Parp12	1772.351836	-1.290208794	0.194369604	-6.63791441	3.18E-11	7.15E-10
Mgst2	1511.589651	1.550762318	0.233666242	6.636655358	3.21E-11	7.20E-10
Cbx5	1747.642962	-1.444326738	0.217798777	-6.631473125	3.32E-11	7.44E-10
Cenpk	160.4725297	-2.069468074	0.312502939	-6.622235557	3.54E-11	7.90E-10
Esam	76.48535384	3.024331164	0.457853162	6.60546091	3.96E-11	8.83E-10
Clmp	157.4017291	-2.174968104	0.32928797	-6.605063957	3.97E-11	8.84E-10
H2-Aa	51.33179317	-4.085734244	0.619542028	-6.594765257	4.26E-11	9.46E-10
Cd320	581.617179	1.631057855	0.248127183	6.573475088	4.92E-11	1.09E-09
Clec4a3	700.8355164	-1.362591487	0.207552925	-6.565031495	5.20E-11	1.15E-09
Blm	287.6223994	-1.669659031	0.254951377	-6.548931213	5.80E-11	1.28E-09
Tmem176a	45.77580977	-4.816227674	0.73612252	-6.542698451	6.04E-11	1.33E-09
Fancb	89.04479181	-2.563109189	0.392474026	-6.530646657	6.55E-11	1.44E-09
Synpo	97.26787721	2.396211461	0.368104905	6.509588505	7.54E-11	1.65E-09
Slc24a3	156.7842986	-1.980255999	0.30439947	-6.505451541	7.75E-11	1.69E-09
Mmp12	820561.438	1.117387038	0.171774896	6.504949595	7.77E-11	1.70E-09
S1pr1	1758.488245	-1.201012889	0.184788749	-6.499383199	8.06E-11	1.76E-09
Depdc1b	44.31864928	-4.761946614	0.73552728	-6.474194419	9.53E-11	2.07E-09
Dpysl2	1414.922212	-1.222761873	0.189247715	-6.461171145	1.04E-10	2.25E-09
Fosl1	221.7042331	1.862813609	0.288390662	6.459340943	1.05E-10	2.28E-09
C3ar1	29177.38467	-1.132717053	0.175659758	-6.448358271	1.13E-10	2.44E-09
Il10ra	2570.441088	-1.176937993	0.182577416	-6.44624082	1.15E-10	2.47E-09
Ifit3b	54.26018823	-3.662708119	0.568343671	-6.444530497	1.16E-10	2.50E-09
Ppard	1167.517005	1.27083014	0.19721073	6.444021286	1.16E-10	2.50E-09
Tnfrsf12a	600.8871329	1.51629894	0.235801917	6.430392754	1.27E-10	2.73E-09
Adrbk2	226.0164162	-1.89823106	0.295908643	-6.414922673	1.41E-10	3.01E-09
Gpr35	569.3839915	-1.413130022	0.220391717	-6.41190168	1.44E-10	3.07E-09
Abcc1	19899.79378	1.294472332	0.202481168	6.393050498	1.63E-10	3.46E-09
Txnrd1	43079.43766	1.117480352	0.174865257	6.390522459	1.65E-10	3.51E-09
Sp110	393.4385324	-1.470356001	0.230222194	-6.386682247	1.70E-10	3.60E-09
Ncapg2	1246.337051	-1.328575352	0.208716474	-6.365455125	1.95E-10	4.12E-09
Rab27a	120.2789152	-2.163504442	0.340702827	-6.350121782	2.15E-10	4.55E-09
Zc3h12d	770.6854522	-1.334073507	0.210221848	-6.346026918	2.21E-10	4.66E-09
Fam20a	43.21719206	-4.290498252	0.67785498	-6.329522357	2.46E-10	5.17E-09
Adh7	43.80686062	3.835351174	0.607973219	6.30842125	2.82E-10	5.91E-09
Nxpe5	611.0492621	-1.556648362	0.246754275	-6.308496009	2.82E-10	5.91E-09
Bri3bp	1871.408894	1.228507324	0.194870225	6.304233093	2.90E-10	6.06E-09
Tapt1	2378.895201	1.16468695	0.184825501	6.301548991	2.95E-10	6.15E-09
Myo10	1560.972371	-1.463423253	0.232294932	-6.299850102	2.98E-10	6.21E-09
Ccnd2	260.4230192	-1.639414929	0.260274883	-6.298782696	3.00E-10	6.24E-09
Dnajb4	3080.990672	1.121304012	0.17809469	6.296111409	3.05E-10	6.33E-09
P2ry13	74.1390336	-2.688866331	0.427825572	-6.284959361	3.28E-10	6.79E-09
Shisa4	66.34664438	2.937648922	0.467594244	6.282474514	3.33E-10	6.89E-09
Atp10a	141.8616162	-1.992729887	0.31785598	-6.269285502	3.63E-10	7.48E-09
Itgb3	448.5854465	1.488898567	0.237537957	6.268044845	3.66E-10	7.53E-09
Tiparp	4114.328788	1.136565849	0.181458133	6.263515597	3.76E-10	7.73E-09
Cnp	1301.843015	-1.191950434	0.190484999	-6.25745041	3.91E-10	8.02E-09
Smpdl3b	317.0017622	-1.611103213	0.257474451	-6.257332358	3.92E-10	8.02E-09
Herc6	791.5827958	-1.303122639	0.208635974	-6.245915372	4.21E-10	8.61E-09
Incenp	1870.007123	-1.152384421	0.184719087	-6.238577941	4.42E-10	9.00E-09
Rpa2	810.7760683	-1.364479014	0.219543393	-6.215076649	5.13E-10	1.04E-08
Hspa1a	491.1886271	1.553990699	0.250119517	6.212992551	5.20E-10	1.05E-08
Prdx6	18010.91907	1.34199236	0.215999593	6.212939298	5.20E-10	1.05E-08
1810011H11Rik	1546.025275	-1.275626644	0.205705692	-6.201221909	5.60E-10	1.13E-08
Klf2	512.2852374	-1.445462358	0.233135936	-6.200083878	5.64E-10	1.14E-08
Mcl1	21564.77923	-1.056913879	0.170699162	-6.191675841	5.95E-10	1.20E-08
Adra1a	445.9051352	-1.510483067	0.243995771	-6.190611664	5.99E-10	1.21E-08
Cks1b	374.8876432	-1.463387031	0.238040397	-6.147641543	7.86E-10	1.58E-08
Spata13	200.8811023	-1.741334399	0.283247336	-6.147752085	7.86E-10	1.58E-08
P2ry14	241.7705469	-1.739722761	0.283023404	-6.146921905	7.90E-10	1.58E-08
Traip	94.68518012	-2.40990196	0.392296449	-6.14306341	8.09E-10	1.62E-08
Ifit1bl1	61.40645083	-2.931121356	0.477289771	-6.141177816	8.19E-10	1.63E-08
Derl3	55.23763749	-3.177355511	0.51749112	-6.139922773	8.26E-10	1.64E-08
Pck2	2090.778152	1.277161899	0.208503174	6.125383496	9.05E-10	1.79E-08
Tlr3	567.5641808	-1.388327909	0.226643557	-6.12560061	9.03E-10	1.79E-08
Cytip	944.6073515	1.208170299	0.197288056	6.123889729	9.13E-10	1.81E-08
Cdc42ep2	305.9050718	-1.618847066	0.264702724	-6.115717449	9.61E-10	1.90E-08
Ptpn1	9314.565893	1.059299312	0.173394433	6.109188722	1.00E-09	1.97E-08
Dner	217.3364866	-1.642064966	0.268847153	-6.107801199	1.01E-09	1.99E-08
Gmfg	298.437259	-1.533666756	0.251459165	-6.099068844	1.07E-09	2.09E-08
Tlr1	1288.050953	-1.251099225	0.205594848	-6.085265454	1.16E-09	2.28E-08
Pla2g7	28588.88484	1.05628075	0.174275282	6.060990051	1.35E-09	2.65E-08
Lox	48.26795979	-3.494399608	0.576977889	-6.056383919	1.39E-09	2.72E-08
Dnajc9	710.9742464	-1.292187457	0.213467763	-6.053314275	1.42E-09	2.76E-08
Cdk15	58.75147986	-2.984079917	0.493053269	-6.052246492	1.43E-09	2.78E-08
Aqp9	121.089875	2.136256605	0.353557843	6.042170028	1.52E-09	2.95E-08
Pnpla2	7991.39422	1.071179966	0.17737468	6.039080478	1.55E-09	3.00E-08
Pld4	7447.92583	-1.109525656	0.183972899	-6.030919034	1.63E-09	3.15E-08
Pkp2	485.1551946	1.338083858	0.222561973	6.012185456	1.83E-09	3.53E-08
Cep128	416.6642431	-1.380000077	0.229690993	-6.008072241	1.88E-09	3.62E-08
Pgd	64138.85414	1.062547305	0.176864234	6.007700276	1.88E-09	3.62E-08
Mcm8	213.9782337	-1.619935341	0.269696848	-6.006504529	1.90E-09	3.64E-08
Ednrb	1414.49938	1.187884245	0.197881281	6.003014732	1.94E-09	3.71E-08
Ifih1	1800.764047	-1.212989454	0.202237795	-5.997837611	2.00E-09	3.82E-08
Cbr3	2497.413084	1.260016482	0.210342327	5.990313518	2.09E-09	4.00E-08
C1rl	78.78358424	-2.425668287	0.405276165	-5.985223162	2.16E-09	4.12E-08
Smad3	450.1129306	-1.433909098	0.23959105	-5.98481913	2.17E-09	4.12E-08
Hilpda	3784.511017	1.395993835	0.233486264	5.978912041	2.25E-09	4.27E-08
Gins1	273.4565522	-1.545467117	0.258503403	-5.978517494	2.25E-09	4.27E-08
Acss1	536.6742836	-1.328612996	0.222469421	-5.972115138	2.34E-09	4.43E-08
Gpr162	94.71458001	-2.282236069	0.383289176	-5.954345205	2.61E-09	4.93E-08
Atad2	1686.792046	-1.269715111	0.21355265	-5.945677144	2.75E-09	5.19E-08
Akr1a1	125701.5072	1.167632185	0.196826611	5.932288226	2.99E-09	5.62E-08
Stab2	72.55499616	-2.667199942	0.449649168	-5.93173552	3.00E-09	5.63E-08
Tnf	1622.01469	-1.3369622	0.225424873	-5.930854848	3.01E-09	5.65E-08
Psmc3ip	96.76782208	-2.288486788	0.385986105	-5.92893567	3.05E-09	5.71E-08
Grina	16085.1661	1.039477773	0.175829493	5.911851055	3.38E-09	6.32E-08
Hgsnat	14443.04506	1.041066243	0.176121533	5.911067336	3.40E-09	6.34E-08
Fam20c	22951.55794	-1.009529624	0.170815537	-5.910057391	3.42E-09	6.37E-08
Tmem62	1594.060323	1.094267943	0.185168899	5.909566598	3.43E-09	6.37E-08
Rras2	679.618946	1.218474375	0.206216615	5.908710957	3.45E-09	6.40E-08
Tipin	512.5426786	-1.408954359	0.238824053	-5.899549656	3.64E-09	6.75E-08
Acap1	171.8662926	1.78064988	0.301868299	5.898764091	3.66E-09	6.77E-08
Golim4	2118.508221	1.118970223	0.189887697	5.892800012	3.80E-09	7.01E-08
Aldh1l1	329.5380331	-1.414512059	0.240130961	-5.890585934	3.85E-09	7.08E-08
Ccnf	655.7146428	-1.320798454	0.224219609	-5.890646502	3.85E-09	7.08E-08
Plscr4	455.8661184	-1.407025031	0.238920818	-5.889085115	3.88E-09	7.13E-08
Glrx	2738.71998	-1.132576177	0.1923627	-5.887711987	3.92E-09	7.18E-08
S100a8	944.4749151	1.80480686	0.307041914	5.878047183	4.15E-09	7.59E-08
Rnf150	1311.856235	-1.564388091	0.266193641	-5.876880028	4.18E-09	7.63E-08
Tubb5	23828.3899	-1.06426003	0.181100992	-5.876610728	4.19E-09	7.63E-08
Mybl1	115.7729707	-2.123368293	0.361356593	-5.876102257	4.20E-09	7.64E-08
Fn1	1580.364595	-1.446527144	0.246266989	-5.873816656	4.26E-09	7.74E-08
A930011G23Rik	2410.8502	-1.066407071	0.181677188	-5.86979071	4.36E-09	7.91E-08
Mfsd6	1988.86142	1.122206089	0.191373417	5.863960148	4.52E-09	8.18E-08
Lair1	5197.587019	-1.023880939	0.174640764	-5.862783205	4.55E-09	8.21E-08
Slc3a2	15942.58083	1.067712926	0.182111755	5.86295445	4.55E-09	8.21E-08
AI314180	8468.818682	1.055318503	0.180027801	5.861975191	4.57E-09	8.22E-08
Mmp19	4765.632391	1.038544202	0.177166296	5.861973882	4.57E-09	8.22E-08
Akr1b8	9491.106448	1.192838885	0.203802538	5.852914771	4.83E-09	8.67E-08
Atf4	11328.94738	1.206219253	0.206196315	5.849858441	4.92E-09	8.82E-08
Lfng	968.2224331	-1.146164635	0.196107138	-5.84458396	5.08E-09	9.08E-08
Cd300e	36.68212405	-4.762922204	0.815793326	-5.838393196	5.27E-09	9.41E-08
Cdc7	234.2376554	-1.525973961	0.261506944	-5.835309519	5.37E-09	9.57E-08
Vsig8	236.720987	-1.536040906	0.26372445	-5.824415991	5.73E-09	1.02E-07
Adgre4	96.63767623	-8.520960358	1.463625005	-5.821819338	5.82E-09	1.03E-07
Rasgrp3	576.3879343	-1.548283708	0.265985488	-5.82093301	5.85E-09	1.04E-07
Pold1	835.9938843	-1.161300546	0.199919688	-5.808835313	6.29E-09	1.11E-07
Il21r	2040.912234	-1.05889472	0.182307548	-5.808287881	6.31E-09	1.12E-07
Rai14	1887.345282	-1.094032251	0.188564104	-5.801911545	6.56E-09	1.16E-07
Tagap	80.35513147	-2.316699885	0.400547947	-5.783826632	7.30E-09	1.29E-07
Oas1c	194.287239	-1.604084568	0.277901423	-5.772135139	7.83E-09	1.38E-07
Pcp4l1	561.3546718	-1.234654035	0.213996032	-5.769518352	7.95E-09	1.40E-07
Slc43a3	604.351978	-1.220424875	0.211603787	-5.767500145	8.05E-09	1.41E-07
Topbp1	2120.965658	-1.20883403	0.210058345	-5.754753665	8.68E-09	1.52E-07
Arhgef39	139.359284	-1.951461895	0.339334605	-5.750848467	8.88E-09	1.55E-07
Ppp1r12b	591.4467226	-1.478664375	0.257364918	-5.745399906	9.17E-09	1.60E-07
Cd24a	369.977903	-1.352580394	0.235549348	-5.742237909	9.34E-09	1.63E-07
Icam1	2169.749825	-1.080044016	0.188543646	-5.728350114	1.01E-08	1.76E-07
Abca9	379.6969023	-1.655006039	0.28930858	-5.720556359	1.06E-08	1.84E-07
Cass4	58.78666922	-2.687415006	0.470097413	-5.716719407	1.09E-08	1.88E-07
Myh10	67.10067759	-2.574034048	0.450759506	-5.710437642	1.13E-08	1.95E-07
Rassf8	5867.332275	1.171623808	0.205546148	5.700052374	1.20E-08	2.07E-07
Rnase6	163.2141142	-1.695898746	0.297546856	-5.69960231	1.20E-08	2.07E-07
Dna2	301.8460685	-1.456814081	0.255723027	-5.696843573	1.22E-08	2.10E-07
Nrcam	114.9818788	-1.936643724	0.340206237	-5.692557958	1.25E-08	2.15E-07
Ube2l6	1714.767963	-1.098067515	0.19295712	-5.690733325	1.26E-08	2.17E-07
Hmgn1	2736.827706	1.140956302	0.200783116	5.682531107	1.33E-08	2.27E-07
Nr1h3	872.9346785	-1.21488376	0.21393583	-5.678729743	1.36E-08	2.32E-07
Angpt1	44.60297301	-3.503483105	0.617903647	-5.669950524	1.43E-08	2.44E-07
Emb	8991.118429	0.977846481	0.17251966	5.668029269	1.44E-08	2.46E-07
Trim30c	35.55567394	-5.055467473	0.892760764	-5.662734831	1.49E-08	2.54E-07
Scarb1	5279.686392	0.996480148	0.17603596	5.660662457	1.51E-08	2.56E-07
Csf3r	756.0151765	-1.192630099	0.210904364	-5.654838406	1.56E-08	2.64E-07
Rgl1	1017.789651	-1.096530814	0.193910983	-5.654815392	1.56E-08	2.64E-07
Camkk2	921.2966872	-1.15070377	0.203521024	-5.65397986	1.57E-08	2.65E-07
Efcab11	63.75720531	-2.563545939	0.453877335	-5.648103008	1.62E-08	2.74E-07
Matn2	488.3696979	1.242952465	0.220237958	5.643679584	1.66E-08	2.81E-07
Igfbp4	3566.345206	-1.023485994	0.181716112	-5.632334864	1.78E-08	2.99E-07
Il27ra	259.0036753	-1.462024401	0.259654264	-5.630658158	1.80E-08	3.02E-07
Klhl21	1719.375811	1.055713058	0.187862434	5.619607045	1.91E-08	3.21E-07
Atf3	21165.16372	0.980384996	0.174658017	5.613169158	1.99E-08	3.32E-07
Bhlhe41	5171.285488	0.994356687	0.177139536	5.613409111	1.98E-08	3.32E-07
Panx1	3458.672179	1.101378861	0.196264695	5.6117014	2.00E-08	3.34E-07
Sqstm1	66033.68555	1.111904862	0.198236651	5.608977237	2.04E-08	3.39E-07
Pitpnc1	2029.095124	-1.211303235	0.216223156	-5.602097665	2.12E-08	3.52E-07
Serpinb1a	81.4313877	-2.237025395	0.399765081	-5.595849911	2.20E-08	3.65E-07
Pde8b	1189.623846	1.107665034	0.198224041	5.587944989	2.30E-08	3.81E-07
Tuba1a	728.5929144	-1.188812356	0.213088083	-5.578971559	2.42E-08	4.01E-07
Cars	3355.085749	1.069845897	0.191872339	5.575821418	2.46E-08	4.07E-07
Fcrl1	772.3983754	1.150844064	0.206395265	5.575922802	2.46E-08	4.07E-07
Gng11	1520.705911	1.344931972	0.241233257	5.575234471	2.47E-08	4.07E-07
Cd5l	3501.767767	-1.018172894	0.182764368	-5.570959513	2.53E-08	4.17E-07
Ahr	584.3164054	1.295931201	0.232766156	5.567524167	2.58E-08	4.24E-07
Limd2	2356.071677	-1.176965235	0.21140322	-5.567395032	2.59E-08	4.24E-07
Zcchc24	914.2498296	-1.176166743	0.211421266	-5.563143025	2.65E-08	4.34E-07
Nfkbiz	280.0014261	-1.385062346	0.249104838	-5.56015835	2.70E-08	4.41E-07
Blnk	3627.879061	-1.022493715	0.18402434	-5.556296045	2.76E-08	4.50E-07
Gm14548	56.76628602	-2.642404021	0.476278578	-5.548021986	2.89E-08	4.71E-07
Tmem202	491.8356058	1.304638966	0.235160568	5.547864497	2.89E-08	4.71E-07
Fabp3	50.77103974	-2.81751416	0.508042349	-5.545825391	2.93E-08	4.76E-07
Tmem151a	78.6480967	2.283594872	0.411889865	5.544188062	2.95E-08	4.79E-07
Arhgap4	1402.51086	-1.05113654	0.189642888	-5.542715325	2.98E-08	4.83E-07
Chac1	131.2468341	1.915436702	0.346040262	5.535300112	3.11E-08	5.03E-07
Dnajb2	617.3203867	1.280862212	0.231431157	5.534527981	3.12E-08	5.04E-07
Lbh	835.7079939	-1.144815121	0.207213815	-5.524801142	3.30E-08	5.32E-07
Gpr85	163.3856943	-1.618605398	0.293364395	-5.517388695	3.44E-08	5.54E-07
Angptl2	7192.146932	0.963191749	0.174762359	5.511437095	3.56E-08	5.72E-07
Samsn1	1005.116651	-1.109356687	0.20137585	-5.508886423	3.61E-08	5.80E-07
Tcp11l2	1958.47558	1.034873246	0.188229556	5.497931711	3.84E-08	6.16E-07
Clec5a	1577.912263	-1.102029703	0.200484435	-5.496834234	3.87E-08	6.19E-07
Cd69	39.50593381	-3.409748478	0.620559559	-5.494635335	3.92E-08	6.26E-07
Ptpn14	103.553042	1.934052701	0.352043623	5.493787061	3.93E-08	6.28E-07
Chil3	33.62599668	-3.914107311	0.712580189	-5.492865744	3.95E-08	6.30E-07
Cgref1	98.80712831	2.103358831	0.382946	5.492572924	3.96E-08	6.30E-07
Sdc4	2459.257529	-0.998202486	0.182072523	-5.482444405	4.19E-08	6.66E-07
Alox5ap	21002.18022	1.118322775	0.204248054	5.475316656	4.37E-08	6.93E-07
Fam46a	1362.480583	-1.138104921	0.208040617	-5.470590005	4.49E-08	7.10E-07
Nfatc2	502.8551932	-1.431931337	0.261765875	-5.47027506	4.49E-08	7.11E-07
Nanos1	232.6415464	-1.433234558	0.262108053	-5.468105771	4.55E-08	7.18E-07
Trim30b	49.07379192	-2.825709747	0.517750119	-5.457670878	4.82E-08	7.61E-07
Plxna2	784.5029592	-1.438120269	0.263531282	-5.457114082	4.84E-08	7.62E-07
Hist1h1c	2229.615366	1.094234594	0.200760008	5.450461005	5.02E-08	7.90E-07
Lgalsl	56.35620245	-2.569912578	0.471657878	-5.44867943	5.07E-08	7.96E-07
Eprs	9724.400526	0.961039276	0.176442047	5.446770155	5.13E-08	8.04E-07
Rbl1	1011.082613	-1.233323982	0.227146159	-5.429649302	5.65E-08	8.84E-07
Ncapd3	652.5451527	-1.359516972	0.250410055	-5.429162875	5.66E-08	8.85E-07
Serinc2	68.19244382	2.656510751	0.489590978	5.42597979	5.76E-08	8.99E-07
Havcr2	1121.955907	-1.047111171	0.193067767	-5.423542147	5.84E-08	9.10E-07
Spc25	596.0578365	-1.220211894	0.225408461	-5.413336705	6.19E-08	9.62E-07
Cyp4f18	144.1330323	-1.686511268	0.311896287	-5.407282282	6.40E-08	9.94E-07
Fam49a	2032.897947	-1.162501572	0.215209602	-5.401717958	6.60E-08	1.02E-06
Taldo1	48377.75294	1.146851051	0.212530267	5.396177522	6.81E-08	1.05E-06
Mapk11	104.608981	-1.919320831	0.356116019	-5.389594197	7.06E-08	1.09E-06
Hsph1	5015.698504	0.942659071	0.175112271	5.383169695	7.32E-08	1.13E-06
Sult1a1	38.57143583	-3.245797487	0.603050811	-5.382295207	7.35E-08	1.13E-06
Zcwpw1	160.4463515	-1.61495563	0.3001918	-5.379745982	7.46E-08	1.15E-06
Sod2	6922.92975	-1.145161702	0.212895987	-5.378972687	7.49E-08	1.15E-06
Grk5	1312.138098	1.051480364	0.195511111	5.378110538	7.53E-08	1.15E-06
Sapcd2	30.17092377	-4.801989599	0.892855571	-5.378237818	7.52E-08	1.15E-06
Pim3	770.1665635	1.122130694	0.209121144	5.365936089	8.05E-08	1.23E-06
Tanc2	2857.920923	1.25716097	0.234654711	5.357492983	8.44E-08	1.29E-06
AI607873	7640.943343	-0.991329586	0.185351075	-5.348388651	8.87E-08	1.35E-06
Ms4a4a	53.8873224	-2.807508852	0.525757972	-5.339926355	9.30E-08	1.42E-06
Prim2	511.8441747	-1.159731046	0.21725473	-5.338116451	9.39E-08	1.43E-06
Chpf	646.3627802	1.157296632	0.217064193	5.331587011	9.74E-08	1.48E-06
Clec4n	4648.958369	1.049590706	0.196862505	5.331592751	9.74E-08	1.48E-06
Cybb	51530.29965	-1.018832644	0.191270035	-5.326671486	1.00E-07	1.52E-06
Itga9	247.9754072	-1.423469145	0.267348399	-5.324397495	1.01E-07	1.53E-06
Sass6	323.5909894	-1.4232307	0.267631502	-5.317874362	1.05E-07	1.59E-06
Kif5c	112.5399752	-1.887507471	0.355175641	-5.314293141	1.07E-07	1.62E-06
Lilra6	95.50516479	-2.037100337	0.383759211	-5.308277369	1.11E-07	1.67E-06
Abcb1b	873.0164945	-1.061448664	0.200068593	-5.305423745	1.12E-07	1.69E-06
Cat	57113.01214	0.913849213	0.172494609	5.297842167	1.17E-07	1.76E-06
Gbe1	7857.31525	0.951693682	0.179825111	5.292329186	1.21E-07	1.81E-06
Cd101	50.35582039	-2.671000778	0.504722876	-5.2920145	1.21E-07	1.81E-06
Acot1	108.5893579	1.975773992	0.373764151	5.286151668	1.25E-07	1.87E-06
Ddit3	2042.878583	1.280758065	0.242299665	5.285843309	1.25E-07	1.87E-06
E2f2	495.022427	-1.152088045	0.218174437	-5.280582179	1.29E-07	1.92E-06
Nuak1	362.3250422	-1.358585988	0.257390988	-5.278296646	1.30E-07	1.94E-06
Hn1l	1417.706731	-1.005163689	0.190714874	-5.27050495	1.36E-07	2.02E-06
Vma21	1229.816335	-1.013626738	0.192342376	-5.269908585	1.36E-07	2.03E-06
Acpp	495.2318156	1.282472389	0.243551455	5.26571434	1.40E-07	2.07E-06
Dut	601.4214313	-1.243108444	0.236360707	-5.259370132	1.45E-07	2.14E-06
Adgb	62.52325278	-2.457825454	0.467618672	-5.256046437	1.47E-07	2.18E-06
Sgsh	1179.201951	-1.127260305	0.214491855	-5.25549237	1.48E-07	2.18E-06
Camk2a	89.74358493	-2.023051436	0.385024943	-5.254338642	1.49E-07	2.19E-06
Cblb	1853.850773	-1.128870348	0.214920778	-5.252495163	1.50E-07	2.21E-06
Rpa1	2764.117305	-0.994382696	0.189423281	-5.249527369	1.52E-07	2.24E-06
Fzd1	549.352964	1.120234396	0.213461848	5.247937317	1.54E-07	2.26E-06
Kank2	272.5268172	-1.378415388	0.262903616	-5.243044619	1.58E-07	2.32E-06
Hfe	1107.985533	-1.017755203	0.194163989	-5.241729978	1.59E-07	2.33E-06
Kif24	87.6669419	-2.09486864	0.400756668	-5.227283302	1.72E-07	2.52E-06
Vmp1	11300.76277	0.928312256	0.17762906	5.2261283	1.73E-07	2.53E-06
Myo1b	174.983435	-1.532838664	0.293413904	-5.224151414	1.75E-07	2.55E-06
Lcn2	53.6310956	-2.885695404	0.552477845	-5.223187554	1.76E-07	2.56E-06
Selplg	6333.745679	-0.937916902	0.179620388	-5.221661706	1.77E-07	2.58E-06
Afp	1522.754041	1.362592123	0.261208922	5.21648384	1.82E-07	2.65E-06
Tnip3	3324.984393	-1.118994659	0.214548835	-5.215570901	1.83E-07	2.66E-06
Adgrg6	564.4062153	-1.265455744	0.242724826	-5.213540647	1.85E-07	2.68E-06
Nod1	386.2351763	-1.265626676	0.242793831	-5.212762899	1.86E-07	2.69E-06
Unc119	2451.860197	1.08631362	0.208449779	5.211392534	1.87E-07	2.71E-06
Ear2	72.45936255	2.141314669	0.41137213	5.205298346	1.94E-07	2.79E-06
Eif2ak2	1713.032896	-1.142480988	0.219620475	-5.202069569	1.97E-07	2.84E-06
Ada	83.24629098	-2.040065355	0.392714165	-5.194784241	2.05E-07	2.95E-06
Hspa1b	511.8281659	1.296225877	0.249568895	5.193859896	2.06E-07	2.96E-06
Vcam1	256.3437635	-1.395335038	0.268715375	-5.192613332	2.07E-07	2.97E-06
Rgs18	733.4546698	-1.053723033	0.203011974	-5.190447709	2.10E-07	3.01E-06
Arhgap15	565.4599514	-1.108545158	0.213735575	-5.186526195	2.14E-07	3.06E-06
Creg1	81315.94712	0.894842225	0.172806977	5.178276024	2.24E-07	3.20E-06
Cd36	374874.7734	0.917364318	0.1771977	5.177066734	2.25E-07	3.21E-06
Slc7a7	560.4731448	-1.103764417	0.213201876	-5.177085847	2.25E-07	3.21E-06
Slc35g1	155.312005	-1.543274504	0.298135072	-5.176427231	2.26E-07	3.22E-06
D17Wsu92e	10850.80054	0.89307991	0.172668232	5.172230582	2.31E-07	3.28E-06
Sqrdl	5065.64222	1.087515843	0.210252837	5.172419363	2.31E-07	3.28E-06
Hck	4812.443265	-1.013928902	0.196126977	-5.169757454	2.34E-07	3.32E-06
Bank1	183.6311649	-1.467084776	0.283974894	-5.166248177	2.39E-07	3.38E-06
Pira2	231.4773325	-1.679923456	0.325325618	-5.16382161	2.42E-07	3.42E-06
Pdxk	7815.03377	-1.002972787	0.194514855	-5.156278603	2.52E-07	3.56E-06
Slc38a2	5186.423335	0.980537929	0.190232059	5.154430509	2.54E-07	3.59E-06
Mrps6	747.4338161	1.191531079	0.231251122	5.15254182	2.57E-07	3.62E-06
Rasd2	39.31678571	2.938527515	0.570434554	5.151384142	2.59E-07	3.63E-06
BC055324	221.2511026	-1.37280666	0.266573543	-5.149823366	2.61E-07	3.66E-06
Inpp4b	138.0383465	-1.840610288	0.357452446	-5.149245189	2.62E-07	3.67E-06
Ceacam1	456.881241	-1.361602352	0.264567187	-5.146527676	2.65E-07	3.71E-06
Flrt3	74.48610511	-2.123509779	0.413244094	-5.138633095	2.77E-07	3.87E-06
Pdlim7	895.9194524	1.098931646	0.213978576	5.135708763	2.81E-07	3.92E-06
Gm15448	51.47104959	-2.53709061	0.494168192	-5.134062959	2.84E-07	3.95E-06
Tubgcp4	3776.137657	0.977667988	0.190436798	5.133818674	2.84E-07	3.95E-06
Adhfe1	45.72505286	-2.708515742	0.528132486	-5.128477825	2.92E-07	4.06E-06
Rfc5	603.6759501	-1.140209622	0.222509148	-5.124326937	2.99E-07	4.15E-06
Clec4d	80135.134	1.085756862	0.211939857	5.12294798	3.01E-07	4.17E-06
Dusp5	692.9486882	1.227959825	0.240524151	5.105349372	3.30E-07	4.57E-06
Pdgfb	2033.035158	-0.940563528	0.184364633	-5.101648372	3.37E-07	4.66E-06
Chpf2	7083.125053	0.883590793	0.173207921	5.101330159	3.37E-07	4.66E-06
4930523C07Rik	120.5755736	-1.713942645	0.336351833	-5.09568398	3.47E-07	4.79E-06
Cd180	8609.573509	-1.023178924	0.201035108	-5.089553436	3.59E-07	4.95E-06
Nhsl2	60.60366014	-2.407783814	0.473343333	-5.086759747	3.64E-07	5.01E-06
Avpi1	438.4695756	1.310030066	0.257581401	5.085887658	3.66E-07	5.03E-06
Tmem156	334.2025918	1.248224781	0.246270979	5.068501324	4.01E-07	5.50E-06
5430427O19Rik	509.7524949	-1.110313209	0.219203577	-5.065214833	4.08E-07	5.59E-06
Fbxw17	717.8938511	-1.039040717	0.205476741	-5.056731549	4.27E-07	5.84E-06
Gpx1	25442.20527	-1.048671681	0.207402349	-5.056218919	4.28E-07	5.85E-06
Rps6kc1	2078.306181	0.918684863	0.181764912	5.05424756	4.32E-07	5.90E-06
Akr1c13	3695.387148	1.119037145	0.221515557	5.051731634	4.38E-07	5.97E-06
Chaf1b	715.5092826	-1.151502211	0.228767505	-5.033504266	4.82E-07	6.55E-06
Ly86	2426.945657	-1.001851133	0.199040671	-5.033399103	4.82E-07	6.55E-06
Tbrg1	3566.617748	1.043680685	0.207645015	5.026273731	5.00E-07	6.79E-06
Gprc5b	264.5954358	-1.261860464	0.25115497	-5.024230521	5.05E-07	6.86E-06
Edem2	7280.430505	0.939818317	0.187107119	5.022889155	5.09E-07	6.90E-06
Rnf145	1123.478189	-1.021530788	0.203413343	-5.021945816	5.12E-07	6.92E-06
Acot11	563.1385958	-1.156055377	0.230736741	-5.01027869	5.44E-07	7.34E-06
Polh	464.0001529	-1.115481888	0.223262819	-4.996272511	5.84E-07	7.89E-06
Tspyl4	73.70164692	-2.121469445	0.424888788	-4.992999357	5.94E-07	8.01E-06
Tnfsf10	28.69794845	-5.745955405	1.151329185	-4.99071463	6.02E-07	8.10E-06
Slc30a1	4691.733885	0.911136608	0.182759438	4.985442156	6.18E-07	8.31E-06
Bst2	5060.205336	-1.08332726	0.217327925	-4.984758678	6.20E-07	8.33E-06
Fcrls	72.51254303	-2.107971216	0.422962924	-4.983820323	6.23E-07	8.36E-06
Pirb	11102.95272	-0.884915983	0.177757897	-4.97820912	6.42E-07	8.59E-06
Gm4070	48.74604345	-2.567115581	0.51573506	-4.977585931	6.44E-07	8.61E-06
Ms4a4c	53.56508355	-2.370149965	0.476728278	-4.971699971	6.64E-07	8.87E-06
Lrrc25	3383.814573	-0.94905883	0.191106598	-4.966122786	6.83E-07	9.10E-06
Nbeal2	1445.336377	-1.140955577	0.229739274	-4.966306181	6.82E-07	9.10E-06
Igtp	687.7847617	-1.026554436	0.206743402	-4.965355253	6.86E-07	9.13E-06
Slc22a15	66.46393178	-2.400705568	0.483514579	-4.965115159	6.87E-07	9.13E-06
B3galnt2	1077.36383	0.993966988	0.200262575	4.963318724	6.93E-07	9.20E-06
Msr1	25186.48351	-0.850134898	0.171380477	-4.960511928	7.03E-07	9.32E-06
Smc4	2887.212094	-0.949061657	0.191584588	-4.95374742	7.28E-07	9.64E-06
Tmeff1	149.5059008	1.613687191	0.325781046	4.953287529	7.30E-07	9.65E-06
Emilin2	4968.736559	-0.864283639	0.174608927	-4.949825032	7.43E-07	9.80E-06
Nfil3	554.2338917	1.109902352	0.224226068	4.949925595	7.42E-07	9.80E-06
Abcg2	431.5311963	-1.112531755	0.224922845	-4.946281719	7.56E-07	9.97E-06
Pspc1	442.0993519	-1.150600239	0.232689218	-4.944793949	7.62E-07	1.00E-05
Tube1	114.471364	-1.686363069	0.341082477	-4.944150408	7.65E-07	1.01E-05
Zadh2	2577.812613	0.88775845	0.179632396	4.942084328	7.73E-07	1.01E-05
Zbed3	491.9600278	1.06906665	0.216346132	4.941464135	7.75E-07	1.02E-05
Apitd1	96.99008175	-1.910207712	0.38669117	-4.93987931	7.82E-07	1.02E-05
Jade3	505.4938165	1.076657599	0.218040672	4.937875079	7.90E-07	1.03E-05
Adam17	9903.871669	-0.875432988	0.17747015	-4.932846374	8.10E-07	1.06E-05
Tspan5	1654.957162	0.916413622	0.185946242	4.928379368	8.29E-07	1.08E-05
Mxd3	43.27262577	-7.357612031	1.494527462	-4.923035686	8.52E-07	1.11E-05
Tap1	1489.888525	-0.915716466	0.18608897	-4.920853004	8.62E-07	1.12E-05
Atp1b3	21810.42639	0.940189859	0.191159096	4.918363176	8.73E-07	1.13E-05
Rgs1	13755.18703	0.897290711	0.182483789	4.917098205	8.78E-07	1.14E-05
Src	459.0504522	-1.098584035	0.223493876	-4.915499495	8.86E-07	1.15E-05
L1cam	348.5901652	-1.233109329	0.251075911	-4.911300831	9.05E-07	1.17E-05
Raf1	6609.035925	0.857643856	0.174627026	4.911289356	9.05E-07	1.17E-05
Lbr	806.5965508	-1.039997019	0.211831124	-4.909557189	9.13E-07	1.18E-05
P2ry6	4016.882624	-0.882619801	0.179794021	-4.909060916	9.15E-07	1.18E-05
Cd151	4662.469359	0.891134485	0.18158373	4.907567903	9.22E-07	1.19E-05
Fam63a	10949.34027	0.852991471	0.173884301	4.905511701	9.32E-07	1.20E-05
5031414D18Rik	318.8679486	1.1779053	0.240233941	4.903159384	9.43E-07	1.21E-05
Ctla2b	393.8169559	-1.171753161	0.239378361	-4.894983647	9.83E-07	1.26E-05
Cxcr3	93.54077271	-1.796009032	0.367056618	-4.893002725	9.93E-07	1.27E-05
Rrad	67.32888027	-2.046058514	0.419570328	-4.876556745	1.08E-06	1.38E-05
Me1	610.1417327	1.03996318	0.213379206	4.873779406	1.09E-06	1.40E-05
Rcsd1	804.6698076	-0.989864704	0.203141499	-4.872784283	1.10E-06	1.41E-05
Ctsc	4334.239145	-0.854650386	0.175488877	-4.870111423	1.12E-06	1.42E-05
Suv39h1	751.9709282	-0.979550796	0.201228926	-4.867842883	1.13E-06	1.44E-05
Dnmt3a	5018.820123	-0.97130329	0.199732227	-4.863027391	1.16E-06	1.47E-05
A530064D06Rik	3890.229961	0.885512332	0.182236698	4.859132888	1.18E-06	1.50E-05
I830077J02Rik	179.6791767	-1.381753663	0.284477901	-4.857156422	1.19E-06	1.51E-05
Whsc1	1617.629594	-1.060402355	0.218650568	-4.849758071	1.24E-06	1.57E-05
Zdhhc2	53.48489671	-2.388003637	0.492820518	-4.845584849	1.26E-06	1.60E-05
Nup107	729.279148	-1.032949613	0.213730448	-4.832954884	1.35E-06	1.70E-05
Rnasel	2147.564449	-0.981357719	0.203462829	-4.823277675	1.41E-06	1.78E-05
Zmynd15	42.73585661	-2.617165309	0.542651536	-4.822920667	1.41E-06	1.79E-05
Xrcc2	147.75672	-1.506677235	0.312454617	-4.822067442	1.42E-06	1.79E-05
Ralgds	1924.044555	-0.894128823	0.185497587	-4.82016417	1.43E-06	1.81E-05
Olr1	161.541044	-1.532406873	0.31841399	-4.812624196	1.49E-06	1.87E-05
Pola2	814.3523286	-0.962994224	0.200092137	-4.812753959	1.49E-06	1.87E-05
Fbxo31	751.1023983	0.987412626	0.20551177	4.804652426	1.55E-06	1.94E-05
Pcyt1b	50.43659053	-2.324398089	0.484238245	-4.800112578	1.59E-06	1.99E-05
Eaf1	8745.311322	0.858314043	0.178835239	4.799468216	1.59E-06	1.99E-05
Wwp1	6424.398472	-0.970183865	0.202312787	-4.795464886	1.62E-06	2.03E-05
Actb	94167.59042	-0.84338562	0.175921074	-4.794113645	1.63E-06	2.04E-05
Lrrc16a	127.16943	-1.563803775	0.326330768	-4.792081922	1.65E-06	2.06E-05
Gins3	228.1835478	-1.252377921	0.261385998	-4.791296901	1.66E-06	2.06E-05
Cd109	326.0972148	-1.30904658	0.273244262	-4.790755966	1.66E-06	2.07E-05
Gpd2	1070.612059	-1.084688596	0.226827473	-4.781998317	1.74E-06	2.16E-05
Sdf2l1	3524.615801	-0.951188979	0.199306511	-4.772493255	1.82E-06	2.26E-05
Grap	165.2399575	-1.683708851	0.353366392	-4.764767927	1.89E-06	2.34E-05
Ncoa4	355.065434	-1.174809393	0.246610259	-4.763830167	1.90E-06	2.35E-05
Mapre2	3515.749973	-0.85683735	0.179954226	-4.761418335	1.92E-06	2.38E-05
Anapc15	648.8196204	-1.015420667	0.213353192	-4.75934133	1.94E-06	2.40E-05
Tmem229b	842.7272449	-0.951142443	0.199844363	-4.759415923	1.94E-06	2.40E-05
Cmklr1	228.3853754	-1.316867968	0.276720463	-4.758838405	1.95E-06	2.40E-05
Tmco4	799.6409942	0.947756371	0.199291872	4.755619801	1.98E-06	2.44E-05
Tuba1b	1513.477742	-1.099353882	0.231195016	-4.755093347	1.98E-06	2.44E-05
Tmbim1	5708.171782	0.852835227	0.179367101	4.754691484	1.99E-06	2.44E-05
Ftl1	78333.23462	0.918474994	0.193222619	4.753454833	2.00E-06	2.45E-05
Nlrp3	1342.274553	-0.928517084	0.195593601	-4.747175157	2.06E-06	2.53E-05
Acvrl1	3115.021804	0.897379686	0.189189799	4.743277351	2.10E-06	2.57E-05
Fam13a	225.3770362	1.237504803	0.261091413	4.739737669	2.14E-06	2.62E-05
Lonrf3	2048.705136	0.94555012	0.199630985	4.736489782	2.17E-06	2.65E-05
Gde1	5278.940634	0.943163878	0.199228816	4.734073597	2.20E-06	2.68E-05
Dock5	467.700662	-1.168310109	0.246956065	-4.730841932	2.24E-06	2.72E-05
Siglece	48.3472367	-2.4078392	0.509144872	-4.729182858	2.25E-06	2.74E-05
Pls3	1649.651781	-0.876849687	0.185478682	-4.72749577	2.27E-06	2.76E-05
Itgb7	1821.638601	-0.937873827	0.19846946	-4.725532227	2.30E-06	2.79E-05
Ccr1	10435.40544	0.846968991	0.179342796	4.722626217	2.33E-06	2.82E-05
Il11ra1	2246.694767	1.047468932	0.221881538	4.720847628	2.35E-06	2.84E-05
Eif4ebp1	2618.579081	1.093310845	0.231715452	4.718333776	2.38E-06	2.88E-05
Orc6	551.0557555	-1.232455005	0.261733727	-4.708812349	2.49E-06	3.01E-05
Tsku	636.6273385	0.969922032	0.206235418	4.702984777	2.56E-06	3.09E-05
Ttc9	71.59248638	1.907999659	0.406293567	4.696110923	2.65E-06	3.20E-05
9930111J21Rik2	215.052848	-2.00199042	0.427630353	-4.68159102	2.85E-06	3.43E-05
Ppp3cc	398.6701466	1.076794209	0.230042336	4.68085236	2.86E-06	3.44E-05
Gapt	112.8530449	-1.600911717	0.342440566	-4.675006051	2.94E-06	3.53E-05
Serpinb12	239.3927498	1.220443192	0.261754364	4.662551468	3.12E-06	3.75E-05
Myo1e	6317.497652	-0.939137032	0.201531765	-4.659995072	3.16E-06	3.79E-05
Vps37b	1580.497395	0.916417313	0.196700932	4.658937324	3.18E-06	3.81E-05
Map3k15	177.7627858	-1.383173096	0.29692188	-4.658373771	3.19E-06	3.81E-05
Wdr62	499.0134017	-1.053036712	0.226042832	-4.658571573	3.18E-06	3.81E-05
Prune	2044.174587	0.856676003	0.1840543	4.654474275	3.25E-06	3.88E-05
Ass1	1066.456264	1.094826211	0.235486758	4.649204992	3.33E-06	3.97E-05
Ets1	222.5479003	-1.226272872	0.263792583	-4.648625285	3.34E-06	3.98E-05
Atp8b4	5314.116524	-0.950176955	0.204623311	-4.643542073	3.42E-06	4.07E-05
Suv39h2	70.27132715	-1.920712897	0.4137337	-4.642389291	3.44E-06	4.09E-05
Acat1	1091.639392	-0.932895316	0.201132423	-4.638214476	3.51E-06	4.17E-05
Rabac1	6005.321346	1.017908205	0.220247092	4.621664676	3.81E-06	4.51E-05
Pnp	3505.748669	-0.905907954	0.196120514	-4.619139209	3.85E-06	4.56E-05
Dtymk	564.5664444	-1.035380203	0.224504316	-4.611849874	3.99E-06	4.72E-05
Mpp6	4734.284997	0.837624837	0.18163752	4.611518803	4.00E-06	4.72E-05
Donson	308.4714527	-1.112086337	0.24182698	-4.598685953	4.25E-06	5.02E-05
Fat3	911.0921194	-1.287752678	0.28025121	-4.594994172	4.33E-06	5.10E-05
Fus	2880.700336	-0.823870773	0.17936472	-4.593271033	4.36E-06	5.14E-05
Sh3pxd2a	410.7250452	-1.226863423	0.267633055	-4.584125164	4.56E-06	5.36E-05
Rapgef5	358.6592171	-1.488601187	0.324934415	-4.581235842	4.62E-06	5.43E-05
Zfp101	300.7333333	-1.14126982	0.249269102	-4.578464837	4.68E-06	5.50E-05
Maff	346.5781519	1.185246726	0.258989253	4.576432073	4.73E-06	5.54E-05
Mertk	1765.841819	-1.112556263	0.243269402	-4.573350584	4.80E-06	5.62E-05
3110002H16Rik	2968.400129	0.861634199	0.18851112	4.570734065	4.86E-06	5.68E-05
Fcgr4	3026.714352	-0.86272718	0.188774292	-4.570151859	4.87E-06	5.69E-05
Abi3	499.85777	-1.024998835	0.224739762	-4.560825492	5.10E-06	5.94E-05
Rassf4	9053.327269	-0.969563632	0.21268616	-4.558658785	5.15E-06	6.00E-05
Rad51c	52.29538197	-2.174780992	0.477303126	-4.556393777	5.20E-06	6.06E-05
Acadl	6465.054568	0.830879252	0.182365603	4.55611824	5.21E-06	6.06E-05
Nmral1	312.5687746	-1.122531222	0.246444284	-4.554908731	5.24E-06	6.09E-05
Afg3l2	6974.892841	0.797503272	0.17516954	4.552750864	5.29E-06	6.14E-05
Rhoq	1777.880304	-0.873169981	0.191890701	-4.550350678	5.36E-06	6.21E-05
Emp2	2445.190892	0.823527289	0.18110925	4.547129906	5.44E-06	6.30E-05
Wfdc17	1566.136273	-1.025945493	0.225839776	-4.542802471	5.55E-06	6.42E-05
Metap1d	1095.031469	0.885466894	0.195055461	4.539564744	5.64E-06	6.51E-05
Cp	44.90733607	-2.399280944	0.528961541	-4.535832489	5.74E-06	6.61E-05
P2rx7	3094.887926	-0.85677461	0.188890986	-4.535815223	5.74E-06	6.61E-05
Gas6	4269.667336	-0.81354597	0.17959323	-4.529936734	5.90E-06	6.79E-05
Haus4	454.2780969	-1.052984674	0.232554195	-4.527910906	5.96E-06	6.85E-05
Ms4a14	826.3172479	-1.059020951	0.233898288	-4.527698596	5.96E-06	6.85E-05
Col18a1	4686.543483	-0.815350481	0.180230041	-4.523943279	6.07E-06	6.97E-05
Aasdhppt	983.6541173	0.893347739	0.197527232	4.5226561	6.11E-06	6.99E-05
Wdr90	183.2440169	-1.32047578	0.291960697	-4.522786095	6.10E-06	6.99E-05
Prrg1	76.74464932	-1.854370871	0.410797333	-4.514077191	6.36E-06	7.27E-05
Znfx1	5554.748365	-1.019007184	0.225768448	-4.513505738	6.38E-06	7.29E-05
Slc2a1	8419.556163	0.802942022	0.178227707	4.505147012	6.63E-06	7.57E-05
Runx2	444.8757525	1.083512966	0.240666208	4.502140011	6.73E-06	7.67E-05
Fgd4	3363.180606	-1.097808327	0.244415153	-4.491572282	7.07E-06	8.05E-05
Lyz2	502717.6617	-0.859309654	0.191396757	-4.489677193	7.13E-06	8.11E-05
Tubgcp2	1036.779726	-0.869950758	0.193873091	-4.487217651	7.22E-06	8.20E-05
Tbc1d2b	1793.591041	-1.007597739	0.224923682	-4.479731664	7.47E-06	8.48E-05
Ust	138.2886886	-1.419913334	0.317206263	-4.476309271	7.59E-06	8.61E-05
Blvrb	21441.16035	0.993098175	0.221942971	4.474564654	7.66E-06	8.67E-05
Riok3	13579.61123	0.776963112	0.173778023	4.471009039	7.79E-06	8.81E-05
AW209491	587.2525433	0.999422583	0.223713308	4.467425714	7.92E-06	8.95E-05
Car13	1196.482231	-0.850441427	0.190489807	-4.46449834	8.03E-06	9.06E-05
Comp	63.38075401	1.903144215	0.426434971	4.462917785	8.09E-06	9.12E-05
Dock7	3155.05012	-0.947809071	0.21250746	-4.460121405	8.19E-06	9.23E-05
Vrk1	700.1154038	-0.932040193	0.209013258	-4.45923959	8.23E-06	9.26E-05
Ap1b1	5230.236753	-0.813540216	0.182816352	-4.450040753	8.59E-06	9.65E-05
Praf2	578.2451616	1.05438455	0.237072327	4.44752267	8.69E-06	9.76E-05
Cacna1d	495.858256	-1.187240008	0.267006862	-4.446477519	8.73E-06	9.79E-05
Ets2	2182.826048	-0.817191823	0.183966435	-4.442070214	8.91E-06	9.98E-05
Pltp	1948.498987	-0.82312179	0.185781633	-4.430587544	9.40E-06	0.000105198
Cc2d2a	60.03590722	-2.001149294	0.451845486	-4.428835422	9.47E-06	0.000105943
Kif19a	102.6650728	-1.664528369	0.375973366	-4.427250751	9.54E-06	0.00010661
Pex11a	545.4693323	0.964080946	0.21786301	4.42517041	9.64E-06	0.000107529
G6pdx	13621.71457	0.767877085	0.173577064	4.423839563	9.70E-06	0.000108079
Hal	42.29682544	-2.3970826	0.542600701	-4.417765396	9.97E-06	0.000111042
Plpp3	1470.078783	0.827543963	0.187362562	4.416805339	1.00E-05	0.0001113
Tor3a	2949.489148	-0.820070338	0.185664051	-4.416958128	1.00E-05	0.0001113
Ppfibp2	2529.876215	0.797931531	0.180741079	4.41477685	1.01E-05	0.00011223
Arhgap18	3025.65658	-0.82635031	0.187472006	-4.407859744	1.04E-05	0.00011563
Slc7a2	684.4656501	-1.024528612	0.232426749	-4.407963431	1.04E-05	0.00011563
Cd163	67.77158766	-1.903592738	0.432088318	-4.405563996	1.06E-05	0.000116738
Snx2	6310.172693	-0.767934859	0.174505195	-4.400641815	1.08E-05	0.000119292
Rassf2	2263.058265	-0.964939205	0.219389636	-4.398289835	1.09E-05	0.000120465
Lrp8	889.7290747	0.907831688	0.206546149	4.39529709	1.11E-05	0.000122009
Pmp22	15855.27624	-0.783033834	0.17832929	-4.390943476	1.13E-05	0.000124347
Nectin4	240.5668573	-1.157873533	0.263814475	-4.388968924	1.14E-05	0.000125303
Thsd1	68.55237099	-1.855922482	0.422874834	-4.388822249	1.14E-05	0.000125303
Katnbl1	1484.924392	0.86714679	0.197736685	4.385361217	1.16E-05	0.000127179
Tshz1	1313.890093	0.865638483	0.197424967	4.38464544	1.16E-05	0.000127465
Cd33	297.8792079	-1.196908963	0.27310812	-4.382546236	1.17E-05	0.000128565
Slamf8	1662.7722	-0.818280064	0.186895091	-4.378285478	1.20E-05	0.000130967
Gpr183	324.8498549	-1.045608607	0.238926715	-4.376273307	1.21E-05	0.000132044
Mafg	5898.725862	0.771665807	0.176367922	4.375318347	1.21E-05	0.000132485
Pgrmc1	6630.838962	0.801950681	0.183373622	4.373315376	1.22E-05	0.000133568
Trim14	509.8962918	-1.144403022	0.262377272	-4.361669789	1.29E-05	0.000140734
Uaca	211.5246558	-1.186591767	0.272073358	-4.361293493	1.29E-05	0.00014083
Samd8	4925.757951	0.894353126	0.205104079	4.360484351	1.30E-05	0.000141206
Adora2a	42.44547135	-2.257264784	0.519436959	-4.345599102	1.39E-05	0.000150913
Isoc1	1204.647369	-0.912384341	0.209962629	-4.345460636	1.39E-05	0.000150913
Traf4	57.33912305	2.074691579	0.478542645	4.335437187	1.45E-05	0.000157794
Parp11	672.7802104	-0.921045085	0.212615026	-4.331984908	1.48E-05	0.000160123
Fancm	220.7965856	-1.221815335	0.28217103	-4.330052367	1.49E-05	0.000161369
Recql4	116.4176004	-1.43902142	0.33244817	-4.328558699	1.50E-05	0.000162299
Tpbgl	99.83324044	-1.607244863	0.37134585	-4.328161641	1.50E-05	0.000162425
C1ra	89.7839448	-1.592176061	0.368315816	-4.322855524	1.54E-05	0.000166211
Cbx6	514.57221	-0.943929259	0.218369289	-4.322628248	1.54E-05	0.000166212
Pros1	1488.139415	-0.893863227	0.206833708	-4.32165162	1.55E-05	0.000166778
Etl4	62.13220462	-1.916971013	0.443707188	-4.320351493	1.56E-05	0.000167592
Cd300ld	11097.58555	-0.741751194	0.171894285	-4.315159146	1.59E-05	0.000171405
Dusp13	184.2192057	1.232928534	0.286310232	4.306267812	1.66E-05	0.000178255
Mbd4	197.7887458	-1.317015891	0.306395537	-4.298417343	1.72E-05	0.000184498
Raet1d	148.1587551	-1.288252718	0.29981767	-4.296787164	1.73E-05	0.000185669
Sptlc2	8877.489881	0.775247448	0.180471098	4.295687537	1.74E-05	0.000186402
Rfx5	278.0850292	-1.064268747	0.24785248	-4.293960456	1.76E-05	0.000187667
Lrrc8c	670.1696937	-0.938720636	0.218754117	-4.291213562	1.78E-05	0.000189811
Gsg2	289.3671311	-1.04525412	0.243769095	-4.28788613	1.80E-05	0.00019248
Samd4	240.4869727	1.144436851	0.26716506	4.283632192	1.84E-05	0.000196
Cdk2ap2	2366.823812	0.875579204	0.204834097	4.274577401	1.92E-05	0.00020393
Il2rg	1563.963447	-0.832166004	0.194918423	-4.269303993	1.96E-05	0.0002086
Apobec1	10181.56858	-0.748459648	0.175402597	-4.267095594	1.98E-05	0.000210462
Angptl6	179.6047342	1.272588355	0.298315981	4.265907415	1.99E-05	0.000211371
Dusp6	3613.315319	0.757275984	0.177532491	4.26556278	1.99E-05	0.000211484
Cln5	7034.17793	0.738955175	0.173611408	4.256374531	2.08E-05	0.000220138
Tbc1d1	1985.521339	-0.804675864	0.189248139	-4.251961827	2.12E-05	0.000224296
Cdcp1	66.70110318	1.969598901	0.464349417	4.241631042	2.22E-05	0.000234639
Slc25a13	1274.281036	-0.811178298	0.19126887	-4.241036701	2.22E-05	0.000235024
1700025G04Rik	584.8125071	-0.889845791	0.210263244	-4.232055849	2.32E-05	0.000244365
Nod2	196.5407202	-1.205242009	0.28487879	-4.230718653	2.33E-05	0.000245575
Nr1d1	282.0181008	1.037031413	0.245199472	4.229337872	2.34E-05	0.00024684
Tbc1d4	238.3993743	-1.275890447	0.302006235	-4.224715583	2.39E-05	0.000251708
Tmem26	107.1869184	-1.466760273	0.347497547	-4.220922662	2.43E-05	0.000255725
Ckb	5907.481005	-0.806129137	0.191155819	-4.217131031	2.47E-05	0.000259802
Ang	74.71862991	-1.758824164	0.417110201	-4.216689405	2.48E-05	0.000260051
Ptprn	593.1014814	0.897405673	0.212846113	4.21621829	2.48E-05	0.000260334
Mdm1	258.8056382	-1.058499018	0.251121907	-4.21508036	2.50E-05	0.00026139
Adar	2267.815542	-0.83702197	0.198702902	-4.212429524	2.53E-05	0.000264214
Pigz	96.18273858	-1.548323983	0.367637072	-4.211555642	2.54E-05	0.000264974
Scn1b	166.6403457	-1.23270638	0.292884802	-4.208843795	2.57E-05	0.000267907
Ids	2450.544391	-0.984209937	0.233905836	-4.207718603	2.58E-05	0.000268762
Trim34a	515.3085744	-0.908915247	0.21601365	-4.207675046	2.58E-05	0.000268762
Glul	28361.68835	0.717036676	0.170587741	4.203330627	2.63E-05	0.000273703
Lin9	359.8509637	-0.983190641	0.234462247	-4.193385731	2.75E-05	0.000285706
Mb21d1	469.1361305	-0.973517226	0.232328475	-4.19026219	2.79E-05	0.000289381
Pxylp1	79.97471424	-1.636815455	0.390673104	-4.189731614	2.79E-05	0.000289772
Gpx3	173.6393035	-1.186208162	0.283298485	-4.187132036	2.83E-05	0.00029282
Haus6	653.6126136	-0.912220605	0.218041337	-4.183704869	2.87E-05	0.000296697
Slc16a10	6545.694244	-0.747525709	0.178675884	-4.183696705	2.87E-05	0.000296697
Mmachc	198.2293619	-1.143395484	0.273890668	-4.174641993	2.98E-05	0.000308443
Bcl2a1b	1069.201058	-0.929038049	0.22257399	-4.174063862	2.99E-05	0.000308619
Plxnc1	3052.03908	-0.930391191	0.222891797	-4.174183188	2.99E-05	0.000308619
Slc11a1	27358.2212	0.728105501	0.174598188	4.170177873	3.04E-05	0.000313621
Il12rb1	105.6832425	1.445322926	0.346776874	4.16787576	3.07E-05	0.000316494
Abhd3	275.7454073	1.032111431	0.247677612	4.167156751	3.08E-05	0.000317183
Arhgap32	47.37222334	-2.185951828	0.52460021	-4.166890878	3.09E-05	0.000317242
Apmap	1218.155943	-0.790737617	0.189804304	-4.166067884	3.10E-05	0.000318078
Lrrfip2	3957.851453	0.807513321	0.193843783	4.165794276	3.10E-05	0.000318148
Stk26	51.25740802	-1.96383108	0.471524671	-4.164853293	3.12E-05	0.000318943
Xdh	10107.76086	-0.786668229	0.188885913	-4.164779773	3.12E-05	0.000318943
Mgst1	10457.1847	0.779601292	0.187542897	4.156922523	3.23E-05	0.000329787
Cdk6	3956.683883	-0.895925382	0.21582624	-4.151142063	3.31E-05	0.0003379
Mamdc2	1978.087107	-0.884522763	0.213124453	-4.150264087	3.32E-05	0.000338869
Id3	281.1786486	1.385786222	0.334087987	4.147967828	3.35E-05	0.000341953
Icam2	314.6252372	-1.075681101	0.259369716	-4.147288729	3.36E-05	0.000342636
Arhgef3	777.1712431	-0.829400751	0.200111627	-4.144690449	3.40E-05	0.000346208
Ccsap	310.6226669	-1.00445424	0.242439363	-4.14311532	3.43E-05	0.000347921
Hist1h2bc	2101.896468	0.907618996	0.219061455	4.143216322	3.42E-05	0.000347921
Gsto1	5302.131035	0.785251697	0.189556021	4.14258377	3.43E-05	0.000348372
Zscan29	1971.522287	0.813440013	0.196370436	4.142375145	3.44E-05	0.000348372
Olfr56	49.10753284	-1.976101611	0.477668812	-4.136970139	3.52E-05	0.000356334
Esd	56199.68116	0.885134565	0.213997401	4.136193071	3.53E-05	0.000357197
Rad18	483.7599057	-0.896870162	0.216947904	-4.134034686	3.56E-05	0.000360223
1810013L24Rik	3986.966436	0.743012125	0.180307266	4.120810783	3.78E-05	0.000381172
Kcnn4	5368.665757	-0.785479739	0.190644945	-4.120118356	3.79E-05	0.000381585
Pld2	1161.539328	-0.821243367	0.199323034	-4.120162885	3.79E-05	0.000381585
Pms2	234.9516118	-1.061458998	0.257795619	-4.117443895	3.83E-05	0.000385669
Fabp7	2278.320269	0.906981224	0.221261019	4.099146006	4.15E-05	0.000416901
Msh2	610.2726067	-0.86222048	0.210348318	-4.09901296	4.15E-05	0.000416901
Akna	1051.914028	-0.852294627	0.208009864	-4.097376003	4.18E-05	0.000419458
Ptafr	7778.389441	-0.745921038	0.182135878	-4.095409686	4.21E-05	0.00042263
Ggta1	10316.89748	0.729531938	0.178189882	4.094126613	4.24E-05	0.000424571
Shq1	538.3447177	0.911072217	0.222660072	4.091762875	4.28E-05	0.000428514
Suco	2494.676102	0.848950326	0.207555094	4.090240852	4.31E-05	0.000430925
Tnk2	118.6258949	-1.325981056	0.324379493	-4.087746252	4.36E-05	0.00043517
Phgdh	148.5589563	1.371672687	0.335867729	4.08396689	4.43E-05	0.000441892
Enc1	565.7082362	-0.954590585	0.234184161	-4.076238894	4.58E-05	0.000456396
Pir	766.7210543	0.921998643	0.226323744	4.073804309	4.63E-05	0.000460758
Sort1	9884.278898	0.906380374	0.222811681	4.067921258	4.74E-05	0.000472096
Fbxl5	3733.453859	0.720501904	0.177226243	4.065435752	4.79E-05	0.000476704
Rttn	329.6160766	-1.02979049	0.25350321	-4.06223847	4.86E-05	0.000482825
Col4a5	287.0435726	-1.113499746	0.274311721	-4.059249604	4.92E-05	0.000488584
Cyb5r1	3798.165773	0.791755631	0.195108991	4.058017156	4.95E-05	0.000490705
Hid1	77.28066943	1.626526522	0.400852959	4.057663748	4.96E-05	0.000490985
Lpar6	3506.290041	0.720162072	0.177721091	4.052203755	5.07E-05	0.000502114
Ak8	226.8028525	-1.099386671	0.271390742	-4.050936524	5.10E-05	0.000504366
Smox	3158.448716	0.75145268	0.185538259	4.050122506	5.12E-05	0.000505648
Zfp90	483.324121	-0.88796086	0.219645728	-4.042695797	5.28E-05	0.000521449
Cotl1	16319.96456	-0.768684522	0.190291985	-4.039500265	5.36E-05	0.000528108
Ly75	49.27869433	-1.982780747	0.490923886	-4.038876096	5.37E-05	0.000529018
Cd200r4	1592.187123	-0.7566651	0.187366579	-4.038420846	5.38E-05	0.000529053
Entpd5	1501.604468	0.773414037	0.191511086	4.038481799	5.38E-05	0.000529053
Alg6	340.3249446	-0.961034924	0.238172576	-4.035036029	5.46E-05	0.000536236
Krt80	50.75826635	-1.955876405	0.484932412	-4.033296926	5.50E-05	0.000539717
Wdr45	763.5412369	0.967480026	0.240100217	4.029484178	5.59E-05	0.000548033
Lyrm5	2544.446587	0.772133204	0.192131998	4.018764245	5.85E-05	0.000573035
Acsl1	2234.861576	-0.745360141	0.185568987	-4.016620201	5.90E-05	0.000577732
Fcna	451.9152002	-0.999398456	0.249072922	-4.01247332	6.01E-05	0.000587432
Fam3c	1323.196492	-0.761790454	0.189880051	-4.011956224	6.02E-05	0.000588173
C5ar1	15966.10455	-0.712518117	0.17767351	-4.010266461	6.07E-05	0.000591847
Col15a1	36.42594648	-2.259759616	0.564109326	-4.005889484	6.18E-05	0.000602356
Slc5a3	276.7902383	1.134849836	0.283391577	4.004529163	6.21E-05	0.000605271
Chic2	1565.243745	0.808971577	0.202075055	4.00332231	6.25E-05	0.000607804
Rnf217	745.2849556	0.811515798	0.202743782	4.002666758	6.26E-05	0.000608927
Mib2	1557.25824	0.740722811	0.185116865	4.00137941	6.30E-05	0.000611684
Ptp4a1	589.92757	0.936237917	0.234146306	3.998516714	6.37E-05	0.000618556
Zdhhc14	980.6974336	-0.781740621	0.195604212	-3.996542878	6.43E-05	0.000623157
Clcn2	60.23497746	1.740604135	0.435597935	3.995896202	6.44E-05	0.000624285
Ephx1	3729.064717	0.715074922	0.179085328	3.992928567	6.53E-05	0.00063157
Jazf1	48.67072032	-1.914057057	0.479740642	-3.989774664	6.61E-05	0.000639437
Arhgef10l	1021.170693	-0.794640746	0.199254562	-3.98806802	6.66E-05	0.000643461
Poc1a	260.4997002	-1.040257884	0.261030427	-3.985197795	6.74E-05	0.000650093
Pot1b	502.9881618	-0.945774586	0.237320191	-3.985225954	6.74E-05	0.000650093
Tfrc	3328.224192	-0.798554774	0.20052062	-3.982407268	6.82E-05	0.000657172
Slc31a2	2616.027311	-0.745365064	0.187431326	-3.976736856	6.99E-05	0.000672418
Plxna4	430.2992354	-1.07142262	0.269648874	-3.973399196	7.09E-05	0.00068129
Zdhhc12	1118.755024	0.903590637	0.227442949	3.972823252	7.10E-05	0.000682315
Irak3	1078.221569	-0.775543587	0.195454214	-3.967904142	7.25E-05	0.000695913
Ttc12	1113.316652	0.767599357	0.193464611	3.967647378	7.26E-05	0.000696027
Fth1	1184717.323	0.808533661	0.203821636	3.966868668	7.28E-05	0.000697667
Ccdc34	305.2387415	-0.953584906	0.240440003	-3.965999394	7.31E-05	0.000699576
Phyh	1749.81877	-0.741068897	0.186884299	-3.965388751	7.33E-05	0.000700731
Golph3l	2644.615455	-0.734264859	0.18524071	-3.96384174	7.38E-05	0.000704648
Jup	333.9091151	-1.024143581	0.258560558	-3.960942805	7.47E-05	0.00071261
Trim5	168.9195338	-1.141479016	0.288630226	-3.954814549	7.66E-05	0.000730461
Slfn3	164.6432954	-1.387582903	0.351516289	-3.947421349	7.90E-05	0.000752698
Nckap1	592.2609139	0.890193437	0.225580728	3.946229996	7.94E-05	0.000755765
Skp2	383.1324001	-0.901192112	0.228396281	-3.945738993	7.96E-05	0.00075663
Taf9b	198.0120824	-1.108054864	0.280876976	-3.944982895	7.98E-05	0.000758334
Med7	968.3471035	0.821396496	0.208239126	3.944486858	8.00E-05	0.000759219
Kctd12	6834.431004	-0.760924665	0.193347714	-3.935524505	8.30E-05	0.000787407
Lrrc20	722.0028928	0.820845005	0.208649434	3.934086903	8.35E-05	0.00079123
Ppp1r15a	1831.322964	0.780190589	0.19832358	3.933927513	8.36E-05	0.00079123
Msantd3	408.7634149	0.969907931	0.24662574	3.932711701	8.40E-05	0.000794528
Ncf2	8653.169338	0.743146694	0.189069169	3.930554603	8.48E-05	0.000800969
Lima1	2509.742143	-0.796778248	0.202742812	-3.929995057	8.49E-05	0.000802113
Ripk2	961.3257203	0.796294584	0.202698986	3.928458652	8.55E-05	0.000806529
Flnb	999.4121459	-0.980690095	0.249917414	-3.924056667	8.71E-05	0.000820155
St3gal4	668.7655915	-0.806378507	0.205499383	-3.923994777	8.71E-05	0.000820155
Orai2	402.1167736	-0.903005616	0.230212523	-3.922486953	8.76E-05	0.000824567
1190002N15Rik	853.1856012	-0.825968786	0.210633479	-3.921355663	8.81E-05	0.000827706
Mars	3015.423454	0.724839588	0.184943159	3.919256006	8.88E-05	0.000834203
Psmd11	3658.121043	0.729857596	0.186620471	3.910919279	9.19E-05	0.000862759
Tmem106a	9891.913059	-0.683314645	0.174895	-3.906999315	9.34E-05	0.000876088
Ccrl2	873.5764962	-0.798596326	0.204872289	-3.898020223	9.70E-05	0.000908398
Tmc6	1438.108451	0.731900547	0.188376831	3.885300239	0.000102204	0.00095645
Rgs12	183.443406	-1.083276478	0.279323641	-3.878212652	0.000105227	0.000983865
Ccdc14	170.650641	-1.115032054	0.287658534	-3.876234911	0.000106085	0.00099101
Nlrp1a	371.3743036	-0.927959211	0.239561639	-3.873571812	0.000107252	0.001000287
Zbtb8a	101.84308	-1.345935142	0.34746964	-3.873533071	0.000107269	0.001000287
Rfc4	385.2440587	-1.008648991	0.260689366	-3.869160483	0.000109211	0.001017491
Ankrd37	437.9829449	-0.993936605	0.257035251	-3.866927199	0.000110215	0.00102594
Map4k1	453.7330362	-0.852303823	0.220497581	-3.865365873	0.000110923	0.001031611
Cpd	7446.173753	-0.833750205	0.215748117	-3.864461106	0.000111335	0.001033965
Mis18a	546.4879859	-0.846039878	0.21893302	-3.864377697	0.000111373	0.001033965
Fam124a	114.4526688	1.289142734	0.333886534	3.861020443	0.000112914	0.001045735
Prelid2	170.1460871	-1.156181991	0.299454024	-3.860966622	0.000112939	0.001045735
Rnf166	1970.437855	0.746302566	0.193280892	3.861233035	0.000112816	0.001045735
Zdhhc18	2610.300188	0.692415575	0.179478773	3.8579246	0.000114354	0.0010579
Tmod1	169.351551	-1.148782703	0.297804454	-3.857506792	0.000114549	0.001058776
Jak3	545.1462737	-0.825692626	0.21406755	-3.85715922	0.000114712	0.00105935
Nfkbia	4224.665524	-0.77457439	0.200984349	-3.853904029	0.000116249	0.001072598
Bhlhe40	1825.688232	0.705692757	0.183225856	3.851491121	0.000117401	0.001082272
Arhgap22	1579.848159	-0.777678399	0.20203046	-3.849312621	0.00011845	0.001090985
Suclg2	360.173301	-0.894750108	0.232538886	-3.847744012	0.000119211	0.001097029
Atp6v0d2	31371.88188	0.657026425	0.170916205	3.844143538	0.000120974	0.001112285
Cchcr1	204.20566	-1.039603313	0.270499824	-3.843267978	0.000121407	0.001115285
Sfxn2	299.843477	-0.93497822	0.243438885	-3.840710237	0.000122679	0.001125986
Chrnb2	101.5495694	1.314169011	0.342451178	3.837536836	0.000124275	0.001139636
Acot13	1894.487789	0.862075937	0.224658383	3.837274734	0.000124407	0.001139857
Rnf183	91.75963351	1.50436942	0.392956701	3.8283338	0.000129014	0.001181032
Psph	433.1964732	0.977726912	0.255549483	3.825978835	0.000130253	0.001191343
Clstn1	538.5328848	-0.8632172	0.225662566	-3.825256514	0.000130636	0.001193802
Slc25a24	2918.408508	-0.764619623	0.200030679	-3.82251177	0.000132099	0.001206123
Arhgap11a	1268.344014	-0.816752897	0.213772954	-3.820655889	0.000133097	0.00121418
Tmem171	307.5239382	-1.012272568	0.265186351	-3.817212179	0.000134968	0.001230178
Nme4	483.6024667	-0.929788729	0.243767401	-3.814245565	0.0001366	0.001243969
St6gal1	2218.562796	-0.75007028	0.196691383	-3.813437427	0.000137047	0.001246964
Slc48a1	36749.71982	0.675284943	0.177114401	3.812704886	0.000137454	0.001249584
Zfp367	855.2670773	-0.778844064	0.204766017	-3.803580668	0.00014262	0.00129542
Sod1	9528.115353	0.868890679	0.22859398	3.801021706	0.000144101	0.001307742
Cldn12	305.7357553	0.924509122	0.243443696	3.797630162	0.000146086	0.001323869
Ppp2cb	3600.512486	0.684125583	0.180148922	3.797555796	0.00014613	0.001323869
Gmnn	1066.334183	-0.848880919	0.223881359	-3.791655201	0.000149647	0.001353741
Smim3	1199.007002	0.796013832	0.209941886	3.791591313	0.000149685	0.001353741
Zc3hav1l	88.4431324	-1.478196741	0.390259653	-3.787726274	0.000152032	0.001373785
Ubap1	6103.523288	0.682140053	0.180289432	3.783583129	0.000154587	0.001395666
Gusb	24394.12085	-0.64958341	0.171760314	-3.781917914	0.000155625	0.001402626
Rab9	2135.407032	0.729589774	0.192913164	3.781959503	0.000155599	0.001402626
Cd79b	71.4323958	-1.616322739	0.42774567	-3.77870041	0.000157649	0.001419226
Fam57a	141.5255898	-1.14395397	0.302765626	-3.778348244	0.000157872	0.001419226
Mllt11	771.7327737	0.795920595	0.21064752	3.778447498	0.000157809	0.001419226
Man2a1	4045.427586	-0.843873045	0.223471907	-3.776192974	0.000159244	0.001430332
Ngfrap1	430.9443539	-0.945320434	0.250472731	-3.77414512	0.000160557	0.001439668
Pcx	407.554477	0.855951123	0.226791634	3.774174149	0.000160539	0.001439668
Slc19a2	738.6280625	0.762474361	0.202350242	3.76809217	0.0001645	0.001473763
Hgf	358.2851896	-1.185065669	0.314540036	-3.767614712	0.000164815	0.001475324
Cd59a	346.6354502	-0.903964633	0.239998418	-3.766544126	0.000165523	0.0014804
Pnp2	48.15740695	-1.870506017	0.497253439	-3.761675379	0.000168779	0.001508238
Gadd45a	2227.591326	0.762329958	0.202682931	3.761194665	0.000169104	0.001509855
Txnl4a	756.0005568	0.854397449	0.227285536	3.759136914	0.000170501	0.001521033
Phospho2	1219.409223	0.748987232	0.199400132	3.756202289	0.000172511	0.001537664
Mpeg1	134353.6644	-0.719842565	0.1917014	-3.755019856	0.000173328	0.001543631
Ceacam19	40.00258476	-2.121996914	0.565769027	-3.750641716	0.000176383	0.001568177
Rilpl2	4690.106323	0.761487802	0.203018192	3.7508353	0.000176246	0.001568177
Bcl7a	75.13325928	-1.504325119	0.401202305	-3.749542565	0.000177157	0.001573733
Fhad1	37.90604118	-2.066141766	0.551707025	-3.74499811	0.000180395	0.00160114
Pogk	2425.818529	0.806250871	0.215311923	3.744571405	0.000180702	0.001602509
Agpat4	1722.279692	0.768445565	0.205363893	3.741872797	0.000182654	0.001617299
Egr1	320.8638911	0.943479474	0.252143186	3.741840057	0.000182678	0.001617299
Thap4	1180.374137	0.758625456	0.202810717	3.740559015	0.000183611	0.001624195
Ccdc18	39.8310013	-1.969333838	0.526691914	-3.739062224	0.000184708	0.00163252
Xrcc3	73.11639098	-1.471847019	0.393747959	-3.738043548	0.000185458	0.001637769
G6pc3	1445.840876	0.752223109	0.201344938	3.735992157	0.000186976	0.001649793
Pik3ip1	54.13613658	-1.689165512	0.452374357	-3.733999253	0.000188463	0.001661513
Fam129b	32391.44202	0.639259973	0.171413738	3.729339202	0.000191983	0.001691122
Ikzf1	1792.501304	-0.753399433	0.202177389	-3.726427753	0.000194213	0.001709332
Als2cl	494.7472759	-0.820777497	0.22030247	-3.725684494	0.000194786	0.001712942
Piga	261.9677189	-0.99885493	0.268197417	-3.724327184	0.000195837	0.001720742
Dcbld2	1598.394427	-0.734578241	0.197338778	-3.722422158	0.000197321	0.001732331
Zfp746	1437.877982	0.693797037	0.186439612	3.721296301	0.000198203	0.00173862
Gpcpd1	2629.620426	0.731018407	0.196689317	3.716614708	0.00020191	0.001769662
Net1	190.9851521	-1.054168152	0.283823473	-3.714168328	0.000203873	0.001785377
Diaph2	1314.462056	-0.894361258	0.240822222	-3.71378211	0.000204185	0.001786615
Dbf4	779.7070039	-0.743176061	0.200148065	-3.713131376	0.000204711	0.00178904
Etv5	1135.569774	-0.742878666	0.200074093	-3.713017793	0.000204802	0.00178904
Gm5150	337.6989256	-0.93459427	0.25194293	-3.70954751	0.00020763	0.001812232
Lnx2	276.7572052	-0.922635093	0.248782078	-3.708607554	0.000208402	0.00181746
Dand5	166.5490139	1.09624202	0.295672679	3.707620277	0.000209216	0.001823044
P2rx4	9977.250868	-0.644004057	0.173720478	-3.707128055	0.000209623	0.001825076
Nfix	154.655221	-1.235165198	0.333369174	-3.705097209	0.00021131	0.001838237
Lmnb2	665.4353349	-0.759672356	0.205111514	-3.7037041	0.000212474	0.001846836
Rbm43	879.9723688	-0.739359188	0.19964338	-3.703399474	0.00021273	0.001847527
Palb2	191.1865352	-1.089139169	0.29442574	-3.699198206	0.000216282	0.001876824
Icosl	165.9556662	-1.079584105	0.292134159	-3.69550794	0.000219448	0.001902725
Gnpda1	1601.688719	-0.701102424	0.189778828	-3.694313167	0.000220482	0.001910116
Slc39a8	433.2515348	-0.823142162	0.222976404	-3.691611074	0.000222838	0.001928936
Sstr5	88.58845792	1.414667287	0.3840547	3.683504689	0.000230049	0.001988078
Stoml1	1298.651972	0.755582651	0.205123899	3.683542753	0.000230015	0.001988078
Timm8b	1803.607989	0.906037767	0.24624114	3.679473567	0.000233716	0.002018106
Acot2	345.5989573	0.870416482	0.236744889	3.67660094	0.000236362	0.002039281
Psmb9	866.1545218	-0.804240961	0.218878307	-3.674374918	0.000238432	0.002055452
Soat2	99.36352181	1.303311283	0.354834493	3.673011806	0.000239708	0.002064757
Ahi1	415.4183515	0.857831012	0.234310605	3.661084869	0.00025115	0.002161533
Ptprj	3739.463849	-0.936755407	0.256023099	-3.658870666	0.000253329	0.002178506
Tmem140	4456.025	0.664024182	0.181560078	3.657324831	0.000254861	0.002189889
Pink1	3648.754512	0.718263852	0.196549673	3.654363002	0.000257821	0.002213511
Wfs1	787.9084399	0.738165714	0.202174781	3.651126573	0.000261093	0.002239764
Zfp395	655.6953654	-0.84728568	0.232092415	-3.650639248	0.000261588	0.002242187
Adgre1	39432.86555	-0.643986602	0.176421566	-3.650271433	0.000261963	0.002243569
Prkacb	4266.609	-0.743348578	0.203687995	-3.649447177	0.000262805	0.002248945
Arap3	1986.166089	-0.686296432	0.188123303	-3.648120251	0.000264166	0.002255076
Man1a2	3915.261826	0.748178754	0.205077901	3.648266095	0.000264016	0.002255076
Sash1	5536.986918	-0.878549324	0.240808098	-3.648337951	0.000263942	0.002255076
Chst15	40.62112265	-1.886759227	0.517924668	-3.642922112	0.00026956	0.002295205
Nat8l	164.591699	-1.086930059	0.29836315	-3.642976885	0.000269503	0.002295205
Ptpn3	172.953781	1.069576962	0.293603977	3.642923958	0.000269558	0.002295205
Tarsl2	301.728646	-0.96365061	0.264539351	-3.642749587	0.000269741	0.002295205
Eng	1848.790938	-0.678316912	0.186435372	-3.638348805	0.000274392	0.002332884
Arap2	805.0800043	0.865810322	0.238093903	3.636423744	0.000276449	0.002348478
Ncoa3	2790.977144	-0.82545272	0.227018933	-3.63605233	0.000276848	0.002349964
B430306N03Rik	9555.036205	0.632144901	0.17386525	3.635832357	0.000277084	0.00235007
Phlpp1	629.1899153	-0.86077123	0.236806423	-3.63491504	0.000278072	0.002356545
Pkn3	408.0593188	0.821813357	0.226162152	3.633735132	0.000279348	0.002365444
Mllt6	1911.949201	-0.719870852	0.198121797	-3.633476284	0.000279628	0.002365911
Maml2	379.0149015	-0.923090156	0.254077246	-3.633108315	0.000280027	0.002367381
Trim12c	983.8300543	-0.716328173	0.197236731	-3.631819339	0.00028143	0.002377326
Pitpnm1	3168.541508	0.66351663	0.182775132	3.63023473	0.000283164	0.002390046
Loxl3	385.060368	-0.82246657	0.226920792	-3.624465445	0.00028956	0.00244207
Cd48	6835.531708	-0.660144043	0.182241016	-3.622368101	0.000291918	0.002459986
Hsp90ab1	57445.2145	0.631491036	0.174366685	3.621626666	0.000292756	0.00246507
Mt1	17183.14308	0.961947333	0.265950458	3.617017018	0.000298018	0.002507361
Trim21	805.6908194	-0.734898782	0.203390802	-3.613235087	0.0003024	0.002542196
Setdb2	386.4376997	-0.819998364	0.227147552	-3.609981071	0.000306219	0.002572243
Sulf2	1700.064359	-0.687979428	0.190592685	-3.609684335	0.00030657	0.002573128
Sep-06	236.7831561	-0.929963515	0.257902603	-3.605870998	0.000311108	0.00260913
Ifi35	1211.686509	-0.829787288	0.230144481	-3.605505922	0.000311545	0.002610716
Rhoh	254.224874	-0.976512293	0.271071272	-3.602418971	0.00031527	0.002639818
Rapgef2	579.405777	-0.990177312	0.274885319	-3.602146944	0.0003156	0.002640477
Trib1	444.7330934	-0.798993154	0.221877372	-3.601057412	0.000316926	0.002649457
Pik3r6	523.7164175	-0.7749211	0.215448719	-3.596777476	0.000322184	0.002691273
Mpzl1	195.2394605	-0.990953864	0.275761812	-3.593513751	0.000326248	0.002723059
Gamt	556.3985678	-0.830151438	0.231166961	-3.591133584	0.000329243	0.002745457
Snn	385.0761832	0.826837821	0.230254998	3.590965789	0.000329455	0.002745457
Ndst2	1515.252381	-0.690034559	0.192243439	-3.58937898	0.000331467	0.002760032
Tmem43	7781.674706	0.619847523	0.172742255	3.588279682	0.000332867	0.002769497
Ebi3	923.9936127	-0.728095947	0.202935954	-3.58781149	0.000333465	0.002772276
Ddit4l	57.88270615	1.570598178	0.437804501	3.587441825	0.000333938	0.002774012
Fam8a1	1296.236489	0.689861949	0.19232782	3.586906717	0.000334624	0.002777511
Asf1a	575.9981327	0.820093652	0.229736304	3.569717273	0.000357367	0.002957237
Cd81	5391.716565	0.636378193	0.178262987	3.569884054	0.000357139	0.002957237
G2e3	466.0309661	-0.87771247	0.245844346	-3.570195871	0.000356714	0.002957237
Sema4d	10917.04951	-0.761442806	0.213307795	-3.569690488	0.000357403	0.002957237
Dnph1	139.3256662	-1.203504096	0.337329811	-3.567737147	0.000360077	0.002974873
Slc9a3r1	2955.133758	-0.64401371	0.180511294	-3.567719763	0.000360101	0.002974873
Lyz1	376.4578417	-0.872477109	0.24461572	-3.566725435	0.00036147	0.002983831
Cd9	34919.12564	0.657090708	0.184395768	3.563480408	0.00036597	0.003018606
Apobec3	1065.2887	-0.687184905	0.192871182	-3.562921617	0.00036675	0.003022667
Cds1	424.4303386	-0.818353514	0.229714316	-3.562483728	0.000367363	0.00302534
Cd200r1	7557.862415	0.618169236	0.173547425	3.56196144	0.000368094	0.003026731
Dnmt3l	411.0695959	0.918601156	0.257892649	3.561951691	0.000368108	0.003026731
Mospd2	2994.25128	-0.658478409	0.184925675	-3.56077332	0.000369764	0.003037969
Zfp385a	1226.881218	-0.681974912	0.191625769	-3.558889366	0.000372426	0.003057449
Cyfip1	14235.35673	-0.627632262	0.176381482	-3.558379571	0.00037315	0.003060995
Olfml2b	86.22091048	-1.303303106	0.36632369	-3.557790946	0.000373987	0.003065465
Xylt2	3032.597341	-0.631612368	0.177740365	-3.553567405	0.000380044	0.003112683
Dap	7756.451145	0.653951424	0.184076752	3.552601937	0.000381441	0.003121693
Hirip3	387.0018862	-0.849565367	0.239249596	-3.550958415	0.000383831	0.003138805
Ece1	817.8175906	-0.719235761	0.202598472	-3.550055202	0.00038515	0.003147143
Ptch1	281.4931417	0.975312647	0.274979949	3.546850061	0.000389866	0.003183202
Ppbp	169.134372	-1.00813561	0.284268242	-3.546423634	0.000390498	0.00318588
Ankrd44	1326.03293	-0.812755358	0.229369066	-3.543439284	0.000394944	0.003219654
Rtel1	497.4597996	-0.781024249	0.220452951	-3.542816034	0.000395879	0.003224769
Abcd1	2635.350235	-0.673630551	0.190309275	-3.539662217	0.000400639	0.003261019
Celf2	3973.795608	-0.691189377	0.195315491	-3.538835423	0.000401896	0.003268715
Ypel5	6301.863997	0.675894864	0.191136586	3.536187811	0.000405946	0.003299097
Wdr6	463.4779039	-0.788338729	0.223059195	-3.5342131	0.000408991	0.003321274
Nup85	1033.674886	-0.751604282	0.212728557	-3.533161196	0.000410622	0.003331941
Mrpl38	940.9577952	0.737633197	0.208858897	3.531729836	0.000412851	0.00334744
Kdelc2	651.9116975	-0.753633235	0.213426591	-3.531112183	0.000413816	0.003352678
Me2	1199.351494	-0.671059356	0.190087784	-3.530260286	0.000415151	0.003360899
Itga4	2459.277566	-1.007777525	0.285664231	-3.527839384	0.000418966	0.003389173
Ell2	4878.871126	-0.637604677	0.180815734	-3.526267668	0.000421461	0.003406727
Acadvl	3904.895081	0.683164902	0.193970632	3.522001728	0.000428301	0.003456937
Phlda1	372.8324338	0.872732254	0.247795676	3.521983384	0.000428331	0.003456937
Cisd1	1367.690664	0.815298081	0.231853872	3.516430725	0.000437391	0.003527345
Lpcat1	1022.355978	-0.679288672	0.193209988	-3.515805163	0.000438423	0.003532953
Tbca	2771.424071	0.822855291	0.23405973	3.515578224	0.000438797	0.003533262
Prune2	649.121508	-0.803598472	0.228633558	-3.514787937	0.000440105	0.003541077
Mef2c	1177.218901	-0.817579737	0.232742781	-3.512803846	0.000443405	0.003564892
Rnf128	43683.90583	0.599554809	0.170694347	3.512446771	0.000444001	0.003566955
Epas1	698.1336523	-0.792124074	0.225775802	-3.508454257	0.000450719	0.003618155
Mettl26	447.9681906	0.844717266	0.240832987	3.507481586	0.00045237	0.003628634
Ampd3	5216.772642	0.676648223	0.193064842	3.504771849	0.000456999	0.003662967
Foxp1	929.5801769	-0.77432694	0.221183808	-3.50083013	0.000463811	0.003714736
Fabp4	3768.929178	-0.656097751	0.187606692	-3.497198025	0.000470173	0.003762815
Psip1	745.0754085	-0.704961379	0.20185016	-3.492498487	0.000478524	0.003826737
Ggt5	122.5864094	1.117153126	0.319999693	3.491106873	0.000481024	0.003843797
Nek8	140.8749477	1.060885899	0.30437798	3.485422625	0.00049136	0.003923409
Nup155	1268.835234	-0.701479547	0.201314012	-3.484504336	0.000493049	0.003933905
Mapre3	488.8623979	0.766907859	0.220162194	3.483376713	0.000495131	0.003947515
Eid1	5674.145689	-0.657863272	0.189011551	-3.480545331	0.000500394	0.003986448
Nprl2	611.6823333	0.771566254	0.22173282	3.479711552	0.000501954	0.003995842
Plxnb3	72.11396131	-1.40016571	0.402595974	-3.4778433	0.000505465	0.004020747
Lrrc51	167.8211211	1.03683322	0.298583119	3.472511187	0.000515614	0.004098366
Sars	7484.733767	0.708957167	0.204187642	3.472086561	0.00051643	0.004099061
Stat4	44.23949106	-1.723359481	0.496350783	-3.472059561	0.000516482	0.004099061
Homer3	3266.149216	0.637518128	0.183666471	3.471064296	0.0005184	0.004111177
Tpcn1	2084.750565	-0.730050831	0.21059335	-3.466637622	0.000527012	0.00417632
Ranbp9	4156.52673	0.613470608	0.177026659	3.465413702	0.000529416	0.004192211
Hbegf	130.9614272	-1.0858422	0.313394802	-3.464774127	0.000530677	0.004199027
Igf2r	6909.672141	-0.891975459	0.257691131	-3.461413113	0.000537348	0.004245409
Il6ra	1093.849199	-0.712587117	0.205854523	-3.46160534	0.000536964	0.004245409
Sirpa	57973.94772	-0.599815289	0.173371761	-3.459705821	0.000540766	0.004269204
Trim6	135.4182046	1.069944759	0.309654605	3.455284505	0.000549712	0.004336574
Kcnk13	3637.054383	0.614748426	0.177944051	3.454728726	0.000550847	0.00434226
Pcdh7	5772.810258	-0.698708793	0.202288857	-3.454015229	0.000552306	0.004350499
Ddx11	181.6969103	-0.970276031	0.281040206	-3.452445635	0.000555529	0.004372608
Srgap3	90.34535301	-1.273529548	0.368973383	-3.451548561	0.000557379	0.004383883
Kcmf1	4120.654036	0.630169387	0.182693011	3.449334947	0.000561969	0.004415228
Mfsd14a	2823.352956	0.615155046	0.178356503	3.449019431	0.000562626	0.004415228
Tmem63b	1354.571182	0.659466322	0.191194406	3.449192553	0.000562266	0.004415228
Ghitm	15271.60695	0.620782487	0.180141401	3.446084476	0.000568773	0.004460128
Pole2	298.6506676	-0.861629091	0.250070332	-3.445547032	0.000569905	0.004465672
Hat1	2117.110002	-0.679160226	0.197288875	-3.442465899	0.000576437	0.004513485
Gpr108	3118.129277	0.644581071	0.18731455	3.441169263	0.000579206	0.004531791
Klhl23	38.2883424	-1.91514574	0.55660594	-3.440756917	0.000580089	0.004535323
Macrod1	455.2924778	0.885974576	0.257791097	3.436792758	0.000588646	0.004598795
B3glct	544.9805845	-0.73060977	0.212597476	-3.436587229	0.000589093	0.004598864
Agmo	63.80892824	-1.432451269	0.41693692	-3.435654652	0.000591124	0.004611294
Mt2	7514.125642	0.972463372	0.283113607	3.434887441	0.0005928	0.004620935
Ppfia4	519.7142213	-0.775327746	0.225844116	-3.433021685	0.000596894	0.0046494
Dedd2	682.4615214	0.699400513	0.20376587	3.43237321	0.000598324	0.004657077
N4bp2	347.7159527	-0.980583618	0.285838101	-3.430556018	0.000602346	0.00468491
Cenpt	317.2111391	-0.828201303	0.241587848	-3.428157956	0.000607692	0.004722993
Alms1	108.2764576	-1.39172433	0.406248089	-3.42579908	0.000612994	0.004760676
Cmtm7	4413.211713	0.744772082	0.217474886	3.424634887	0.000615626	0.004777587
Akap13	3482.113557	-0.841442117	0.246002244	-3.420465212	0.000625141	0.004847846
Slc20a2	656.8386126	0.701428276	0.205136127	3.419330798	0.000627754	0.004862542
Treml1	201.2566203	0.95401909	0.279014935	3.419240228	0.000627963	0.004862542
Filip1l	696.0956542	-0.77187181	0.225800391	-3.4183812	0.000629948	0.004874322
Nup133	1181.001279	-0.665552201	0.194771956	-3.417084331	0.000632957	0.004890394
Otulin	3054.968881	0.774787565	0.226733557	3.417172007	0.000632753	0.004890394
Dpy19l3	110.7331014	-1.165416533	0.341108803	-3.416553669	0.000634192	0.004896332
Nfkb2	2221.968105	-0.637658419	0.186709344	-3.415246431	0.000637243	0.004916278
Fam92a	367.7638131	-0.848668781	0.248578178	-3.414092044	0.00063995	0.004933532
Tef	2779.082712	0.639001003	0.187276005	3.412081564	0.000644688	0.004966417
Tfdp1	896.9569239	-0.669745705	0.196574481	-3.407083678	0.00065661	0.005054549
Cisd2	3537.882107	0.622497916	0.182858104	3.404267578	0.000663417	0.00510321
Tmem173	1225.060243	-0.655483597	0.192757839	-3.400554811	0.000672493	0.005169232
Rhobtb1	132.955489	-1.05503904	0.310295688	-3.400108608	0.000673591	0.005173888
Ptgir	1790.968275	0.62361093	0.183757197	3.393668057	0.000689632	0.00529323
Tgfbr2	3691.10253	-0.652508568	0.192411481	-3.391214306	0.000695837	0.00533695
Gpr132	275.726224	-0.843941184	0.248986405	-3.389507089	0.000700184	0.005362459
Rassf5	1018.754046	-0.670036078	0.197676559	-3.389557584	0.000700055	0.005362459
Numbl	473.5557765	0.744109365	0.219567401	3.388979246	0.000701533	0.005368877
Marcks	5515.502503	-0.59050093	0.174284021	-3.388153	0.00070365	0.005381155
Inpp5j	77.36666175	-1.314043039	0.388089278	-3.385929771	0.000709375	0.005420991
Batf2	150.1738581	-1.046266905	0.309125162	-3.384606089	0.000712805	0.005443236
Ipo13	3033.098508	0.602365695	0.177997518	3.38412413	0.000714057	0.005448837
Parp1	3791.461962	-0.624200552	0.184492037	-3.383346844	0.000716081	0.005460315
Bet1	2416.031733	0.66512902	0.19685611	3.378757302	0.000728143	0.005548256
Arsg	301.1901719	0.81431606	0.241067239	3.37796236	0.000730251	0.005560285
Eif1	5426.397885	0.698542386	0.206869142	3.376735553	0.000733515	0.005581095
Pacs2	4937.596261	0.621940701	0.184228444	3.375921148	0.00073569	0.005593588
Rcbtb1	753.3376519	-0.720327583	0.21353362	-3.373368478	0.000742545	0.005641623
Mipol1	94.18359009	1.208127642	0.358315204	3.371689591	0.000747086	0.005672019
Fli1	1546.823882	-0.660100566	0.195841009	-3.370594189	0.000750063	0.005690504
Cers4	210.1273317	-0.895042149	0.265643028	-3.369341762	0.000753479	0.005712299
Eri2	298.3651722	-0.84915288	0.252079768	-3.368587998	0.000755543	0.005719682
Papd5	1881.975159	0.702174875	0.208441106	3.368696743	0.000755245	0.005719682
Nmi	580.6671448	-0.762848373	0.226495248	-3.368054656	0.000757006	0.005726629
Arhgap28	202.5237291	0.923608015	0.274437439	3.36545924	0.000764164	0.005775238
Lpar5	144.4992143	-1.204887637	0.358029943	-3.365326449	0.000764531	0.005775238
Pvr	1360.218875	0.632531649	0.18802295	3.36411937	0.000767883	0.005796387
Atrnl1	82.42415246	-1.306522388	0.388559655	-3.362475674	0.000772469	0.005826816
Itpripl1	723.3460721	-0.68168252	0.202959948	-3.358704653	0.000783087	0.005902667
Ssbp3	544.9935988	-0.709520877	0.211314716	-3.357650092	0.000786081	0.00592098
Pidd1	188.2126722	-0.923709135	0.275319958	-3.355038772	0.000793539	0.005972871
Nadk	7225.778059	-0.594347803	0.177189586	-3.354304379	0.000795648	0.005984458
Ralgps1	594.0976432	0.774062241	0.231413321	3.344933816	0.000823022	0.006185921
Hibch	753.8595836	0.701704626	0.209799746	3.344640024	0.000823894	0.006188047
Bcl3	464.1708294	-0.804152108	0.240554682	-3.342907736	0.000829055	0.006222354
Prps1	321.8995075	-0.812289274	0.243027055	-3.342382079	0.000830626	0.006229698
Bcam	38.34327233	-1.771562886	0.530104485	-3.341912651	0.000832032	0.006231341
Itga1	65.65415925	1.472734836	0.440675942	3.341990553	0.000831799	0.006231341
Ulbp1	356.1094934	-1.166959333	0.349210434	-3.341708091	0.000832646	0.00623149
Galnt12	338.2266883	-0.787648397	0.235955592	-3.338121345	0.000843469	0.006307995
Nadk2	865.0749786	0.666915749	0.199808721	3.337770972	0.000844533	0.006311459
Ifnar1	4514.998909	-0.604316086	0.181207906	-3.33493223	0.000853202	0.006371707
Vav2	1106.508427	-0.704677072	0.211323124	-3.334595184	0.000854237	0.0063749
Sh2d3c	698.7535336	-0.724715259	0.217358577	-3.33419214	0.000855475	0.006379611
Agap1	2321.607863	-0.734779128	0.220420664	-3.333531054	0.000857511	0.006381194
Hmgn2	355.6485372	0.806823072	0.242015655	3.333763978	0.000856793	0.006381194
Rae1	1539.279321	0.663063307	0.198900289	3.33364677	0.000857154	0.006381194
Lpxn	6294.272031	-0.613282825	0.184064763	-3.331886106	0.000862596	0.006414485
Pygb	2373.648166	-0.606955786	0.182314146	-3.329175483	0.000871035	0.00647266
Armc5	638.7542517	-0.693087042	0.208204547	-3.328875622	0.000871973	0.00647505
Uba7	1433.571143	-0.629315446	0.189280442	-3.324777988	0.00088489	0.006566319
Slc27a6	82.99031964	1.310004977	0.394145545	3.323657961	0.000888451	0.006588089
Lrrc24	281.4242576	0.835345078	0.251425657	3.322433709	0.000892359	0.006612397
Slc41a1	610.6748246	0.746306543	0.22469143	3.321473106	0.000895436	0.006630521
Coq10a	1284.13737	0.697712896	0.210140846	3.320215502	0.00089948	0.006652328
Erlin1	1479.463641	-0.630564011	0.18991958	-3.320163257	0.000899648	0.006652328
Cds2	9397.424949	0.682983442	0.205873213	3.317495419	0.000908284	0.006711459
Mutyh	47.9057037	-1.572315104	0.474106647	-3.316374308	0.000911936	0.006733705
Fbxo36	121.4460273	1.093553506	0.329962469	3.314175422	0.000919138	0.006782116
Cacna1a	582.0365392	-0.925811487	0.279638193	-3.310747635	0.000930471	0.006860915
Gfra4	71.2045714	-1.330226716	0.401850626	-3.310251694	0.000932121	0.006868261
Ogfod2	653.7732951	0.762834841	0.230482676	3.309727457	0.000933869	0.006876311
Trim9	44.3844139	1.60394939	0.485054044	3.306743674	0.000943872	0.0069451
Tmem158	201.5893123	0.985261555	0.297993877	3.306314768	0.000945318	0.00695087
Fmo5	385.4812967	-0.785166649	0.237543994	-3.305352565	0.00094857	0.006969898
Cd14	6852.400503	-0.769752316	0.232963675	-3.304173139	0.00095257	0.006975285
Dmpk	249.5218126	-0.950138159	0.287549347	-3.304261225	0.000952271	0.006975285
Nck2	1098.712695	0.641684681	0.194205262	3.304157026	0.000952625	0.006975285
Palld	1011.976263	-0.749041488	0.226674001	-3.304487877	0.000951501	0.006975285
Prr13	12832.65674	0.656823148	0.198763653	3.304543557	0.000951312	0.006975285
E2f1	1576.400252	-0.632704744	0.191561508	-3.302880371	0.000956972	0.007002234
Pag1	1166.279276	-0.778225197	0.23584221	-3.299770627	0.000967639	0.007075353
Tnfrsf23	1459.222777	0.615343183	0.186605502	3.29756184	0.000975282	0.007126277
Wee1	592.1991516	-0.712284648	0.216068788	-3.296564283	0.000978752	0.00714666
Acot4	70.99072609	1.297009335	0.393750149	3.293990712	0.000987758	0.007207404
Ift80	226.1827956	-0.885092395	0.268951771	-3.290896329	0.000998687	0.007282094
Gnl1	2515.258394	0.645194316	0.196391059	3.285252993	0.001018908	0.007424384
Gpank1	432.671695	0.865175316	0.263611821	3.282005009	0.001030718	0.007505226
Tlcd1	63.02544267	1.358797545	0.414068289	3.281578382	0.001032278	0.007511381
Nars	11138.79942	0.581432905	0.177217803	3.280894453	0.001034785	0.007524403
Rpia	672.2854261	0.672170881	0.205002861	3.278836587	0.00104236	0.007574241
Fgf13	229.3015555	-0.865412372	0.264003041	-3.278039402	0.001045308	0.007590411
Sncaip	119.9258942	-1.092628182	0.333458544	-3.27665373	0.001050451	0.007622486
Zfand5	5157.823343	0.578641545	0.176675661	3.275162756	0.001056011	0.007657539
Fry	231.9188376	-0.976506288	0.298417391	-3.27228345	0.001066826	0.00773062
Stag3	54.84905526	-1.446334391	0.442419811	-3.269144727	0.001078731	0.007811501
Ypel3	2224.042093	0.617294465	0.18894088	3.267130248	0.001086437	0.007861879
Plscr1	384.98336	-0.746100461	0.228556967	-3.264396056	0.001096977	0.007932685
Cebpa	5440.632092	0.579592197	0.177600929	3.26345251	0.001100636	0.007953669
Pla2g16	278.5620289	-0.986661406	0.302411362	-3.262646614	0.001103771	0.007970833
Laptm4b	298.8388897	0.820730834	0.251568847	3.26245019	0.001104536	0.007970877
Map3k14	619.7327374	0.681355258	0.208868539	3.262124887	0.001105804	0.007974549
Gnl3	2057.276663	0.633460418	0.194297058	3.260267668	0.001113071	0.008015945
Nqo2	3106.121774	-0.579402942	0.177712181	-3.260344564	0.001112769	0.008015945
Bmyc	227.0918383	-0.87759226	0.269259131	-3.259285054	0.001116934	0.008038249
Syne2	116.9274626	-1.238931343	0.380176699	-3.258830293	0.001118726	0.00804563
Anxa6	5999.827218	-0.580181459	0.17824846	-3.254903062	0.001134311	0.008145501
Hspa4l	2249.481292	0.636237761	0.19548306	3.254695119	0.001135142	0.008145501
Josd1	1362.414164	0.612509711	0.188219544	3.254230132	0.001137001	0.008145501
Serpinb1c	98.52329633	-1.125613709	0.345899531	-3.25416373	0.001137267	0.008145501
Sh3bgrl	17155.27103	-0.556932075	0.171127295	-3.254490023	0.001135962	0.008145501
Usp1	1216.320062	-0.643285643	0.197677882	-3.254211536	0.001137076	0.008145501
Alpk1	764.4806529	-0.770832754	0.237053886	-3.251719545	0.001147091	0.008210266
H2-Ab1	72.08240981	-1.339888204	0.41212622	-3.25115981	0.001149352	0.008220844
Myo5a	16396.15179	0.713378009	0.219437936	3.250932919	0.00115027	0.008221807
Prosc	2597.540243	0.582067082	0.179156297	3.248934546	0.001158381	0.008274152
Pdss1	127.5566856	-1.100070035	0.33934974	-3.241699948	0.001188191	0.008475544
Tmem115	1848.834562	0.625674513	0.193002591	3.241793325	0.001187801	0.008475544
Nudt8	450.6017726	0.867964085	0.267766322	3.24149833	0.001189031	0.008475783
Lemd2	2311.07644	0.636811594	0.196534303	3.240205825	0.001194434	0.008502754
Nek6	3674.328741	0.574699494	0.177355268	3.240385805	0.001193681	0.008502754
Tgm1	42.34662737	-1.636824422	0.505631775	-3.237186628	0.001207144	0.008587409
Plod2	210.9063743	-0.865250663	0.267482076	-3.234798663	0.001217285	0.008653687
Metrnl	7087.499057	-0.68876789	0.212961907	-3.234230473	0.00121971	0.008665056
2700081O15Rik	102.5317871	-1.116965624	0.345405423	-3.233781373	0.001221629	0.008672825
Fbxo32	1017.618777	0.631142342	0.195372905	3.230449701	0.001235956	0.00876861
Bcl2	949.9548329	0.692590037	0.214505676	3.22877254	0.001243227	0.008814238
Tulp4	1396.939798	-0.868944057	0.269245162	-3.227333966	0.001249495	0.0088527
Car2	68.88871531	-1.299617648	0.403011192	-3.224768133	0.001260747	0.008924899
Lpp	1547.064275	-0.761754294	0.236230484	-3.22462318	0.001261386	0.008924899
Tiam1	382.3676303	-0.928002302	0.288066775	-3.221483294	0.001275289	0.009017195
Tuba4a	3390.499323	0.686456538	0.213128282	3.220860841	0.001278062	0.00903072
Efhd2	11296.08696	-0.559159247	0.173919615	-3.215044192	0.001304244	0.009209527
Nin	2004.7255	-0.769750531	0.239714317	-3.211116216	0.001322205	0.009330072
Lrp4	326.2222594	-0.807397197	0.251642576	-3.208507912	0.001334256	0.009408792
Cryz	289.4687869	-0.79365845	0.247442296	-3.207448622	0.00133918	0.009430844
Dbp	594.9460476	-0.680539511	0.212173855	-3.207461685	0.001339119	0.009430844
Nedd9	799.8055656	0.664139747	0.20709239	3.206973204	0.001341395	0.009440112
Mcf2l	816.3934955	0.758142045	0.23648922	3.205820741	0.001346779	0.009471651
Tra2a	2291.773299	-0.57830943	0.180446787	-3.204875189	0.001351211	0.00949646
Ccdc82	408.3081793	-0.87014573	0.27174802	-3.202031533	0.001364621	0.009584292
Nab1	2341.60231	-0.586152536	0.183238804	-3.198845025	0.001379793	0.009684377
Prpsap1	1181.707771	0.682600914	0.213428132	3.198270567	0.001382545	0.009693405
Trim47	968.3525144	-0.645515495	0.201837683	-3.198191158	0.001382926	0.009693405
F7	1406.3599	-0.603820941	0.18893864	-3.195857354	0.00139416	0.009762885
Nr2c2ap	1125.733619	0.752886854	0.235590322	3.195746107	0.001394698	0.009762885
Hpgd	121.2259562	-1.072840553	0.335757337	-3.195285507	0.001396926	0.009771966
Mief2	826.048462	0.73776423	0.231177919	3.191326552	0.001416211	0.009900278
Aars	6826.687573	0.586154334	0.183732654	3.190256718	0.001421465	0.009930392
Clec2d	2191.877438	-0.714779711	0.22410167	-3.189533175	0.001425028	0.009948665
Apba3	1003.771071	0.627463352	0.196779773	3.18865776	0.00142935	0.009972209
Hsd17b10	2028.091281	0.692904656	0.217480322	3.18605678	0.001442263	0.010055618
Nfkbie	1077.185995	-0.654261668	0.205428073	-3.184869809	0.001448191	0.010090252
Tgif1	3821.648123	0.563457483	0.17700152	3.183348277	0.001455824	0.010136705
9430076C15Rik	505.7798988	-0.859574743	0.270179176	-3.181498873	0.001465151	0.010194887
Prex1	4720.232355	-0.690184028	0.217065039	-3.179618557	0.00147469	0.010254469
Polr2h	439.5709267	0.838340345	0.263755273	3.17847805	0.001480504	0.010288084
Rab11fip4	59.8739124	-1.370224722	0.431377722	-3.176391948	0.001491193	0.010355509
Zfp532	417.4263185	0.783898291	0.247032648	3.17325786	0.001507386	0.010461038
Cdc25a	520.4918902	-0.686884402	0.216573005	-3.171606737	0.001515981	0.010509805
Cep192	1439.078037	-0.759551836	0.239491139	-3.17152375	0.001516415	0.010509805
Naip6	633.8170853	-0.901356576	0.284432162	-3.168968546	0.001529809	0.010595646
Clk4	1877.057814	0.577941437	0.182507779	3.16666742	0.001541966	0.010672801
H2afv	662.7651284	-0.699055519	0.220787102	-3.166197271	0.00154446	0.010683025
Dcakd	692.2366181	-0.646163989	0.204242295	-3.163712927	0.001557704	0.010766205
Ehd4	9078.887296	-0.562015396	0.17765298	-3.163557373	0.001558536	0.010766205
Tmem14a	112.8537714	-1.044815336	0.33034572	-3.162793622	0.001562631	0.010787391
Nnt	909.1690427	-0.621340015	0.196473771	-3.162457832	0.001564434	0.010792744
Tor1aip1	4399.178869	-0.568269494	0.179730176	-3.16179234	0.001568013	0.010810335
Tgfbi	3226.313597	-0.560430898	0.177279267	-3.161288449	0.001570729	0.01082195
Tle2	294.6727335	0.781074773	0.247137724	3.160483798	0.001575074	0.010844769
P2rx5	101.1965548	1.097920853	0.347441425	3.160017124	0.001577599	0.010855037
Rpgrip1	59.05303565	-1.416842749	0.448721741	-3.157508584	0.001591236	0.010941698
Gfod1	100.6112355	1.16830606	0.370202937	3.155853028	0.001600295	0.01099679
Lpl	343962.5602	0.537799765	0.170476099	3.154693054	0.00160667	0.011033381
Pccb	796.0649292	-0.645787378	0.204871151	-3.152163568	0.001620655	0.011117768
Supt3	555.9153917	0.700649814	0.222281202	3.152087574	0.001621076	0.011117768
Tmcc1	2097.436127	0.584190321	0.185409449	3.150812023	0.001628172	0.011159145
Tnfrsf11a	2295.896394	-0.655870674	0.208303118	-3.148635886	0.001640344	0.011235236
Blcap	1948.987976	0.58920172	0.187350756	3.144912427	0.001661366	0.011371798
Naip1	251.2058458	-0.798361513	0.253939328	-3.143906532	0.001667087	0.011403525
Sptssa	5150.155565	-0.583403187	0.185644642	-3.142580262	0.001674658	0.011447857
Abhd4	4490.532844	0.552024472	0.175688797	3.142058465	0.001677645	0.011453365
Nlrc3	260.2384249	-0.791876138	0.252016475	-3.142160199	0.001677062	0.011453365
9930111J21Rik1	57.4033286	-1.676295383	0.533663759	-3.141107779	0.001683101	0.011475383
Bag3	2446.660939	0.570446812	0.181617698	3.140920841	0.001684175	0.011475383
CAAA01147332.1	1463.555263	-0.603818999	0.192254015	-3.14073544	0.001685242	0.011475383
Rif1	667.5003301	-0.856120505	0.272561308	-3.141019942	0.001683606	0.011475383
Slc7a5	284.8183906	0.778738883	0.248134988	3.138367904	0.001698915	0.011560989
Ecm1	3403.931242	-0.565994744	0.180416896	-3.137149336	0.001705992	0.011586622
Rap1b	17806.52328	-0.538643076	0.171688879	-3.137320704	0.001704995	0.011586622
Sgpp1	2462.797578	-0.576333415	0.18369438	-3.137458063	0.001704197	0.011586622
Creg2	862.1740085	-0.640385892	0.204177948	-3.136410651	0.001710295	0.01160834
Arap1	8305.323371	-0.549472453	0.17528122	-3.134805047	0.001719684	0.01166452
Plek	17230.11094	-0.553394988	0.176741632	-3.131095835	0.001741553	0.011805235
Mgat4b	3960.559855	0.560809511	0.179239839	3.128821771	0.001755087	0.011889301
H13	7374.104088	0.605114081	0.193555608	3.126306119	0.001770172	0.011983755
Dym	1674.831192	0.583315371	0.186603603	3.12595985	0.001772257	0.011990144
Scand1	682.5159058	-0.664305038	0.212622178	-3.12434499	0.001782014	0.012048387
Pde7b	676.5434736	-0.747223001	0.239249751	-3.123192385	0.001789008	0.01208789
Ube2g1	2487.416113	0.560875805	0.179709805	3.121008367	0.001802329	0.012170068
Ube2e3	1228.611257	-0.607828577	0.194781969	-3.120558755	0.001805083	0.012180829
Alyref	921.6364651	-0.670816085	0.215093878	-3.118713054	0.001816428	0.012249512
Bet1l	1001.527871	0.656020379	0.210404985	3.117893704	0.001821485	0.012270559
Cd300ld3	129.8019919	-1.081554044	0.346893338	-3.117828812	0.001821886	0.012270559
2510009E07Rik	3795.497077	-0.61297836	0.1967535	-3.115463556	0.00183656	0.012361464
Crip1	8381.564901	-0.751554481	0.241485391	-3.112215102	0.001856891	0.012484445
Fads6	83.87968873	-1.14916307	0.369271238	-3.111975567	0.001858399	0.012484445
Slc45a4	1156.501372	-0.628601859	0.201986112	-3.11210436	0.001857588	0.012484445
Atp6v0b	16690.76602	0.630885129	0.202795415	3.110943751	0.001864905	0.01252014
Tmem120a	3442.675066	0.683121185	0.219652694	3.11000595	0.001870836	0.012551933
Hspa9	14991.70535	0.544249885	0.175053397	3.109050682	0.001876895	0.012584546
Mllt3	500.6614563	0.670936997	0.21582525	3.108704824	0.001879093	0.012591245
Coq3	782.2189086	0.646264448	0.207993531	3.107137256	0.001889087	0.012650134
Cd300lb	14153.48273	0.537019278	0.172847996	3.106887496	0.001890683	0.012652757
Lsm2	485.9078203	-0.829963276	0.267152998	-3.106696471	0.001891905	0.012652871
Cry1	381.3413682	0.708643385	0.228124095	3.106394286	0.00189384	0.012657747
Aim1	1596.179188	-0.683425878	0.220048836	-3.105791829	0.001897703	0.012675495
Dfna5	1207.244031	0.622216405	0.20050157	3.103299416	0.001913759	0.012774616
Cmas	4552.320647	0.579749632	0.186834622	3.10300964	0.001915634	0.012779007
Mdc1	1032.85396	-0.702384384	0.226439	-3.101870182	0.001923023	0.01281762
Sep-09	9209.311687	0.540333011	0.174203151	3.101740738	0.001923864	0.01281762
AA415398	98.17822742	1.06411589	0.343123524	3.101261836	0.001926978	0.012822098
Fyb	8297.704177	-0.579791029	0.186952123	-3.101280796	0.001926855	0.012822098
Nfkb1	2717.008185	-0.579727683	0.187129873	-3.097996456	0.001948338	0.012950511
Smyd5	1266.905163	0.590122779	0.190489095	3.097934711	0.001948744	0.012950511
Rhbdd1	2110.843363	0.586983554	0.189584516	3.096157682	0.001960461	0.013020138
Dusp9	93.79829014	-1.10919968	0.358349633	-3.095300168	0.001966138	0.013049589
Hsp90aa1	3679.813659	0.544939978	0.176244231	3.091959233	0.001988402	0.013189018
Pdk1	3626.231269	-0.562377895	0.182013343	-3.089761912	0.00200317	0.013278589
Aldh18a1	797.940192	0.623991428	0.202053618	3.088246745	0.002013412	0.013338062
Steap3	1677.464692	-0.591840632	0.191655584	-3.088042719	0.002014795	0.013338807
Timm10	638.231928	0.779681618	0.252883215	3.083168716	0.00204809	0.01355069
Lzts2	347.1318164	0.765649721	0.248369834	3.082700132	0.002051317	0.013563497
Il16	1007.927229	-0.612893827	0.198880684	-3.081716206	0.00205811	0.013599843
E030030I06Rik	93.73814137	1.144352382	0.371656798	3.079056772	0.002076571	0.013704586
Gramd1b	4279.171249	-0.630442495	0.204748966	-3.079099771	0.002076271	0.013704586
Gpr157	728.669815	0.670008679	0.217693045	3.077767954	0.002085572	0.013720871
Madd	1558.273219	-0.604746223	0.196444066	-3.078465219	0.002080698	0.013720871
Peo1	435.2722134	0.696854037	0.226395508	3.078038271	0.002083682	0.013720871
Vapa	6526.105266	0.550410273	0.178827451	3.077884693	0.002084756	0.013720871
Zwint	4464.07827	0.590480182	0.191827464	3.078183753	0.002082665	0.013720871
Ociad2	201.5394996	-0.82961824	0.269674834	-3.07636507	0.002095411	0.013776968
Cd302	3751.26715	-0.609884785	0.198280216	-3.075873107	0.002098871	0.013791083
Jade2	2417.731147	-0.652323753	0.212164106	-3.074618811	0.002107718	0.013840547
Rab3ip	266.0907541	0.778912848	0.253369157	3.074221249	0.002110528	0.013850343
Il15	671.1092794	-0.631578225	0.205633747	-3.071374398	0.002130758	0.013974365
Pcbp3	78.00144757	-1.196735643	0.389999689	-3.068555375	0.002150965	0.014098083
Grn	55363.64932	-0.531077651	0.173091919	-3.068182821	0.002153648	0.014106866
Impact	3518.009161	0.579126991	0.188769437	3.06790654	0.00215564	0.014111111
Dio2	564.1880739	-0.76654665	0.249875243	-3.067717484	0.002157004	0.014111244
St7l	914.0712629	0.599039532	0.195287914	3.067468538	0.002158802	0.014114209
Arrdc4	2698.930453	0.556483288	0.181441042	3.067019916	0.002162045	0.014126613
Selenbp1	269.7233435	-0.791786472	0.258348895	-3.064795268	0.00217819	0.014214419
Smpd3	47.85165916	-1.454872677	0.474689112	-3.064895826	0.002177458	0.014214419
Mafk	1148.487578	0.583240155	0.190343444	3.064146277	0.002182921	0.014236444
Kpna2	106.2582413	-1.038996376	0.339160229	-3.063438128	0.002188094	0.014261323
Dhx40	1958.041238	0.569628844	0.186062544	3.061491209	0.002202375	0.014345492
Parp6	870.3656005	0.612868399	0.20021332	3.061077046	0.002205423	0.014356445
Sema4b	331.3994791	0.785876945	0.256774587	3.060571349	0.002209151	0.014371801
Nucks1	3210.341168	-0.559116629	0.182696042	-3.060365303	0.002210672	0.014372788
Cep152	278.7180064	-0.779605513	0.254970405	-3.057631387	0.002230938	0.014491712
Klhl6	310.2248262	-0.733207906	0.239804317	-3.057525882	0.002231724	0.014491712
Lrrk2	449.0560995	-0.789931065	0.258439878	-3.056537068	0.002239098	0.014530611
Arhgef10	47.69561403	-1.487151379	0.486691851	-3.055632378	0.002245864	0.014565519
Nav1	2504.353387	-0.719756532	0.235585621	-3.055180223	0.002249253	0.014574752
Slf1	348.1945979	-0.736602697	0.241108121	-3.055072117	0.002250064	0.014574752
Cd63	16349.51701	0.660279244	0.216245273	3.053381173	0.002262783	0.014645976
Opn3	85.84967203	1.214122749	0.397650634	3.053239816	0.002263849	0.014645976
Paox	159.2799089	-0.896714559	0.293745723	-3.052689752	0.002268003	0.014663812
Actr3	11709.88554	-0.524305022	0.171982543	-3.048594417	0.002299147	0.014849164
Pkm	75010.24658	0.583328382	0.191346279	3.048548343	0.002299499	0.014849164
Zbtb2	572.1848678	0.647136353	0.212589524	3.044065115	0.002334046	0.01506299
Pbxip1	2129.332892	0.552604994	0.181780666	3.039954724	0.002366137	0.015260713
Ptger4	719.9396612	-0.623557751	0.205200428	-3.038774126	0.002375429	0.015311236
Adam8	50331.83796	-0.516690861	0.170086539	-3.037811601	0.002383029	0.0153508
Pcyox1l	168.6881029	-0.883657623	0.291008173	-3.036538852	0.002393113	0.015406305
Ccdc88b	2312.13379	-0.54730156	0.180401646	-3.033794714	0.002414987	0.0155376
Sap30l	658.86569	0.797034252	0.262875514	3.031983623	0.002429524	0.015621556
3010026O09Rik	76.56809889	-1.1767071	0.388167445	-3.031442016	0.002433887	0.01564003
Cenpa	766.8431919	-0.620253914	0.204651274	-3.030784518	0.002439193	0.015664539
Ldoc1l	183.0691635	-0.849081991	0.280369898	-3.028434928	0.00245824	0.015767576
Phlpp2	194.2646677	-0.935313936	0.308834702	-3.028526035	0.002457499	0.015767576
Dennd1a	1716.493238	-0.628461438	0.207588436	-3.02743953	0.002466351	0.015801196
Mylip	1063.854113	0.608524961	0.201004323	3.027422262	0.002466491	0.015801196
Ddx24	3306.28857	-0.556238393	0.183891086	-3.024825215	0.002487769	0.015927786
AA986860	41.27622114	1.546080158	0.511221475	3.024286409	0.002492204	0.015946459
Mrpl14	1170.974235	0.761775841	0.251934469	3.023706299	0.002496987	0.015967336
Dppa3	45.69286794	-1.542758095	0.51027769	-3.023369677	0.002499767	0.015975381
Ap1s2	2989.022171	-0.605652237	0.200390485	-3.022360249	0.002508119	0.016019006
Anapc5	5696.691416	-0.536283154	0.177526879	-3.020856093	0.002520611	0.016089008
Tigd2	1294.423202	0.574803129	0.190318532	3.020216275	0.002525942	0.016113242
Athl1	411.8123161	-0.683313421	0.226308531	-3.019388702	0.002532853	0.016143946
Cdt1	1185.629248	-0.6195845	0.205209909	-3.019271835	0.002533831	0.016143946
Eif5	8790.723156	0.53106113	0.175901452	3.019083264	0.002535408	0.016144201
Vrk2	1837.34427	0.57945635	0.192179245	3.015186939	0.002568209	0.016343149
Dennd6a	1991.016206	-0.609627421	0.202450478	-3.011242189	0.002601812	0.01654696
Abtb1	1506.786458	0.619400983	0.205714682	3.010971202	0.002604135	0.016551709
Borcs8	813.7494504	0.636642806	0.211460288	3.010696769	0.00260649	0.016556652
Mid1	44.68025965	-1.599519869	0.531633426	-3.00868943	0.002623772	0.016648308
Ubc	12208.17091	0.686621335	0.228215564	3.008652533	0.00262409	0.016648308
Coq8a	228.9245959	-0.784142875	0.261054083	-3.003756408	0.002666687	0.016908344
Jtb	2292.248606	0.683887062	0.227694848	3.003524527	0.00266872	0.016911022
Guk1	1331.207322	0.698555579	0.232681874	3.002191655	0.002680434	0.016975002
Gsr	12885.85046	0.524779395	0.174824777	3.00174497	0.00268437	0.016989681
Tank	2572.816087	-0.548972085	0.183028597	-2.99937875	0.002705308	0.017111887
Npl	171.1301597	-0.892445097	0.297764191	-2.997153867	0.002725131	0.017226899
Arl3	1031.630103	0.682111526	0.227748125	2.995025868	0.002744216	0.017337103
Kctd6	379.5476392	0.696394942	0.232560689	2.994465423	0.002749262	0.01735854
Hmgb3	36.94925934	-1.590085365	0.531483643	-2.991786082	0.002773505	0.017501085
Fxr2	2727.071156	0.533608678	0.178476807	2.989792826	0.002791667	0.017605109
Slc50a1	1423.318237	0.637836887	0.213474836	2.987878566	0.002809211	0.017705114
Smtn	94.72484704	-1.042065446	0.34893309	-2.986433437	0.002822523	0.017778338
F10	2421.542604	-0.574300929	0.192340451	-2.985856209	0.002827856	0.01780125
Magi3	214.9117132	-0.879861184	0.294711582	-2.98549917	0.002831159	0.017811366
Ticam2	535.1061361	-0.652985512	0.218743148	-2.985170134	0.002834206	0.017819861
Tmem161a	970.0700665	0.611352739	0.204860308	2.984242019	0.002842818	0.017852626
Tnfrsf14	192.968845	-1.01711262	0.340823247	-2.984281818	0.002842448	0.017852626
Cd276	441.2208049	0.674901205	0.226352633	2.981636206	0.002867125	0.017994507
Pdia4	5955.532463	-0.522013485	0.175143058	-2.980497713	0.002877804	0.018050741
Plxnd1	4459.216775	-0.644396022	0.216219481	-2.980286594	0.002879788	0.018052403
Hint3	332.7883763	0.824590061	0.276742615	2.97962806	0.002885986	0.018080459
Cdpf1	342.2087699	0.74405192	0.249962119	2.976658715	0.002914082	0.018227624
Recql	935.9417645	-0.590601536	0.198410284	-2.976667967	0.002913994	0.018227624
Slc12a5	360.1431077	-0.76332636	0.256442768	-2.976595391	0.002914684	0.018227624
Dnmt1	4216.157892	-0.600375426	0.201780417	-2.975389959	0.002926163	0.018288519
Csde1	17030.04149	0.514410097	0.17296858	2.974008906	0.002939365	0.018360105
Trpm4	691.4439425	0.60333247	0.203075705	2.970973164	0.002968577	0.018531546
Cep72	89.57118528	-1.068006235	0.359554762	-2.970357642	0.002974532	0.018546668
Lrrc8d	4091.959699	0.534567579	0.179964089	2.970412499	0.002974001	0.018546668
Dtnb	311.2620309	0.71104835	0.239480615	2.969126955	0.002986472	0.018599024
Rasgrp2	296.3098436	-0.754720323	0.254189292	-2.969127124	0.00298647	0.018599024
Laptm5	42462.22676	0.507283093	0.170869557	2.968832502	0.002989335	0.01860312
Zfp36	2441.943079	0.537127819	0.180930618	2.968694984	0.002990673	0.01860312
Mad1l1	567.9951307	-0.639812765	0.215555176	-2.96820877	0.002995408	0.018621542
Srsf2	4951.920411	-0.520028266	0.175257178	-2.967229486	0.003004966	0.018669906
Gstp1	291.6123793	0.864698551	0.291555833	2.965807757	0.003018891	0.018745333
Kansl2	245.9022377	0.765999756	0.258320797	2.965304249	0.003023837	0.018764947
Thbd	586.9856166	-0.621533401	0.209827214	-2.962120068	0.003055286	0.01894891
Fam114a1	1082.959131	0.570775797	0.192756796	2.961118935	0.003065235	0.018999393
Mpv17l	367.8671084	0.688105884	0.232445667	2.960286994	0.003073526	0.01903954
Rad21	3975.475337	-0.604502727	0.204504868	-2.955933187	0.003117246	0.019298988
Flrt2	5273.008395	0.635610797	0.215202745	2.953544102	0.003141477	0.019428699
Ptpn6	6791.524418	-0.521702432	0.176638546	-2.953502748	0.003141898	0.019428699
Hrh2	38.63430793	-1.523385444	0.515951339	-2.952575813	0.003151347	0.019475657
Sun2	4166.677144	0.518558031	0.175666038	2.951953812	0.003157702	0.019503451
Dhx9	4392.251895	-0.632876285	0.214729179	-2.947323177	0.00320538	0.019786297
Oaz1	1344.164041	0.635038202	0.216084804	2.938837859	0.003294454	0.020316562
Rfesd	515.3568364	0.677231367	0.230447053	2.938772091	0.003295153	0.020316562
Pef1	2453.979794	0.58687005	0.199789193	2.937446427	0.003309273	0.02039165
Rpain	836.3323938	0.627394289	0.213667775	2.93630749	0.003321449	0.020454672
Notch4	211.5910934	0.78931873	0.26914074	2.93273597	0.003359895	0.020679306
Arhgef7	4302.888884	-0.548083486	0.186952928	-2.931665706	0.003371494	0.020738542
Alox5	47.38747514	-1.399990508	0.47759787	-2.93131648	0.003375287	0.020741723
Ceacam10	51.9589916	1.357063512	0.462963408	2.931254366	0.003375962	0.020741723
Sertad1	1286.315864	0.726735095	0.248089733	2.929323542	0.003397006	0.020858811
Dusp4	1602.252945	0.631493606	0.215859697	2.925481761	0.003439233	0.021093429
Krtcap2	2486.341564	0.691106754	0.236233733	2.925521032	0.003438799	0.021093429
Cercam	339.7058091	-0.688536343	0.235446907	-2.924380498	0.003451426	0.02115585
Ubl3	7418.228494	0.505886593	0.173252879	2.919931813	0.00350108	0.021447688
Trim12a	549.9511821	-0.631956695	0.216476208	-2.919289379	0.003508304	0.021479411
Aplp1	226.4317741	0.764830067	0.262133438	2.917712726	0.00352609	0.021563162
Ccdc107	922.6724138	0.708237212	0.242722873	2.917884097	0.003524153	0.021563162
Arpc5l	2556.548131	0.633301957	0.217185609	2.915948066	0.003546095	0.021672875
Cnrip1	288.8142569	-0.729704518	0.25039756	-2.914183818	0.003566199	0.021763957
Rufy3	2561.662312	-0.52493282	0.180126986	-2.914237505	0.003565585	0.021763957
Uqcc3	919.1551233	0.734534039	0.252062511	2.914094748	0.003567216	0.021763957
Pkdcc	381.8745209	0.72185418	0.247925564	2.911576236	0.003596101	0.021927448
Slco2b1	407.1627504	-0.81768004	0.281052352	-2.909351351	0.003621796	0.022071303
Treml4	883.4191615	0.620450878	0.213288288	2.908977726	0.003626127	0.02208488
Bora	165.9701825	-0.845133359	0.290557897	-2.908657335	0.003629845	0.022094707
Slc38a6	1044.974743	-0.583210096	0.200611266	-2.907165231	0.003647205	0.022187516
Phf6	716.3504357	-0.626359867	0.215555166	-2.905798448	0.003663173	0.022271754
Cage1	50.16332541	1.323794405	0.455761397	2.90457773	0.003677489	0.022345852
Zrsr1	624.3129469	0.603870054	0.207929851	2.904200871	0.003681919	0.022359829
Dtx3	1350.643527	0.561234952	0.193269644	2.903896035	0.003685505	0.022368673
Mettl7a1	2779.340819	0.524985043	0.180868573	2.902577466	0.003701056	0.02245008
Hacd4	4639.069206	-0.542656133	0.186993136	-2.902010981	0.003707755	0.022457235
Lcp1	47438.62535	-0.503194732	0.173380717	-2.902253148	0.00370489	0.022457235
Sh3tc1	2778.062921	0.531631969	0.183199115	2.901935244	0.003708652	0.022457235
Cald1	52.93896532	-1.407902287	0.485421313	-2.900371799	0.003727203	0.022556558
Ankdd1a	149.4427572	-0.939120399	0.32408876	-2.897725916	0.003758789	0.022721523
Ttyh3	2126.503138	-0.604200926	0.208497022	-2.897887555	0.003756853	0.022721523
Kif2a	1817.222998	0.54221388	0.187279926	2.895205549	0.003789103	0.022891591
Ptgs1	3013.644467	0.517233153	0.178834824	2.892239557	0.003825062	0.023095542
Stx7	7267.800695	-0.500355152	0.173319654	-2.886892173	0.003890675	0.023478214
B4galt5	4250.177825	-0.525972831	0.182316429	-2.884944792	0.003914823	0.023598379
Synj1	2340.742543	-0.672581794	0.233136758	-2.884923852	0.003915083	0.023598379
Tmem104	2498.583987	-0.558124728	0.193627525	-2.882465845	0.003945759	0.023769633
Mfsd7a	365.4017105	-0.663379901	0.230350796	-2.879868062	0.003978416	0.023952621
Spsb4	515.7668164	-0.620271924	0.215416146	-2.879412406	0.00398417	0.023973513
Slc17a9	514.1350806	0.616617049	0.214185623	2.87889094	0.003990763	0.023999435
Casp8ap2	658.0020356	-0.689286094	0.239497908	-2.878046404	0.004001463	0.024040037
Ift122	430.3336322	0.637900656	0.221647463	2.877996655	0.004002094	0.024040037
Sesn2	1244.188793	0.544695742	0.189275996	2.877785639	0.004004772	0.024042369
Zmiz2	2704.994334	-0.537883802	0.186934217	-2.877396187	0.004009718	0.024058309
Cdca7l	1363.27748	-0.540403346	0.187853643	-2.876725402	0.004018251	0.024081984
H2-D1	81905.11683	0.527477782	0.183354769	2.876815174	0.004017108	0.024081984
Kat2b	902.5915873	-0.678646572	0.235951445	-2.876212828	0.004024782	0.024107367
D1Ertd622e	4323.373283	0.507140391	0.176340249	2.875919672	0.004028522	0.024116011
Ap3s1	1721.797901	0.541994595	0.188815641	2.870496286	0.00409828	0.024519625
Dhrs7	2329.908472	0.574504415	0.200410416	2.866639505	0.004148553	0.024806266
Mfsd13a	1255.874241	0.55560603	0.193834923	2.866387659	0.004151855	0.024811882
Rnf11	4084.819821	0.506567656	0.176780831	2.865512364	0.00416335	0.024866426
Pum3	2578.486131	0.579563175	0.202318145	2.864612938	0.004175192	0.024898669
Syn1	758.5006494	-0.644610099	0.225025558	-2.864608374	0.004175253	0.024898669
Tor4a	4078.80544	-0.507283815	0.17708948	-2.86456211	0.004175863	0.024898669
Nde1	1858.783622	-0.530042906	0.185075479	-2.863928314	0.004184227	0.024934383
Naga	4107.716014	0.518133428	0.181110039	2.860876351	0.004224718	0.025161394
Tmem38b	1688.622962	0.531541456	0.185885281	2.859513415	0.004242915	0.025255445
Rab32	2940.638631	-0.523479809	0.183107856	-2.858860452	0.004251658	0.025293148
Col14a1	74.10375694	-5.163855823	1.806497058	-2.858491133	0.00425661	0.025293948
Gm561	318.718759	0.796065875	0.278480375	2.858606732	0.004255059	0.025293948
Pter	347.8680302	-0.674377868	0.236032997	-2.857133856	0.004274855	0.025387997
Dock2	11208.96482	-0.582590507	0.203920782	-2.856945234	0.004277396	0.025388729
Siah2	493.2311862	0.661956712	0.231735265	2.856521257	0.004283113	0.025408299
Lrp5	1011.625273	-0.618211975	0.216533212	-2.855044594	0.004303079	0.025512324
Mical1	2560.125919	0.515060393	0.180447428	2.854351534	0.004312478	0.025553624
Cmtr1	201.0053969	-0.765901376	0.268479408	-2.852737875	0.004334436	0.025669248
Cdkn2d	649.693253	-0.639936226	0.224459304	-2.851012251	0.004358029	0.025794422
Prpf40b	375.4288251	0.659337842	0.231432541	2.848941808	0.00438649	0.025948252
Prkaa2	57.93567837	1.214634462	0.42653244	2.847695386	0.004403705	0.02603542
Rasa2	670.2547275	0.64209495	0.225513457	2.847257807	0.004409763	0.026056565
Herpud2	2522.96533	0.51565839	0.181144041	2.846675969	0.004417831	0.02608955
Ech1	3793.864955	0.597784199	0.21003237	2.846152703	0.004425097	0.026117773
Nr1d2	1897.037317	0.568283646	0.199685373	2.845895208	0.004428677	0.026124216
Nptxr	144.7144341	-0.870277848	0.305882238	-2.845140184	0.004439188	0.026171519
Utp14b	103.7107472	-0.973910045	0.342879314	-2.840387288	0.004505879	0.026549794
Abcb1a	117.7626735	-0.911984884	0.321356551	-2.837922178	0.004540825	0.026740698
Mtmr14	1768.467881	-0.556117602	0.196036928	-2.836800228	0.004556811	0.026819798
Dcp2	1395.928782	-0.660979041	0.233051804	-2.836189332	0.004565537	0.026856101
Slco3a1	174.4562825	-0.829068059	0.292400896	-2.835381388	0.004577101	0.026909047
AA467197	169.3561201	-0.86466792	0.305252378	-2.83263287	0.004616638	0.027126298
BC028528	2772.955374	0.570984568	0.201609248	2.832134804	0.004623835	0.027153394
Rfwd2	1056.428611	0.594454148	0.209935715	2.831600849	0.004631563	0.027168384
Tnrc18	1242.225296	-0.749200349	0.264572396	-2.831740428	0.004629541	0.027168384
Add3	1372.613232	-0.682544	0.241096717	-2.830996662	0.004640321	0.027194359
H2afx	557.0617963	-0.610835996	0.215771586	-2.830938069	0.004641171	0.027194359
Tinf2	390.6504976	-0.660941171	0.233582988	-2.829577517	0.004660951	0.027295027
Psmb5	1869.168019	0.677564106	0.239507139	2.828993368	0.004669467	0.027329654
Glipr2	190.3684164	-0.794349094	0.281002869	-2.826836243	0.004701036	0.027499097
Col7a1	41.03192045	1.409272812	0.49859739	2.826474506	0.004706349	0.027514847
Prps2	1710.800374	-0.569423833	0.201602792	-2.824483866	0.004735683	0.027670937
Hebp1	1158.42082	0.633921907	0.224482115	2.823930576	0.004743866	0.027703333
Spred1	4958.826175	-0.54734463	0.193926356	-2.822435497	0.004766041	0.027817359
Med22	2098.085407	0.520281071	0.184431298	2.821002055	0.00478739	0.027926439
Tmem199	1437.961759	0.602307703	0.213526377	2.820764868	0.00479093	0.027931577
Itga8	176.5875682	-0.907805977	0.321898576	-2.820161521	0.004799948	0.02795812
Sgk3	2158.333619	-0.540717825	0.191736837	-2.820104013	0.004800809	0.02795812
Osbpl9	8593.064565	0.496899774	0.176225541	2.819680803	0.004807144	0.027979497
Tmbim4	3457.699778	0.60043401	0.213006309	2.818855527	0.004819521	0.028035992
Pex16	593.4632518	0.705659011	0.250508349	2.816908158	0.004848839	0.028190924
Htra4	100.644937	0.959770686	0.340767656	2.816495841	0.004855067	0.028211514
Abcb6	117.4448114	0.906836479	0.322236907	2.81419185	0.004890004	0.028398804
Pfkfb1	72.7065021	-1.113719728	0.396013726	-2.812326075	0.004918461	0.028548284
Fads1	3311.886394	0.508608895	0.180955394	2.810686568	0.004943592	0.028678295
Grpel1	3449.813588	0.581286016	0.20688498	2.809706226	0.004958674	0.028749904
Arih1	7831.53698	0.558976389	0.198970428	2.809344048	0.004964256	0.028766386
Anxa2	30539.67939	-0.547519859	0.19499405	-2.807879831	0.004986883	0.028881563
Ifngr1	5201.628464	-0.489576321	0.174456184	-2.806299614	0.005011407	0.029007594
Aida	1622.417588	-0.519682428	0.185265354	-2.805070767	0.005030553	0.029086349
Magohb	378.30676	0.773783963	0.275838634	2.805205167	0.005028456	0.029086349
Appl1	2266.303876	-0.567058241	0.202232504	-2.803991593	0.005047422	0.029167822
Fam78a	666.3311447	-0.600750089	0.214402092	-2.801978675	0.005079023	0.029334292
Rnf113a1	117.7166371	0.910596752	0.3254336	2.79810306	0.005140371	0.029672289
Enkd1	132.5355747	-0.888735207	0.317682607	-2.797557017	0.005149068	0.029706161
Dcun1d4	346.894674	0.704904229	0.252041678	2.796776447	0.005161523	0.029745783
Sec14l1	3123.646015	-0.538891205	0.192683312	-2.796771546	0.005161602	0.029745783
Klf7	874.655454	-0.733928828	0.262444252	-2.796513248	0.005165729	0.029753241
Klhl7	1124.070833	0.535303852	0.191522736	2.794988535	0.005190156	0.029861169
Naa40	1236.255934	-0.551969539	0.197480284	-2.795061502	0.005188984	0.029861169
Nop16	1210.91438	0.647480937	0.231731399	2.79410101	0.005204422	0.029926851
Dcaf12	3463.360126	0.493891471	0.176815347	2.793261332	0.005217952	0.029988229
Jagn1	1318.794246	0.578944725	0.207376321	2.791759073	0.005242237	0.030094856
Rab20	1366.92451	-0.621485401	0.222612529	-2.791780869	0.005241884	0.030094856
Kdm7a	3113.406767	0.739334132	0.264846729	2.791554706	0.005245549	0.030097412
Mtdh	6049.470587	0.495708456	0.177599903	2.791152748	0.005252068	0.030118358
Osbpl3	947.0845073	-0.577847804	0.207103814	-2.790135987	0.005268591	0.030196617
Ncf1	10419.91088	-0.481229061	0.172547202	-2.788970523	0.005287588	0.030288964
Emc7	5956.880659	0.543649677	0.195027332	2.787556339	0.005310722	0.030404896
Cox6a2	106.9250516	1.102515257	0.39567748	2.786398805	0.005329726	0.030497068
Sntb2	1711.384176	-0.636532541	0.228476666	-2.785984899	0.005336536	0.03050279
Uhrf1bp1l	4021.721191	0.57532273	0.206498001	2.786093466	0.005334749	0.03050279
Timmdc1	720.9211028	0.606348297	0.217667361	2.785664752	0.005341809	0.030516317
Mthfd1l	959.0213065	0.548986211	0.197322367	2.782179325	0.00539952	0.030829231
Tmem203	367.3395237	0.73977699	0.266011916	2.780991925	0.005419309	0.030925402
Sbk2	93.87097274	1.038303993	0.373406336	2.78062768	0.005425392	0.030943301
Stard8	1505.347254	-0.595758363	0.214495045	-2.777492426	0.005478012	0.031226451
Mea1	1893.520878	0.615718525	0.222042322	2.772978225	0.005554584	0.031643895
Mrpl24	2809.567083	0.577144801	0.20814356	2.772820842	0.005557271	0.031643895
Pold2	409.5698006	-0.678829124	0.245266708	-2.767718175	0.005645025	0.032126157
Pou3f1	39.25134011	-1.438555595	0.519914842	-2.766906189	0.005659104	0.032188835
Parl	1712.759197	0.565556119	0.204416983	2.766678725	0.005663053	0.032193861
Commd6	1581.860178	0.614614544	0.222258921	2.765308768	0.005686894	0.032311897
Tusc2	1032.510204	0.568749794	0.205701194	2.7649319	0.005693468	0.032331755
Ppcs	297.7257326	0.702216878	0.254032175	2.764283217	0.0057048	0.032378595
Gm3604	74.82661133	-1.104306251	0.399951005	-2.761103827	0.005760636	0.032660193
Htatip2	4414.394929	0.584657278	0.211742652	2.76116915	0.005759484	0.032660193
Gadd45g	658.6619682	0.676669289	0.245101392	2.760772938	0.005766475	0.032675656
Ccpg1	459.435809	0.635430578	0.230305755	2.759073815	0.005796544	0.032828324
Padi4	99.63351741	-0.94995941	0.344438159	-2.757997004	0.005815673	0.032918904
Arhgap25	10868.736	0.494666461	0.17938326	2.757595454	0.005822821	0.032941606
Tmem230	1288.879879	0.562002574	0.203841346	2.757058785	0.005832387	0.032977953
Casp7	839.5516084	-0.573263646	0.207963278	-2.756561882	0.005841256	0.033010327
Tmub1	389.6555134	0.706664349	0.256377512	2.756342952	0.005845167	0.033014663
Mvk	362.9742232	-0.676438532	0.245451418	-2.755895803	0.005853164	0.033042055
P2ry2	1222.72521	0.520392467	0.189021724	2.753082856	0.005903695	0.033309404
Hcn2	118.310313	-0.890388364	0.323485293	-2.752484836	0.005914489	0.033352355
Lst1	1004.903157	-0.662847854	0.240833348	-2.752309263	0.005917661	0.033352355
Cyp27a1	461.6152829	-0.606296649	0.220384645	-2.751083896	0.005939843	0.033441475
Ryr1	83.39012792	-1.027727007	0.373550675	-2.751238526	0.00593704	0.033441475
Npdc1	333.0057681	0.715259692	0.260052808	2.750440182	0.005951526	0.033489292
Hax1	1113.426806	0.582832806	0.211931881	2.750095005	0.005957799	0.033506635
Gripap1	3844.206588	0.484090504	0.176163575	2.747960272	0.005996727	0.033701487
Traf3ip3	598.6391658	-0.587541326	0.213819069	-2.747843439	0.005998865	0.033701487
2900026A02Rik	259.2846915	-0.769226117	0.280038031	-2.746863042	0.006016825	0.033784314
Map1lc3a	814.8022258	0.614052248	0.223587215	2.746365651	0.006025956	0.033817498
Pwp2	998.6303007	0.531468333	0.19353133	2.746161734	0.006029703	0.03382045
Tnfrsf8	79.91928497	-1.033520015	0.376635094	-2.744088462	0.006067918	0.034016627
Psmd4	5027.357945	0.619962428	0.225942065	2.743899985	0.006071403	0.034018001
Tns1	336.9077714	-0.783087632	0.285526849	-2.742605941	0.006095378	0.034134119
Ubxn1	6177.377347	0.611154302	0.222855011	2.742385283	0.006099475	0.034138853
Rtkn	132.3197035	0.845318364	0.308323345	2.741661893	0.006112923	0.034195892
Adap2	1949.824184	-0.661888275	0.241474171	-2.741031353	0.006124666	0.034234036
Pde3b	482.1583165	0.621434719	0.226722736	2.740945747	0.006126262	0.034234036
Zfp111	396.601886	-0.627021894	0.228790806	-2.740590429	0.00613289	0.034252845
Trim29	122.7777369	-0.86610573	0.316119845	-2.739801836	0.006147624	0.034316879
Kpnb1	7839.828994	-0.513946053	0.187622955	-2.73924932	0.006157966	0.034356343
Fars2	753.6859009	0.595098203	0.217309626	2.738480638	0.006172379	0.034381955
Naa16	548.5241917	0.599053404	0.218745206	2.738589862	0.00617033	0.034381955
Zfyve9	400.6323813	0.674153533	0.246177625	2.738484191	0.006172313	0.034381955
Naip2	5188.640034	0.488366719	0.178362928	2.738050578	0.006180457	0.034408695
Rapgef6	1080.511386	-0.626357059	0.228873514	-2.736695253	0.006205975	0.034532455
Ptov1	2065.306453	0.548620386	0.20056612	2.735359221	0.006231223	0.034654579
Fam53b	1177.458572	-0.576383419	0.210852693	-2.733583388	0.006264926	0.034823568
Ppp1r21	1677.221391	-0.503621563	0.18475176	-2.725936489	0.006411933	0.035621853
Insig2	1595.423484	0.506866252	0.18605367	2.724301289	0.006443769	0.035779787
Ndst1	2361.198955	-0.789471526	0.289835722	-2.723858608	0.006452412	0.035808842
Phactr2	1486.290094	-0.585888235	0.215648872	-2.716862044	0.006590407	0.036536048
Stk38l	175.4231245	-0.769899473	0.283366225	-2.716976847	0.006588122	0.036536048
Rnf141	2391.539044	-0.500632275	0.184347134	-2.715704139	0.006613499	0.036644717
Btbd19	328.5378925	0.644407597	0.237436712	2.714018365	0.006647248	0.036812292
Rnpep	5802.066158	-0.508191743	0.187310155	-2.713103002	0.006665638	0.036894678
Tgs1	1032.404508	-0.621802573	0.229229868	-2.71257222	0.006676323	0.036934348
Arhgef40	36.29220078	-1.442971401	0.532047299	-2.712111129	0.006685617	0.036966289
Txnl1	5105.949018	0.566064426	0.208840714	2.710508001	0.006718023	0.037125915
Lrpap1	9212.665999	0.519368968	0.191669301	2.709713889	0.006734127	0.037195336
Smc3	1460.5143	-0.526359205	0.194305495	-2.708925989	0.00675014	0.037264177
Dock1	1276.278377	-0.609537821	0.225052712	-2.708422472	0.00676039	0.037301156
Srprb	1530.154415	0.561999083	0.207541613	2.70788626	0.006771322	0.037341852
F9	72.01524363	-1.131797567	0.41813866	-2.706751789	0.006794504	0.037435853
Rgs3	50.06200755	-1.230963057	0.454783174	-2.706703168	0.006795499	0.037435853
Pak1ip1	2212.818625	0.550308857	0.203570353	2.703285864	0.006865767	0.037794441
Tlr8	3699.834879	-0.857500314	0.317218161	-2.703187959	0.00686779	0.037794441
Sertad2	1633.262983	0.57496181	0.21277149	2.702250242	0.006887191	0.037881352
Tubb4a	83.41029285	1.022901806	0.378753525	2.700705705	0.006919253	0.038037781
Rcan1	1237.444022	-0.520336234	0.192679994	-2.700520297	0.006923111	0.038039073
Fmnl1	3489.98817	-0.482809412	0.178797719	-2.700310808	0.006927472	0.038043128
Hus1	299.0036646	-0.73909133	0.273827016	-2.69911764	0.00695236	0.038159841
Casp4	986.788979	-0.605597518	0.224567883	-2.696723633	0.007002536	0.038415166
Pex6	1603.933155	0.552983301	0.205082853	2.696389734	0.00700956	0.038433619
Wasf2	4718.727161	-0.571909165	0.21222977	-2.694764099	0.007043848	0.038601464
Gab3	168.3461346	-0.766075531	0.284308809	-2.694519147	0.007049028	0.038609698
Slc7a4	61.24073746	-1.149249193	0.426696746	-2.693362922	0.007073523	0.038723664
Kifc2	161.5010093	0.797491687	0.296364306	2.690916791	0.007125597	0.038988412
Gstm4	592.2426666	0.590077957	0.219462405	2.688742778	0.007172166	0.039214209
Gtpbp2	3008.585374	0.479565541	0.178367203	2.688641933	0.007174333	0.039214209
Abhd5	3428.954892	0.475852031	0.17705164	2.68764542	0.007195776	0.039310952
C5ar2	276.7069579	-0.715807574	0.26638591	-2.687107494	0.007207375	0.039353844
Fasn	1497.823572	-0.588083771	0.218874536	-2.686853307	0.007212862	0.039363333
Cd93	15468.83765	-0.618726047	0.230313048	-2.686456767	0.007221429	0.039389614
Jarid2	568.9529195	-0.611228619	0.227537272	-2.686279106	0.007225271	0.039390104
Arhgef4	280.4202736	0.66642581	0.248117984	2.685923038	0.007232975	0.039411642
Tmem9	463.3268061	-0.610392018	0.227551969	-2.682429082	0.007308965	0.039784411
Tnks1bp1	444.3085686	0.592015358	0.220698629	2.682460514	0.007308278	0.039784411
Ttc39c	880.5100878	0.539469544	0.201238109	2.680752403	0.007345684	0.039963568
Smc1a	3217.108159	-0.474946071	0.177186156	-2.68049199	0.007351402	0.039973964
Zfp874b	727.2308761	0.54446171	0.203198282	2.679460198	0.007374097	0.040076614
Swap70	2591.186422	-0.481929449	0.180060531	-2.676485775	0.007439872	0.040413171
Ralgps2	95.84288931	-0.927700902	0.346673642	-2.676006452	0.007450521	0.040450089
Zfp324	230.6530144	-0.689467607	0.257821651	-2.674203675	0.007490694	0.040647178
Slc25a33	242.4983946	0.722006724	0.270089559	2.67321227	0.007512869	0.040746451
Man1c1	4405.814408	-0.511926398	0.191610316	-2.671705837	0.007546677	0.040908679
Arl4c	2653.841012	0.48253459	0.180699047	2.670377056	0.007576611	0.041049751
Dgat1	652.961522	0.556414376	0.208633006	2.666952784	0.007654242	0.041448966
Atf1	1468.832158	0.503531604	0.189008688	2.664065915	0.007720243	0.041784822
Txnrd3	504.2833227	0.572035355	0.214968295	2.661021967	0.007790387	0.042142745
Sirt3	311.1867579	0.650028689	0.244319814	2.66056477	0.007800972	0.042178274
Trim45	228.3604842	0.718330524	0.270065659	2.659836602	0.007817857	0.042247811
Tns4	215.1883098	-0.734464961	0.276327422	-2.657951772	0.007861714	0.042462963
Cacybp	2759.64277	0.525130894	0.197691711	2.656312144	0.007900045	0.042648059
Coasy	1347.343836	0.540102329	0.203364993	2.655827446	0.007911408	0.042665531
Tbc1d13	4224.403161	-0.471986356	0.177716155	-2.655843837	0.007911024	0.042665531
Pak1	1140.220221	-0.517043345	0.194722169	-2.655287519	0.007924084	0.04271195
Sirpb1a	303.2511567	-0.639657645	0.241110726	-2.652962216	0.00797888	0.042985245
Slbp	1009.031781	-0.522160707	0.196878507	-2.652197621	0.007996972	0.043060619
Fam104a	1179.99894	0.548235743	0.206846743	2.650444169	0.008038601	0.04326259
Dnpep	2034.845939	0.534646083	0.201876695	2.648379416	0.00808787	0.043505447
Slc25a10	1308.317842	-0.531540236	0.200810114	-2.646979399	0.00812143	0.043663602
Pim1	1959.348335	0.493560692	0.186543836	2.645816136	0.00814941	0.043791609
Mturn	769.4434676	0.555970234	0.210205248	2.644892259	0.008171693	0.043888889
Cdk10	690.601385	0.555286287	0.210027716	2.643871471	0.008196377	0.043976475
Fam83f	726.1007225	0.539432339	0.204027942	2.643914033	0.008195347	0.043976475
Ddx46	2966.014107	-0.510953984	0.193308049	-2.643211108	0.008212381	0.044039839
Pex11g	214.7374324	0.809685586	0.306428989	2.642326984	0.008233852	0.044109922
Plekhf1	42.68633668	-1.300119375	0.492029612	-2.642360021	0.008233049	0.044109922
Stard4	1098.437656	-0.564973751	0.213853369	-2.641874442	0.008244861	0.044146377
Atad1	4199.679309	0.467018001	0.176787287	2.641694484	0.008249243	0.044147325
Bcar3	952.5581941	-0.51529994	0.195168714	-2.640279423	0.00828377	0.044309517
AB124611	2290.678473	-0.528017353	0.200005147	-2.640018827	0.008290142	0.044321025
Brd9	754.8870203	-0.547085741	0.207244387	-2.639809693	0.008295259	0.044325814
Cmpk1	7139.614996	0.47777724	0.181041965	2.639041389	0.008314083	0.0444038
Neto2	79.00409448	-1.021793064	0.387253826	-2.63856157	0.008325858	0.04444313
Trdmt1	151.7958196	-0.8174299	0.309820719	-2.638396499	0.008329912	0.04444313
Fam174a	3699.653738	0.481616678	0.182554756	2.638203944	0.008334644	0.044445791
Ppid	975.0263509	0.515853757	0.195644072	2.636695058	0.008371805	0.044621297
Lrmp	2099.557803	-0.484911977	0.183961943	-2.63593638	0.008390546	0.044698495
Repin1	836.6787736	0.522095529	0.198105547	2.635441236	0.008402797	0.044741061
Pex14	1133.50835	0.522282577	0.198212035	2.634969051	0.008414495	0.04478064
Tapbp	11294.75622	-0.458999605	0.174226599	-2.634497872	0.008426183	0.044820123
Abl1	2245.13483	-0.536917261	0.203849083	-2.633895888	0.008441137	0.044876929
Ivd	3374.930621	0.48161188	0.182874971	2.633558205	0.008449535	0.044898846
Krba1	80.72028706	-1.157633645	0.439756822	-2.632440449	0.008477388	0.045001303
Rfc1	2065.357268	-0.522689429	0.198547191	-2.632570255	0.008474149	0.045001303
Bcap31	9117.155499	0.498677309	0.189471767	2.631934653	0.008490019	0.045045579
Coro1a	7070.904263	-0.539055008	0.204829992	-2.631719135	0.008495406	0.045051396
Ptcd2	1487.393864	0.52930721	0.201161096	2.631260323	0.008506885	0.045089495
Hyal1	266.5252868	-0.696891605	0.265103005	-2.628757846	0.008569736	0.045353946
Pcdhgc3	214.3971743	-0.954388999	0.363033416	-2.628928787	0.00856543	0.045353946
Peli2	670.1666992	0.601154098	0.228669734	2.628918523	0.008565688	0.045353946
Chml	327.4095117	-0.696379633	0.265010224	-2.627746288	0.00859526	0.045443215
Fkbp4	2972.406463	0.508996821	0.1937005	2.627751718	0.008595122	0.045443215
Rab7b	12574.63828	0.453404354	0.172589347	2.627070343	0.008612353	0.045510672
Calcoco1	1742.403269	0.483064482	0.184008437	2.625230069	0.008659044	0.045734385
Tlcd2	166.9367074	0.762016127	0.290301133	2.624916128	0.008667031	0.045753559
Smyd3	458.7837026	0.607035247	0.231351831	2.623861871	0.008693904	0.045872355
Entpd7	839.7707343	-0.588344345	0.224323105	-2.622754109	0.00872222	0.045998647
Nemp2	171.4349306	-0.771682457	0.29447675	-2.62052083	0.008779557	0.046276751
Nuak2	1224.342153	0.497371057	0.189810396	2.620357306	0.008783768	0.046276751
Kdr	35.56861082	-1.403077631	0.535717382	-2.619063109	0.008817163	0.046429396
Fam43a	133.3821765	-0.802926292	0.306646662	-2.618408712	0.008834092	0.046495224
Anxa9	168.6829972	-0.743464944	0.283957568	-2.618225497	0.008838837	0.04649689
Mkrn1	6652.741408	0.476009242	0.181832263	2.617848092	0.008848619	0.046520514
Nrg4	50.27741991	-1.25052986	0.477718945	-2.617710419	0.008852189	0.046520514
Lilr4b	29622.55522	0.45511986	0.174023258	2.615281809	0.008915386	0.046807384
[truncated: 8,501 more rows]
